# Supplementary material for: Overexpression of miRNA-25-3p inhibits Notch1 signaling and TGF-β-induced collagen expression in hepatic stellate cells
Source: Sci Rep. 2019 Jun 12;9:8541. doi: 10.1038/s41598-019-44865-1 (PMC6561916; doi:10.1038/s41598-019-44865-1)
Supplement: Supplementary file 2 — Supplementary Dataset 1 [file 41598_2019_44865_MOESM2_ESM.xlsx]

## Sheet: hsa-miR-25-3p pull-down RAW
ID	geneSymbol	logFC	AveExpr	t	P.Value	adj.P.Val	B	P.Value.lower.tailed	P.Value.upper.tailed	adj.P.Value.lower.tailed	adj.P.Value.upper.tailed	9999593064_H	9999593064_L	9999593064_C	9999593064_G	9999593064_K
ILMN_3304130	LOC729236	2.78615	11.6789	20.7233	1.2609e-06	0.00769104	6.88014	0.999999	6.3045e-07	0.999999	0.0053119	10.0674	9.94697	12.9616	12.6672	12.7511
ILMN_1777344	RPS13	2.17998	12.8316	18.7512	2.22522e-06	0.00769104	6.65052	0.999999	1.11261e-06	0.999999	0.0053119	11.4263	11.621	13.7458	13.6908	13.6742
ILMN_1656718	DEF8	-2.24856	10.4997	-16.7446	4.22404e-06	0.00769104	6.35494	2.11202e-06	0.999998	0.0120153	0.999998	11.9134	11.7843	9.48052	9.5527	9.76762
ILMN_1701596	RPS20	1.88659	13.5344	16.2943	4.92742e-06	0.00769104	6.27794	0.999998	2.46371e-06	0.999999	0.0053119	12.3553	12.4496	14.3714	14.3043	14.1914
ILMN_2187718	COX17	1.82054	11.148	15.9152	5.6277e-06	0.00769104	6.20962	0.999997	2.81385e-06	0.999999	0.0053119	10.1041	10.0072	11.8001	11.9662	11.8623
ILMN_3241118	LOC641727	-1.78844	9.86049	-15.9143	5.62946e-06	0.00769104	6.20946	2.81473e-06	0.999997	0.0120153	0.999998	11.0067	10.8604	9.14443	9.09574	9.19516
ILMN_1703720	SF3B14	2.29096	11.3691	15.8441	5.77161e-06	0.00769104	6.19644	0.999997	2.8858e-06	0.999999	0.0053119	9.84309	10.1459	12.3281	12.3741	12.1541
ILMN_1657139	ADAT1	-1.88411	10.1454	-15.5042	6.52231e-06	0.00769104	6.13171	3.26116e-06	0.999997	0.0120153	0.999998	11.3918	11.1599	9.4092	9.42219	9.34395
ILMN_2201533	C17orf61	1.6152	10.4561	15.0543	7.69892e-06	0.00769104	6.04152	0.999996	3.84946e-06	0.999999	0.0053119	9.48138	9.49252	11.0735	11.0589	11.174
ILMN_1774823	RPL34	1.9192	9.55433	15.0223	7.79188e-06	0.00769104	6.03489	0.999996	3.89594e-06	0.999999	0.0053119	8.36786	8.43776	10.4614	10.1833	10.3214
ILMN_2184049	COX7B	2.18551	11.3497	15.0099	7.82806e-06	0.00769104	6.03233	0.999996	3.91403e-06	0.999999	0.0053119	10.1199	9.95698	12.3695	12.2732	12.0292
ILMN_1654151	COX6C	2.07824	11.9577	14.7342	8.68859e-06	0.00769104	5.97402	0.999996	4.3443e-06	0.999999	0.0053119	10.5642	10.8572	12.6693	12.8755	12.822
ILMN_1778560	ZNF3	-2.00413	8.87948	-14.6398	9.00847e-06	0.00769104	5.95356	4.50424e-06	0.999995	0.0120153	0.999998	9.91632	10.2476	8.08994	8.03476	8.10879
ILMN_1789558	FAM164A	-1.65408	8.7709	-14.6353	9.02425e-06	0.00769104	5.95256	4.51212e-06	0.999995	0.0120153	0.999998	9.81137	9.71533	8.17964	8.12201	8.02615
ILMN_3279219	LOC100132457	2.01375	12.3557	14.6243	9.06244e-06	0.00769104	5.95016	0.999995	4.53122e-06	0.999999	0.0053119	11.0056	11.2892	13.273	13.0915	13.119
ILMN_3227529	LOC729236	1.97515	10.3924	14.3296	1.01607e-05	0.00769104	5.88447	0.999995	5.08036e-06	0.999999	0.0053119	9.11745	9.2971	11.1655	11.0442	11.3376
ILMN_1701457	FAHD1	-1.78287	10.7423	-14.1729	1.08077e-05	0.00769104	5.84848	5.40384e-06	0.999995	0.0120153	0.999998	11.8121	11.8119	9.88466	10.1579	10.045
ILMN_1681737	TMSB15A	1.56882	9.81861	14.0361	1.14123e-05	0.00769104	5.81642	0.999994	5.70615e-06	0.999999	0.0053119	8.87387	8.88076	10.5276	10.3568	10.454
ILMN_2096083	PLEKHA5	-1.63973	9.64084	-14.0186	1.14927e-05	0.00769104	5.81227	5.74635e-06	0.999994	0.0120153	0.999998	10.532	10.7174	8.9237	9.0089	9.02226
ILMN_1663512	COX5B	2.10034	11.7842	13.8196	1.24521e-05	0.00769104	5.76445	0.999994	6.22605e-06	0.999999	0.0053119	10.3394	10.7087	12.5916	12.736	12.5455
ILMN_3258321	LOC100130932	2.06904	10.5239	13.6952	1.30997e-05	0.00769104	5.73388	0.999993	6.54987e-06	0.999999	0.0053119	9.1443	9.42055	11.1809	11.4828	11.3907
ILMN_1808041	RPL10A	2.2295	12.0652	13.6346	1.3429e-05	0.00769104	5.71882	0.999993	6.71449e-06	0.999999	0.0053119	10.6187	10.8362	13.1967	12.8771	12.7971
ILMN_1653205	C8orf59	2.04379	10.6572	13.4063	1.47607e-05	0.00769104	5.66088	0.999993	7.38036e-06	0.999999	0.0053119	9.22476	9.63702	11.4597	11.4398	11.5245
ILMN_1701293	COX7A2	1.81961	12.6049	13.3893	1.48663e-05	0.00769104	5.65648	0.999993	7.43314e-06	0.999999	0.0053119	11.3673	11.6589	13.2659	13.4243	13.308
ILMN_3262031	BRD7P2	-1.53901	10.7176	-13.2803	1.55618e-05	0.00769104	5.62811	7.78092e-06	0.999992	0.0120153	0.999998	11.7211	11.5609	10.1599	10.1137	10.0323
ILMN_3290385	LOC401640	-2.31168	10.4463	-13.267	1.56494e-05	0.00769104	5.62461	7.82469e-06	0.999992	0.0120153	0.999998	12.0526	11.6141	9.60135	9.35458	9.60908
ILMN_1700316	LOC440055	1.70139	12.5896	13.1314	1.65749e-05	0.00769104	5.58863	0.999992	8.28743e-06	0.999999	0.0053119	11.7087	11.4289	13.3283	13.2334	13.2488
ILMN_1658416	MRPS18C	1.62811	10.8363	13.123	1.66343e-05	0.00769104	5.58638	0.999992	8.31715e-06	0.999999	0.0053119	9.87836	9.84054	11.5199	11.5987	11.3441
ILMN_2401618	MLX	-1.37347	9.2844	-13.0056	1.74915e-05	0.00769104	5.55463	8.74574e-06	0.999991	0.0120153	0.999998	10.1077	10.1093	8.76502	8.76524	8.67478
ILMN_2367020	SEC61G	1.41577	12.3646	12.8815	1.84537e-05	0.00769104	5.52052	0.999991	9.22684e-06	0.999999	0.0053119	11.5338	11.4964	12.8761	13.0159	12.9007
ILMN_1681340	C1orf41	1.61806	9.97398	12.8514	1.86966e-05	0.00769104	5.51214	0.999991	9.34831e-06	0.999999	0.0053119	9.06845	8.93783	10.5997	10.7517	10.5122
ILMN_1738578	FILIP1L	-1.65663	9.78031	-12.7857	1.92394e-05	0.00769104	5.49376	9.61969e-06	0.99999	0.0120153	0.999998	10.7972	10.7514	9.2709	8.97749	9.10456
ILMN_1654609	TIGA1	1.45992	9.95217	12.7565	1.94869e-05	0.00769104	5.48552	0.99999	9.74343e-06	0.999999	0.0053119	8.99676	9.15567	10.496	10.5124	10.6
ILMN_3240370	C11orf83	-1.73277	9.83417	-12.7486	1.95543e-05	0.00769104	5.48329	9.77716e-06	0.99999	0.0120153	0.999998	10.7409	11.0068	9.21754	9.02579	9.17984
ILMN_1808938	PIGF	1.39143	9.62684	12.7447	1.95878e-05	0.00769104	5.48219	0.99999	9.7939e-06	0.999999	0.0053119	8.80042	8.78355	10.2351	10.1002	10.215
ILMN_1681679	TSPO	1.59402	11.7625	12.7304	1.9711e-05	0.00769104	5.47814	0.99999	9.85548e-06	0.999999	0.0053119	10.7641	10.8481	12.5432	12.3635	12.2935
ILMN_3261197	ATP5E	1.69157	11.5943	12.6015	2.08622e-05	0.00769104	5.4413	0.99999	1.04311e-05	0.999999	0.0053119	10.74	10.4187	12.2463	12.2707	12.2957
ILMN_1751956	MGST3	1.6933	11.2449	12.5906	2.09628e-05	0.00769104	5.43816	0.99999	1.04814e-05	0.999999	0.0053119	10.1179	10.3399	11.7865	11.9668	12.0132
ILMN_1810423	RPP40	1.50912	9.93923	12.575	2.11086e-05	0.00769104	5.43364	0.999989	1.05543e-05	0.999999	0.0053119	8.92693	9.14059	10.5793	10.4855	10.5638
ILMN_2367258	SMOX	-1.65761	9.47344	-12.4604	2.22144e-05	0.00769104	5.40017	1.11072e-05	0.999989	0.0125998	0.999998	10.6177	10.3183	8.80791	8.75787	8.86541
ILMN_1652722	C14orf2	1.55643	9.64826	12.4207	2.26132e-05	0.00769104	5.38844	0.999989	1.13066e-05	0.999999	0.0053119	8.68724	8.74156	10.3375	10.3574	10.1177
ILMN_2200659	SNHG5	2.26327	12.4315	12.4109	2.27126e-05	0.00769104	5.38555	0.999989	1.13563e-05	0.999999	0.0053119	10.9893	11.1578	13.033	13.5409	13.4364
ILMN_2072603	MRPL14	1.31169	10.8188	12.4066	2.2756e-05	0.00769104	5.38429	0.999989	1.1378e-05	0.999999	0.0053119	10.0389	10.0246	11.3801	11.367	11.2833
ILMN_2356895	MRPL42	1.58484	9.91824	12.388	2.29474e-05	0.00769104	5.37875	0.999989	1.14737e-05	0.999999	0.0053119	8.96061	8.97405	10.6911	10.404	10.5615
ILMN_3236481	LOC100129086	1.6855	10.4803	12.2393	2.45436e-05	0.00792941	5.33407	0.999988	1.22718e-05	0.999999	0.0053119	9.39776	9.54034	11.2513	11.2388	10.9736
ILMN_1686811	LOC402644	1.76184	11.3928	12.2224	2.4734e-05	0.00792941	5.3289	0.999988	1.2367e-05	0.999999	0.0053119	10.2565	10.4149	12.1833	12.2101	11.8992
ILMN_3226814	LOC729646	1.93688	10.7123	12.0877	2.63069e-05	0.00796012	5.2875	0.999987	1.31534e-05	0.999999	0.0053119	9.40306	9.69728	11.5153	11.2979	11.6479
ILMN_1681269	DYRK4	-1.47943	11.081	-12.0868	2.63174e-05	0.00796012	5.28723	1.31587e-05	0.999987	0.0133512	0.999998	11.8877	12.0497	10.563	10.3795	10.5252
ILMN_2070300	LSM2	1.61062	11.8055	12.0288	2.70314e-05	0.00796012	5.26914	0.999986	1.35157e-05	0.999999	0.0053119	10.7382	10.94	12.5944	12.3927	12.3622
ILMN_1786215	ZNF3	-1.33366	8.57357	-12.0185	2.71605e-05	0.00796012	5.26591	1.35803e-05	0.999986	0.0133512	0.999998	9.29418	9.45335	8.05396	8.04903	8.01733
ILMN_1690802	TRMT112	1.41664	12.5356	11.8722	2.9075e-05	0.00796012	5.21953	0.999985	1.45375e-05	0.999999	0.0053119	11.6962	11.675	13.1679	13.1695	12.9693
ILMN_1737283	MGC39900	1.69534	9.97233	11.8689	2.91195e-05	0.00796012	5.21848	0.999985	1.45597e-05	0.999999	0.0053119	9.00869	8.90157	10.8081	10.6864	10.457
ILMN_1653794	C6orf160	2.17796	12.4504	11.8045	3.00123e-05	0.00796012	5.19777	0.999985	1.50061e-05	0.999999	0.0053119	10.8734	11.4139	13.2159	13.3561	13.3928
ILMN_1661799	HIGD1A	1.48337	11.0484	11.7717	3.04808e-05	0.00796012	5.18711	0.999985	1.52404e-05	0.999999	0.0053119	10.1198	10.1968	11.7642	11.6598	11.5011
ILMN_1808196	GSTO1	1.77076	12.0269	11.7451	3.08661e-05	0.00796012	5.17845	0.999985	1.54331e-05	0.999999	0.0053119	10.9618	10.9671	12.68	12.9638	12.5618
ILMN_3244583	NCRNA00219	1.3574	9.81016	11.6825	3.17952e-05	0.00796012	5.15794	0.999984	1.58976e-05	0.999999	0.0053119	8.95114	9.04029	10.333	10.2708	10.4556
ILMN_2414027	CKLF	1.44673	11.1821	11.6201	3.27538e-05	0.00796012	5.13732	0.999984	1.63769e-05	0.999999	0.0053119	10.2393	10.3888	11.7146	11.6811	11.8866
ILMN_1787949	RPS15A	1.27387	13.6477	11.6154	3.28285e-05	0.00796012	5.13573	0.999984	1.64143e-05	0.999999	0.0053119	12.9527	12.8141	14.1728	14.1219	14.1771
ILMN_3287093	LOC646819	1.24889	13.4528	11.614	3.28499e-05	0.00796012	5.13528	0.999984	1.64249e-05	0.999999	0.0053119	12.6625	12.7444	14.0092	13.9177	13.9302
ILMN_3188984	C20orf199	1.96214	11.1918	11.6053	3.2986e-05	0.00796012	5.1324	0.999984	1.6493e-05	0.999999	0.0053119	9.77132	10.2578	11.9084	11.9951	12.0266
ILMN_1706117	LOC391656	1.25736	13.3665	11.5957	3.31386e-05	0.00796012	5.12919	0.999983	1.65693e-05	0.999999	0.0053119	12.5933	12.6309	13.794	13.8934	13.9209
ILMN_2147920	BP75	-1.36223	9.20169	-11.5604	3.3703e-05	0.00796012	5.1174	1.68515e-05	0.999983	0.0138688	0.999998	10.099	9.93906	8.74334	8.6255	8.60155
ILMN_2057981	FAM164A	-1.23101	8.52558	-11.4824	3.49934e-05	0.00796012	5.09109	1.74967e-05	0.999983	0.0138688	0.999998	9.23751	9.29087	8.09809	8.0059	7.99554
ILMN_1674034	H2AFY	-2.53719	10.7455	-11.4437	3.56538e-05	0.00796012	5.07795	1.78269e-05	0.999982	0.0138688	0.999998	12.5543	11.9813	9.50787	9.96284	9.72117
ILMN_1683562	SNRPG	1.5596	13.2579	11.4333	3.58343e-05	0.00796012	5.07439	0.999982	1.79171e-05	0.999999	0.00542692	12.1618	12.4824	13.9051	13.9184	13.8217
ILMN_2182120	SF3B14	1.70066	10.825	11.4275	3.59342e-05	0.00796012	5.07243	0.999982	1.79671e-05	0.999999	0.00542692	9.64236	9.96675	11.4889	11.3944	11.6324
ILMN_1731640	MGC39900	1.65078	9.93483	11.3863	3.66606e-05	0.00796012	5.05831	0.999982	1.83303e-05	0.999999	0.00542692	8.99854	8.89019	10.6207	10.765	10.3997
ILMN_3251560	TMEM167A	1.6074	11.025	11.3785	3.68002e-05	0.00796012	5.05563	0.999982	1.84001e-05	0.999999	0.00542692	9.91907	10.202	11.7331	11.5358	11.7349
ILMN_3306215	LOC729926	-1.91889	12.8082	-11.3539	3.72447e-05	0.00796012	5.04713	1.86224e-05	0.999981	0.0138688	0.999998	14.1972	13.7219	12.0001	11.9894	12.1325
ILMN_1695868	PRICKLE4	1.32612	11.9319	11.3165	3.7932e-05	0.00797881	5.03417	0.999981	1.8966e-05	0.999999	0.00544707	11.0773	11.1952	12.4108	12.5667	12.4097
ILMN_2207539	RPS17	1.4546	13.0271	11.2907	3.84143e-05	0.00797881	5.0252	0.999981	1.92071e-05	0.999999	0.00544707	12.0866	12.2221	13.7545	13.5039	13.5684
ILMN_2227573	GSTO1	1.57485	12.9514	11.2496	3.91966e-05	0.00802823	5.01084	0.99998	1.95983e-05	0.999999	0.00545314	11.9304	12.0824	13.6518	13.6956	13.3965
ILMN_1800975	PSME3	-1.23079	10.8394	-11.1903	4.036e-05	0.00815327	4.98995	2.018e-05	0.99998	0.0138688	0.999998	11.6365	11.5192	10.4038	10.3296	10.3077
ILMN_3302905	LOC729798	1.79168	13.1723	11.1518	4.11384e-05	0.00816865	4.97627	0.999979	2.05692e-05	0.999999	0.00555854	11.982	12.2126	14.1199	13.7659	13.7812
ILMN_1813256	CRIPT	1.45143	9.47698	11.132	4.1544e-05	0.00816865	4.96923	0.999979	2.0772e-05	0.999999	0.00555854	8.61188	8.60037	10.171	9.88586	10.1158
ILMN_1712389	CKLF	1.41619	11.555	11.0998	4.22158e-05	0.00819153	4.95769	0.999979	2.11079e-05	0.999999	0.00555854	10.6828	10.7278	11.9794	12.1235	12.2616
ILMN_3200597	LOC441154	-1.47964	10.4695	-11.0076	4.42073e-05	0.00841667	4.92441	2.21036e-05	0.999978	0.0138688	0.999998	11.3135	11.4009	9.97965	9.69666	9.95648
ILMN_1709880	RPLP0	1.48019	13.775	10.9937	4.45176e-05	0.00841667	4.91934	0.999978	2.22588e-05	0.999999	0.00575878	13.0049	12.769	14.3805	14.4733	14.2475
ILMN_1706873	RPL34	1.56808	9.76449	10.8452	4.799e-05	0.00870416	4.86465	0.999976	2.3995e-05	0.999999	0.00581931	8.84436	8.80293	10.5088	10.4935	10.1729
ILMN_1766762	DYNLRB1	1.23704	10.6581	10.8431	4.80413e-05	0.00870416	4.86386	0.999976	2.40206e-05	0.999999	0.00581931	9.89374	9.93807	11.1048	11.0938	11.2602
ILMN_2067370	SNRPF	1.20824	12.405	10.7897	4.93674e-05	0.00870416	4.8439	0.999975	2.46837e-05	0.999999	0.00581931	11.6534	11.7066	12.9389	12.9328	12.7931
ILMN_1808661	TOMM5	1.67593	11.1974	10.7824	4.95506e-05	0.00870416	4.84118	0.999975	2.47753e-05	0.999999	0.00581931	9.99406	10.3897	11.8945	11.7653	11.9436
ILMN_1758784	ATP2C1	-1.43302	9.54395	-10.737	5.07188e-05	0.00870416	4.82404	2.53594e-05	0.999975	0.0138688	0.999998	10.4007	10.4068	8.80871	9.1293	8.97423
ILMN_1757074	GNG10	1.75091	10.6883	10.7278	5.09596e-05	0.00870416	4.82054	0.999975	2.54798e-05	0.999999	0.00581931	9.41474	9.86074	11.2963	11.4272	11.4424
ILMN_3304405	NCRNA00081	1.11428	8.82007	10.6921	5.19032e-05	0.00870416	4.807	0.999974	2.59516e-05	0.999999	0.00581931	8.13064	8.17236	9.29614	9.22635	9.27485
ILMN_1798189	COX7C	1.50905	12.9894	10.6807	5.22113e-05	0.00870416	4.80263	0.999974	2.61057e-05	0.999999	0.00581931	12.0783	12.0896	13.4731	13.8023	13.5035
ILMN_3208056	LOC648294	1.4679	13.1522	10.6783	5.22752e-05	0.00870416	4.80172	0.999974	2.61376e-05	0.999999	0.00581931	12.1164	12.4266	13.7102	13.8229	13.685
ILMN_1734895	SFT2D1	1.36887	11.1247	10.6368	5.34092e-05	0.00870416	4.78583	0.999973	2.67046e-05	0.999999	0.00581931	10.238	10.3687	11.7662	11.5228	11.7278
ILMN_1697348	WBSCR22	-1.34078	11.0043	-10.6234	5.37812e-05	0.00870416	4.78068	2.68906e-05	0.999973	0.0138688	0.999998	11.7805	11.837	10.385	10.3942	10.6245
ILMN_1665823	LOC389787	1.20567	13.5119	10.617	5.39596e-05	0.00870416	4.77822	0.999973	2.69798e-05	0.999999	0.00581931	12.7041	12.873	14.0258	13.949	14.0078
ILMN_1664614	FAU	1.43624	13.3125	10.6054	5.42845e-05	0.00870416	4.77376	0.999973	2.71423e-05	0.999999	0.00581931	12.466	12.4356	13.8907	14.0504	13.72
ILMN_1739335	LOC400948	1.41155	12.1474	10.5994	5.44562e-05	0.00870416	4.77141	0.999973	2.72281e-05	0.999999	0.00581931	11.1899	11.4109	12.7092	12.5984	12.8284
ILMN_1691789	SMNDC1	-1.99011	11.0418	-10.5735	5.51955e-05	0.00870416	4.76138	2.75977e-05	0.999972	0.0138688	0.999998	12.494	11.9778	10.3194	10.3347	10.0832
ILMN_1696420	BRD7	-1.70857	10.9864	-10.5635	5.54819e-05	0.00870416	4.75753	2.77409e-05	0.999972	0.0138688	0.999998	12.208	11.8151	10.4372	10.285	10.1868
ILMN_3256004	LOC100130003	1.67125	12.8864	10.5429	5.6082e-05	0.00870569	4.7495	0.999972	2.8041e-05	0.999999	0.00590743	11.6624	12.1048	13.5767	13.5029	13.585
ILMN_1661945	C14orf156	1.70061	12.2561	10.488	5.77183e-05	0.0088063	4.72801	0.999971	2.88591e-05	0.999999	0.00593202	11.0029	11.4687	12.9301	12.9128	12.9663
ILMN_3227563	LOC729255	1.55752	11.5053	10.4812	5.79244e-05	0.0088063	4.72534	0.999971	2.89622e-05	0.999999	0.00593202	10.3709	10.7707	12.106	12.1291	12.1499
ILMN_2223350	C13orf1	-1.23691	9.03784	-10.391	6.07448e-05	0.00913838	4.68963	3.03724e-05	0.99997	0.0138688	0.999998	9.74799	9.81197	8.51245	8.45157	8.6652
ILMN_1726417	MRPL33	1.3398	11.0669	10.3246	6.29232e-05	0.00913838	4.66303	0.999969	3.14616e-05	0.999999	0.00634349	10.262	10.2641	11.4967	11.7738	11.538
ILMN_2344850	VPS26A	1.11573	11.5629	10.3027	6.36629e-05	0.00913838	4.65419	0.999968	3.18314e-05	0.999999	0.00634349	10.8295	10.9574	12.0123	12.0324	11.983
ILMN_1656136	STAU1	-1.08742	11.8274	-10.3004	6.37405e-05	0.00913838	4.65326	3.18703e-05	0.999968	0.0138688	0.999998	12.4981	12.4615	11.3928	11.3436	11.4408
ILMN_1806728	TRAF3IP1	-1.10837	8.49003	-10.2847	6.42765e-05	0.00913838	4.64691	3.21382e-05	0.999968	0.0138688	0.999998	9.20852	9.10159	8.06992	8.06749	8.00265
ILMN_2399264	2006-09-01	-1.1287	8.53802	-10.2802	6.44332e-05	0.00913838	4.64507	3.22166e-05	0.999968	0.0138688	0.999998	9.2665	9.16398	8.15094	8.06422	8.04446
ILMN_1656185	DEF8	-2.00583	11.2448	-10.2654	6.49429e-05	0.00913838	4.63909	3.24715e-05	0.999968	0.0138688	0.999998	12.5627	12.334	10.2824	10.2702	10.775
ILMN_2198376	PSMA4	1.30817	11.896	10.2492	6.551e-05	0.00913838	4.63248	0.999967	3.2755e-05	0.999999	0.00644051	11.1159	11.1062	12.5776	12.3804	12.2997
ILMN_1690653	CDK2AP2	-1.28879	10.009	-10.2442	6.56858e-05	0.00913838	4.63045	3.28429e-05	0.999967	0.0138688	0.999998	10.8385	10.7261	9.58542	9.35076	9.54434
ILMN_2175465	RSL24D1	1.39616	11.1845	10.1733	6.82384e-05	0.00931581	4.60139	0.999966	3.41192e-05	0.999999	0.00646284	10.2975	10.3962	11.9191	11.7143	11.5955
ILMN_1714599	CAMLG	1.13902	11.7626	10.132	6.97802e-05	0.00931581	4.58431	0.999965	3.48901e-05	0.999999	0.00646284	11.1315	11.0268	12.1724	12.1816	12.3005
ILMN_2090782	GCSH	1.2876	9.84258	10.1319	6.97818e-05	0.00931581	4.58429	0.999965	3.48909e-05	0.999999	0.00646284	9.0717	9.06835	10.4617	10.4145	10.1967
ILMN_1712155	RPL6	1.17941	13.3688	10.1261	7.0003e-05	0.00931581	4.58187	0.999965	3.50015e-05	0.999999	0.00646284	12.5671	12.7552	13.7971	13.8342	13.8904
ILMN_1742813	TMEM167A	1.80042	11.0161	10.123	7.01196e-05	0.00931581	4.58059	0.999965	3.50598e-05	0.999999	0.00646284	9.73819	10.1336	11.8738	11.5256	11.8095
ILMN_3225102	ZNF738	-1.41324	12.7467	-10.0785	7.18339e-05	0.00932719	4.56206	3.5917e-05	0.999964	0.0138688	0.999998	13.5169	13.6724	12.0282	12.1661	12.3499
ILMN_1671158	MRPL13	1.33585	10.2333	10.0426	7.32571e-05	0.00932719	4.54697	0.999963	3.66285e-05	0.999999	0.00649572	9.30006	9.56349	10.6831	10.8608	10.7589
ILMN_1661917	LOC644039	1.10456	13.7445	10.0377	7.34531e-05	0.00932719	4.54491	0.999963	3.67265e-05	0.999999	0.00649572	13.0949	13.0686	14.2743	14.1486	14.136
ILMN_2325234	PQBP1	-2.20096	9.9563	-10.0371	7.34762e-05	0.00932719	4.54467	3.67381e-05	0.999963	0.0138688	0.999998	11.63	10.9237	9.10011	8.99273	9.1349
ILMN_1755883	RPS27A	1.10955	13.265	10.0244	7.39872e-05	0.00932719	4.53933	0.999963	3.69936e-05	0.999999	0.00649572	12.6156	12.5829	13.6699	13.7998	13.6568
ILMN_3293676	LOC100131387	1.19611	13.6496	10.0241	7.40003e-05	0.00932719	4.53919	0.999963	3.70001e-05	0.999999	0.00649572	13.037	12.8269	14.0738	14.1437	14.1666
ILMN_1821280		-1.05424	9.69786	-9.97781	7.59005e-05	0.00937467	4.51962	3.79502e-05	0.999962	0.0138688	0.999998	10.3547	10.3061	9.31271	9.22372	9.29206
ILMN_1689712	LOC440927	1.23657	12.9502	9.96737	7.63373e-05	0.00937467	4.51518	0.999962	3.81686e-05	0.999999	0.00651981	12.1292	12.2873	13.3285	13.5338	13.4722
ILMN_2155322	ZNF652	-1.96403	12.1632	-9.96315	7.65146e-05	0.00937467	4.51339	3.82573e-05	0.999962	0.0138688	0.999998	13.3086	13.3747	11.1763	11.2197	11.7369
ILMN_1781039	VPS26	1.17256	10.2239	9.92648	7.80758e-05	0.00937467	4.49774	0.999961	3.90379e-05	0.999999	0.00651981	9.42985	9.61098	10.6794	10.7634	10.6361
ILMN_3214256	LOC128192	1.44967	11.4659	9.92375	7.81934e-05	0.00937467	4.49657	0.999961	3.90967e-05	0.999999	0.00651981	10.4518	10.7403	12.1963	11.9608	11.9801
ILMN_2110829	LOC441743	2.25123	10.0723	9.91181	7.87106e-05	0.00937467	4.49146	0.999961	3.93553e-05	0.999999	0.00651981	8.65599	8.78719	11.2103	10.5447	11.1634
ILMN_1776260	LOC653505	1.49899	10.9812	9.90914	7.88268e-05	0.00937467	4.49031	0.999961	3.94134e-05	0.999999	0.00651981	10.1298	10.0338	11.6359	11.7498	11.3566
ILMN_2154566	RPL10A	1.29618	13.5105	9.89194	7.958e-05	0.00938853	4.48292	0.99996	3.979e-05	0.999999	0.00651981	12.814	12.6515	14.0477	14.1485	13.8906
ILMN_1691846	G0S2	-2.43001	11.4147	-9.85016	8.14452e-05	0.0094126	4.46489	4.07226e-05	0.999959	0.0138688	0.999998	12.6457	13.0996	10.3671	10.1362	10.8247
ILMN_1814011	LOC731985	1.57697	13.0549	9.84384	8.1732e-05	0.0094126	4.46215	0.999959	4.0866e-05	0.999999	0.00652939	11.8926	12.3249	13.7421	13.7184	13.5967
ILMN_2300186	DYNLL1	1.18644	12.714	9.82336	8.26687e-05	0.0094126	4.45326	0.999959	4.13343e-05	0.999999	0.00652939	11.921	12.0833	13.1164	13.1608	13.2886
ILMN_1744912	CTTN	-1.24358	11.4427	-9.8232	8.26757e-05	0.0094126	4.4532	4.13379e-05	0.999959	0.0138688	0.999998	12.3228	12.0548	10.9375	10.9097	10.9885
ILMN_1739210	NSL1	1.33846	10.3373	9.81671	8.29754e-05	0.0094126	4.45037	0.999959	4.14877e-05	0.999999	0.00652939	9.52515	9.54335	10.7539	11.0652	10.799
ILMN_2088410	PSMG2	1.39197	11.6866	9.79524	8.39752e-05	0.00942588	4.44101	0.999958	4.19876e-05	0.999999	0.00652939	10.9255	10.7773	12.2838	12.3881	12.0582
ILMN_2205211	LOC134997	1.20149	12.9182	9.77592	8.48869e-05	0.00942588	4.43256	0.999958	4.24435e-05	0.999999	0.00652939	12.2263	12.1683	13.5251	13.3954	13.2759
ILMN_1667813	LOC648000	1.14912	13.1792	9.77333	8.501e-05	0.00942588	4.43143	0.999957	4.2505e-05	0.999999	0.00652939	12.3821	12.5974	13.6244	13.66	13.6322
ILMN_1730906	FILIP1L	-1.40636	9.39417	-9.75878	8.57053e-05	0.00943206	4.42505	4.28527e-05	0.999957	0.0138688	0.999998	10.2076	10.2684	9.04724	8.73508	8.71256
ILMN_1702636	TUBB6	-0.997041	10.5109	-9.74373	8.64313e-05	0.0094415	4.41844	4.32156e-05	0.999957	0.0138688	0.999998	11.0939	11.1244	10.1234	10.1127	10.1002
ILMN_2287888	PSMC4	-1.05857	9.18379	-9.70182	8.8492e-05	0.0094757	4.39993	4.4246e-05	0.999956	0.0138688	0.999998	9.74799	9.88988	8.76864	8.77153	8.74093
ILMN_1798874	TMEM85	-1.44586	11.9482	-9.69272	8.89465e-05	0.0094757	4.3959	4.44733e-05	0.999956	0.0138688	0.999998	12.9862	12.6453	11.3326	11.2839	11.4931
ILMN_2082810	BRD7	-1.25859	11.3968	-9.69024	8.90709e-05	0.0094757	4.3948	4.45355e-05	0.999955	0.0138688	0.999998	12.1695	12.1344	10.7404	11.0377	10.9019
ILMN_1795227	DNCL1	1.17527	13.3962	9.68516	8.93265e-05	0.0094757	4.39254	0.999955	4.46632e-05	0.999999	0.00674785	12.7102	12.6718	13.9009	13.7316	13.9664
ILMN_3209676	LOC644315	2.20553	11.6502	9.66621	9.02875e-05	0.0094757	4.38412	0.999955	4.51437e-05	0.999999	0.00674785	10.0136	10.6402	12.7702	12.4718	12.3554
ILMN_1688127	LOC341457	1.40167	13.4812	9.6601	9.05997e-05	0.0094757	4.38139	0.999955	4.52998e-05	0.999999	0.00674785	12.7133	12.5671	14.0926	14.1887	13.8444
ILMN_1654421	MPHOSPH9	-1.10689	9.34024	-9.64545	9.1354e-05	0.0094873	4.37485	4.5677e-05	0.999954	0.0138688	0.999998	9.93582	10.0729	8.94444	8.81631	8.93171
ILMN_1762766	PTPRA	-1.15644	9.79723	-9.62968	9.21741e-05	0.00950554	4.3678	4.60871e-05	0.999954	0.0138688	0.999998	10.4797	10.5025	9.19933	9.39038	9.41426
ILMN_3274666	LOC727826	-1.30094	10.3606	-9.60157	9.36569e-05	0.00956328	4.35518	4.68285e-05	0.999953	0.0138688	0.999998	11.0269	11.2555	9.81839	9.73213	9.97024
ILMN_1804476	GMPPA	-1.20718	9.69682	-9.59456	9.4031e-05	0.00956328	4.35202	4.70155e-05	0.999953	0.0138688	0.999998	10.3114	10.5309	9.29891	9.20898	9.13394
ILMN_3258424	LOC100129118	1.5884	11.267	9.56791	9.5469e-05	0.00957978	4.34	0.999952	4.77345e-05	0.999999	0.00703941	10.1474	10.4806	12.0245	11.6984	11.9842
ILMN_1768743	FIP1L1	-1.76	9.59088	-9.56748	9.54925e-05	0.00957978	4.33981	4.77462e-05	0.999952	0.0138688	0.999998	10.8772	10.4165	9.0791	8.77439	8.80716
ILMN_1707783	CCDC72	1.39884	13.1203	9.53936	9.70386e-05	0.00966911	4.32706	0.999951	4.85193e-05	0.999999	0.0070843	12.3317	12.2303	13.4735	13.8458	13.7202
ILMN_2047206	TMX3	-1.56325	10.0641	-9.51578	9.83573e-05	0.00973473	4.31633	4.91786e-05	0.999951	0.0138688	0.999998	11.1223	10.8819	9.22047	9.63269	9.46332
ILMN_1671288	ODF2	-1.21696	8.67754	-9.49578	9.94923e-05	0.00978142	4.3072	4.97462e-05	0.99995	0.0138688	0.999998	9.2801	9.53533	8.19789	8.11939	8.25498
ILMN_1770290	CNN2	-1.01602	11.4638	-9.47638	0.000100608	0.00982558	4.29831	5.03039e-05	0.99995	0.0138688	0.999998	12.0463	12.1005	11.0839	10.9927	11.0955
ILMN_1676036	LOC649679	-1.4109	10.169	-9.45588	0.000101802	0.00987682	4.2889	5.09011e-05	0.999949	0.0138688	0.999998	11.1539	10.8772	9.4366	9.66109	9.71625
ILMN_1679280	LOC643997	1.53675	10.252	9.43989	0.000102746	0.00990319	4.28153	0.999949	5.13728e-05	0.999999	0.00742739	9.27522	9.38476	10.7446	11.1316	10.724
ILMN_1797822	SEL1L3	-1.10041	9.96524	-9.41851	0.000104023	0.0099132	4.27165	5.20114e-05	0.999948	0.0138688	0.999998	10.6002	10.6507	9.48733	9.44578	9.64213
ILMN_1778013	PDPR	-0.962598	9.156	-9.40762	0.00010468	0.0099132	4.2666	5.23402e-05	0.999948	0.0138688	0.999998	9.73283	9.73428	8.78739	8.77542	8.75006
ILMN_3246850	LOC648729	0.979898	13.8624	9.3837	0.000106142	0.0099132	4.2555	0.999947	5.30709e-05	0.999999	0.00759841	13.3003	13.2487	14.2903	14.2211	14.2518
ILMN_1815882	HNRNPA1	-1.16924	9.02291	-9.38287	0.000106193	0.0099132	4.25511	5.30965e-05	0.999947	0.0138688	0.999998	9.79644	9.65247	8.67772	8.45667	8.53125
ILMN_1673944	MANBAL	-1.17514	12.0747	-9.38258	0.00010621	0.0099132	4.25498	5.31052e-05	0.999947	0.0138688	0.999998	12.7774	12.7822	11.4829	11.5802	11.7507
ILMN_3245000	LOC729617	1.27231	13.6391	9.34626	0.000108478	0.0099905	4.23802	0.999946	5.42388e-05	0.999999	0.00769095	12.7304	13.0211	14.2376	14.0707	14.1359
ILMN_1711596	PQBP1	-1.97396	9.27145	-9.33351	0.000109286	0.0099905	4.23205	5.4643e-05	0.999945	0.0138688	0.999998	10.7883	10.1234	8.56604	8.38686	8.49268
ILMN_2222101	N4BP2	-1.57847	10.8957	-9.333	0.000109319	0.0099905	4.23181	5.46593e-05	0.999945	0.0138688	0.999998	11.6996	11.9861	10.2213	10.0833	10.4885
ILMN_1666169	NBR2	-1.381	8.84275	-9.32628	0.000109748	0.0099905	4.22865	5.48742e-05	0.999945	0.0138688	0.999998	9.47841	9.86428	8.33183	8.2322	8.30701
ILMN_2212354	WDR46	-1.86955	10.1676	-9.30728	0.000110973	0.010018	4.21972	5.54865e-05	0.999945	0.0138688	0.999998	11.5738	11.0049	9.57723	9.40444	9.27767
ILMN_2413278	RPL13	1.37981	10.9225	9.30017	0.000111435	0.010018	4.21637	0.999944	5.57176e-05	0.999999	0.00775259	10.2078	9.98144	11.4149	11.6615	11.3468
ILMN_3235113	TOMM6	1.30623	11.9728	9.2804	0.000112733	0.010018	4.20704	0.999944	5.63663e-05	0.999999	0.00775259	11.1126	11.2655	12.4415	12.679	12.3653
ILMN_3247645	LOC550643	1.48283	11.4289	9.27987	0.000112768	0.010018	4.20679	0.999944	5.63838e-05	0.999999	0.00775259	10.3989	10.6794	11.8204	12.0758	12.1699
ILMN_1764871	PIGP	1.35811	10.0442	9.26804	0.000113553	0.0100273	4.20119	0.999943	5.67763e-05	0.999999	0.00775259	9.12437	9.33435	10.3986	10.6582	10.7057
ILMN_1857915	LOC401397	1.72048	11.0887	9.24973	0.000114781	0.0100754	4.1925	0.999943	5.73903e-05	0.999999	0.00776454	9.83222	10.2806	11.9655	11.7645	11.6006
ILMN_1792495	AHNAK	-1.17635	9.11118	-9.22559	0.000116423	0.0101261	4.18101	5.82114e-05	0.999942	0.0143074	0.999998	9.82475	9.80923	8.50247	8.63246	8.78699
ILMN_1737517	RPL29	1.03615	9.89092	9.2059	0.000117783	0.0101261	4.1716	0.999941	5.88913e-05	0.999999	0.00777541	9.2479	9.29055	10.2133	10.3852	10.3176
ILMN_2196984	OIP5	1.04908	9.91434	9.20295	0.000117988	0.0101261	4.17019	0.999941	5.89938e-05	0.999999	0.00777541	9.26588	9.30391	10.2491	10.3188	10.434
ILMN_2274923	MOCS2	1.13463	8.81092	9.20127	0.000118105	0.0101261	4.16939	0.999941	5.90524e-05	0.999999	0.00777541	8.20419	8.0561	9.17504	9.3817	9.23757
ILMN_1691449	LOC646630	1.1702	12.5343	9.17569	0.000119905	0.010221	4.15711	0.99994	5.99523e-05	0.999999	0.00781866	11.6917	11.9727	13.0003	12.9784	13.0285
ILMN_1693685	LOC205251	1.41271	9.70623	9.16198	0.000120883	0.0102451	4.15052	0.99994	6.04413e-05	0.999999	0.00781866	8.75094	8.96625	10.1431	10.485	10.1858
ILMN_3220888	RPS6P1	1.69343	12.3666	9.13747	0.000122654	0.0102666	4.13868	0.999939	6.13271e-05	0.999999	0.00784058	11.1355	11.5656	13.2148	12.8374	13.0797
ILMN_2286334	SR140	-1.1413	9.23743	-9.13367	0.000122931	0.0102666	4.13685	6.14657e-05	0.999939	0.0146812	0.999998	9.99235	9.85208	8.89866	8.775	8.66908
ILMN_1698646	TUBG1	-1.42302	9.23936	-9.10948	0.000124714	0.0102666	4.12512	6.23569e-05	0.999938	0.0146812	0.999998	9.95797	10.2284	8.56242	8.57746	8.87056
ILMN_2318725	EEF1B2	1.20972	13.3795	9.1022	0.000125256	0.0102666	4.12158	0.999937	6.2628e-05	0.999999	0.00784058	12.7839	12.5234	13.7643	13.9423	13.8837
ILMN_1808837	LOC644029	-2.49182	11.2585	-9.09977	0.000125438	0.0102666	4.1204	6.27189e-05	0.999937	0.0146812	0.999998	13.081	12.4262	10.5555	9.88873	10.3412
ILMN_1700674	LOC728481	1.25646	13.7562	9.09349	0.000125908	0.0102666	4.11735	0.999937	6.29542e-05	0.999999	0.00784058	12.8577	13.1469	14.2745	14.3459	14.1559
ILMN_1754195	RPL31	1.12457	13.7809	9.08676	0.000126416	0.0102666	4.11406	0.999937	6.32079e-05	0.999999	0.00784058	13.176	13.0363	14.1548	14.1799	14.3575
ILMN_1709728	SLC30A5	0.996749	10.379	9.08293	0.000126705	0.0102666	4.1122	0.999937	6.33524e-05	0.999999	0.00784058	9.83103	9.73097	10.716	10.8294	10.7878
ILMN_1740512	MGC39900	1.36708	10.2855	9.07097	0.000127614	0.0102837	4.10636	0.999936	6.3807e-05	0.999999	0.00784058	9.62973	9.30085	10.7976	10.9709	10.7286
ILMN_1717727	LOC284293	1.2945	8.73365	9.05727	0.000128665	0.0103121	4.09966	0.999936	6.43324e-05	0.999999	0.00784058	7.94951	7.9644	9.46637	9.13764	9.15035
ILMN_3242077	LOC648742	-1.02335	9.18877	-9.02818	0.000130929	0.0104368	4.08538	6.54645e-05	0.999935	0.0148125	0.999998	9.76742	9.83815	8.73351	8.72662	8.87818
ILMN_1776038	UBXN2A	-1.26217	10.1585	-9.0139	0.000132058	0.0104467	4.07834	6.6029e-05	0.999934	0.0148125	0.999998	10.777	11.0546	9.78326	9.58171	9.59592
ILMN_3243945	C13orf37	1.23105	10.287	8.99308	0.000133724	0.0104467	4.06806	0.999933	6.68619e-05	0.999999	0.00803387	9.43646	9.6603	10.915	10.6607	10.7625
ILMN_2343775	RPL38	1.01026	13.8418	8.98946	0.000134016	0.0104467	4.06627	0.999933	6.70079e-05	0.999999	0.00803387	13.2496	13.2218	14.1676	14.3401	14.2301
ILMN_1772651	CNOT2	-1.25132	11.1162	-8.98428	0.000134435	0.0104467	4.0637	6.72176e-05	0.999933	0.0148125	0.999998	11.9352	11.7987	10.8036	10.5164	10.5269
ILMN_1731070	ORC6L	-1.0216	10.3522	-8.98231	0.000134595	0.0104467	4.06273	6.72976e-05	0.999933	0.0148125	0.999998	10.8786	11.0517	9.9844	9.91177	9.93452
ILMN_1813682	MRPL53	0.977669	9.52439	8.95176	0.000137103	0.0105376	4.04755	0.999931	6.85514e-05	0.999999	0.0080929	8.89181	8.98377	9.92263	9.8549	9.96884
ILMN_1677237	CHCHD9	1.43959	11.1893	8.95064	0.000137196	0.0105376	4.04699	0.999931	6.85979e-05	0.999999	0.0080929	10.1173	10.5338	11.8692	11.7584	11.6679
ILMN_3267760	LOC100128936	1.16345	12.3309	8.9168	0.000140039	0.0105634	4.0301	0.99993	7.00196e-05	0.999999	0.00810391	11.5325	11.7332	12.8579	12.8659	12.6652
ILMN_1771051	RPL29	0.941133	9.93953	8.91118	0.000140518	0.0105634	4.02728	0.99993	7.02589e-05	0.999999	0.00810391	9.35026	9.39943	10.3259	10.2658	10.3563
ILMN_1713394	LOC441876	1.06051	13.9892	8.90463	0.000141078	0.0105634	4.024	0.999929	7.05392e-05	0.999999	0.00810391	13.272	13.4337	14.3789	14.5065	14.3548
ILMN_1663685	DGCR6	1.01806	11.6284	8.89649	0.000141779	0.0105634	4.01991	0.999929	7.08893e-05	0.999999	0.00810391	10.9712	11.064	12.1312	11.9673	12.0084
ILMN_3224758	LOC92755	-1.08859	9.93141	-8.8963	0.000141795	0.0105634	4.01982	7.08974e-05	0.999929	0.0148302	0.999998	10.5609	10.6082	9.37069	9.61843	9.49879
ILMN_1718934	LOC728499	-1.07673	8.6427	-8.8959	0.00014183	0.0105634	4.01962	7.09148e-05	0.999929	0.0148302	0.999998	9.26482	9.31265	8.24288	8.08035	8.31279
ILMN_2095840	MYST3	-1.48244	10.9451	-8.88326	0.000142925	0.0105915	4.01326	7.14626e-05	0.999929	0.0148302	0.999998	12.066	11.6032	10.2815	10.4429	10.3321
ILMN_1782417	LOC651064	1.13973	12.1627	8.86992	0.000144093	0.0106088	4.00654	0.999928	7.20463e-05	0.999999	0.00817282	11.3334	11.6244	12.6265	12.6172	12.6122
ILMN_2354547	TUSC3	-1.3568	11.881	-8.86419	0.000144597	0.0106088	4.00365	7.22987e-05	0.999928	0.0148302	0.999998	12.5498	12.8404	11.1843	11.3365	11.494
ILMN_1689097	NAT5	1.41688	12.0474	8.85337	0.000145556	0.0106263	3.99818	0.999927	7.27781e-05	0.999999	0.00819281	11.1166	11.2779	12.8576	12.5333	12.4515
ILMN_2391150	FILIP1L	-1.3819	9.09937	-8.83555	0.000147151	0.0106329	3.98916	7.35753e-05	0.999926	0.0148302	0.999998	9.88373	9.97329	8.7776	8.34962	8.51261
ILMN_3216336	LOC285741	1.30694	12.1556	8.83485	0.000147214	0.0106329	3.9888	0.999926	7.3607e-05	0.999999	0.00821017	11.1722	11.5707	12.6866	12.6706	12.6779
ILMN_1678966	SNRPF	1.2372	12.0094	8.82515	0.000148091	0.0106329	3.98388	0.999926	7.40457e-05	0.999999	0.00821017	11.2009	11.3332	12.3122	12.6058	12.5948
ILMN_1657790	SFRS11	-1.11964	10.1725	-8.80836	0.000149624	0.0106329	3.97534	7.48118e-05	0.999925	0.0148302	0.999998	10.9369	10.7518	9.84716	9.6498	9.6771
ILMN_3234513	LOC728416	1.39388	10.0381	8.80099	0.000150303	0.0106329	3.97158	0.999925	7.51513e-05	0.999999	0.00821047	9.03301	9.37062	10.5825	10.4534	10.7512
ILMN_3236928	ROBLD3	1.08281	11.4936	8.80076	0.000150324	0.0106329	3.97146	0.999925	7.51619e-05	0.999999	0.00821047	10.7263	10.9615	11.9482	11.868	11.964
ILMN_2405684	BIRC3	-1.46644	11.4001	-8.79425	0.000150926	0.0106329	3.96814	7.54631e-05	0.999925	0.0148302	0.999998	12.247	12.313	11.0767	10.5973	10.7667
ILMN_3185563	BRD7P2	-1.22169	8.67553	-8.78556	0.000151735	0.0106329	3.9637	7.58677e-05	0.999924	0.0148302	0.999998	9.28387	9.53321	8.32988	8.10598	8.12468
ILMN_3247452	LOC100128731	1.44885	12.3898	8.77576	0.000152653	0.0106329	3.95869	0.999924	7.63267e-05	0.999999	0.0082677	11.3384	11.7026	12.8961	12.8607	13.1514
ILMN_1766435	WBP11	-1.39019	12.0147	-8.77359	0.000152857	0.0106329	3.95758	7.64286e-05	0.999924	0.0148302	0.999998	12.9141	12.7836	11.2104	11.563	11.6026
ILMN_1763147	NDUFB6	1.17738	9.34599	8.76557	0.000153614	0.0106354	3.95347	0.999923	7.68071e-05	0.999999	0.0082677	8.59031	8.68881	9.647	9.95108	9.85273
ILMN_2337241	RPS15A	0.901483	13.7153	8.73453	0.000156587	0.0107906	3.93751	0.999922	7.82934e-05	0.999999	0.00835128	13.1926	13.1563	14.0733	14.0516	14.1029
ILMN_1781795	ERH	1.24088	12.1385	8.70878	0.000159103	0.0108171	3.92422	0.99992	7.95517e-05	0.999999	0.00835128	11.3407	11.4472	12.5757	12.8343	12.4947
ILMN_3234116	LOC730382	1.5167	10.9592	8.70273	0.000159702	0.0108171	3.92108	0.99992	7.98508e-05	0.999999	0.00835128	9.79497	10.3034	11.6428	11.5248	11.5301
ILMN_1677466	DUSP6	-1.40012	8.70355	-8.70124	0.000159849	0.0108171	3.92031	7.99246e-05	0.99992	0.0150983	0.999998	9.72894	9.35832	8.2423	8.20338	7.98482
ILMN_2369924	NDUFB6	1.08681	9.20849	8.70068	0.000159906	0.0108171	3.92002	0.99992	7.99528e-05	0.999999	0.00835128	8.50587	8.60695	9.75705	9.66252	9.51008
ILMN_3208715	LOC440063	1.40423	12.7053	8.69139	0.00016083	0.01083	3.9152	0.99992	8.04151e-05	0.999999	0.00835128	11.7683	11.9572	13.4658	13.2932	13.042
ILMN_2054213	MPHOSPH8	-1.00238	8.89386	-8.66625	0.000163364	0.0109359	3.90213	8.16822e-05	0.999918	0.0150983	0.999998	9.41611	9.57447	8.44909	8.46291	8.56674
ILMN_1723729	RSL1D1	-1.31593	11.0314	-8.65393	0.000164622	0.0109359	3.89571	8.23112e-05	0.999918	0.0150983	0.999998	11.8939	11.748	10.7219	10.4552	10.3379
ILMN_1704286	FXYD5	-1.67855	11.5762	-8.64222	0.00016583	0.0109359	3.88959	8.2915e-05	0.999917	0.0150983	0.999998	12.5892	12.5775	10.6135	10.875	11.2259
ILMN_3274790	LOC648921	-1.44732	10.5143	-8.64194	0.000165859	0.0109359	3.88944	8.29293e-05	0.999917	0.0150983	0.999998	11.2683	11.4971	9.80332	9.81464	10.1882
ILMN_3188076	LOC100128060	1.96407	10.4757	8.63366	0.000166718	0.0109359	3.88511	0.999917	8.33592e-05	0.999999	0.00846118	8.93518	9.6594	11.2245	11.3834	11.1762
ILMN_3279306	LOC100132742	0.936512	13.3878	8.62297	0.000167836	0.0109359	3.87951	0.999916	8.39181e-05	0.999999	0.00846118	12.8585	12.7934	13.825	13.7003	13.7621
ILMN_2217809	TMEM126A	1.7896	10.4352	8.60873	0.000169339	0.0109359	3.87203	0.999915	8.46695e-05	0.999999	0.00846118	9.22869	9.49415	11.4617	10.8427	11.1486
ILMN_1790471	CICE	-1.27899	10.1833	-8.58868	0.00017148	0.0109359	3.86147	8.57401e-05	0.999914	0.0152056	0.999998	10.7759	11.1254	9.56202	9.69163	9.76132
ILMN_1659405	LOC653773	1.06312	13.3702	8.58664	0.0001717	0.0109359	3.8604	0.999914	8.585e-05	0.999999	0.00846118	12.7246	12.7399	13.6473	13.8442	13.8947
ILMN_1796397	CISD2	1.2121	9.46279	8.58373	0.000172015	0.0109359	3.85886	0.999914	8.60073e-05	0.999999	0.00846118	8.77486	8.6962	10.1234	9.76843	9.95106
ILMN_1801934	SERTAD3	-1.25702	9.33635	-8.58037	0.000172378	0.0109359	3.85708	8.61891e-05	0.999914	0.0152056	0.999998	10.2028	9.97835	8.87654	8.65605	8.96803
ILMN_1815124	LOC645317	1.23345	12.9773	8.57915	0.00017251	0.0109359	3.85644	0.999914	8.62551e-05	0.999999	0.00846118	12.2564	12.2181	13.6739	13.304	13.4341
ILMN_2198408	MFF	1.2376	10.6023	8.57878	0.00017255	0.0109359	3.85624	0.999914	8.6275e-05	0.999999	0.00846118	9.74639	9.97312	11.2727	11.0217	10.9977
ILMN_1690371	MRPL11	1.03813	11.3796	8.57662	0.000172785	0.0109359	3.8551	0.999914	8.63924e-05	0.999999	0.00846118	10.7023	10.8112	11.7559	11.9178	11.7109
ILMN_2337941	COPS8	1.03207	11.9857	8.56162	0.000174422	0.0109455	3.84717	0.999913	8.72108e-05	0.999999	0.00846118	11.312	11.4209	12.52	12.3567	12.3189
ILMN_1737015	RPL39	1.42137	13.4941	8.56162	0.000174422	0.0109455	3.84717	0.999913	8.72109e-05	0.999999	0.00846118	12.7929	12.4895	13.8554	14.2306	14.1019
ILMN_3263694	LOC100128771	-1.7309	9.30759	-8.55421	0.000175238	0.0109501	3.84324	8.7619e-05	0.999912	0.0152056	0.999998	10.1712	10.5211	8.31425	8.68201	8.84944
ILMN_1803744	SELS	-1.06266	9.94787	-8.5426	0.000176524	0.0109519	3.83708	8.82621e-05	0.999912	0.0152056	0.999998	10.5303	10.6406	9.42058	9.49167	9.65616
ILMN_1741475	C7orf47	0.918573	9.03877	8.54057	0.000176751	0.0109519	3.836	0.999912	8.83753e-05	0.999999	0.00851811	8.45752	8.51773	9.38371	9.36387	9.47101
ILMN_3212833	LOC728139	-1.90341	12.7056	-8.50951	0.000180253	0.0110413	3.81945	9.01264e-05	0.99991	0.0152056	0.999998	14.1635	13.5318	12.137	11.7515	11.9443
ILMN_2223010	VBP1	0.922313	11.5864	8.50811	0.000180412	0.0110413	3.8187	0.99991	9.02062e-05	0.999999	0.00861937	11.0553	11.0108	12	11.8801	11.986
ILMN_1782543	EEF1D	-1.30138	10.2583	-8.50759	0.000180471	0.0110413	3.81842	9.02356e-05	0.99991	0.0152056	0.999998	11.2154	10.863	9.62998	9.71936	9.86403
ILMN_1733538	RGS10	1.64754	10.6134	8.50131	0.00018119	0.0110413	3.81507	0.999909	9.05949e-05	0.999999	0.00861937	9.48247	9.76733	11.5856	11.1117	11.12
ILMN_1672009	LOC130773	1.32917	9.099	8.47915	0.000183753	0.0111515	3.80319	0.999908	9.18766e-05	0.999999	0.00868529	8.13878	8.46422	9.63972	9.47612	9.77618
ILMN_1756898	COQ9	-1.33236	10.0385	-8.45196	0.000186957	0.0112917	3.78856	9.34785e-05	0.999907	0.0152056	0.999998	11.059	10.6168	9.54258	9.49638	9.47757
ILMN_3238676	ULBP2	-1.56983	9.51289	-8.4466	0.000187596	0.0112917	3.78568	9.37978e-05	0.999906	0.0152056	0.999998	10.5424	10.3671	8.57211	9.09009	8.99266
ILMN_1740749	RPL7A	-0.910322	13.5196	-8.43347	0.000189171	0.0113113	3.77859	9.45857e-05	0.999905	0.0152056	0.999998	14.0658	14.0657	13.0905	13.2237	13.152
ILMN_3242320	LOC100133673	-1.12169	8.55626	-8.41605	0.000191287	0.0113113	3.76915	9.56433e-05	0.999904	0.0152056	0.999998	9.15866	9.29988	8.05528	7.9977	8.26977
ILMN_2089175	SYAP1	-1.05225	10.5998	-8.41342	0.000191609	0.0113113	3.76772	9.58044e-05	0.999904	0.0152056	0.999998	11.1423	11.32	10.2201	10.0632	10.2535
ILMN_3211906	LOC647030	1.21209	12.5588	8.4125	0.000191721	0.0113113	3.76723	0.999904	9.58603e-05	0.999999	0.00898463	11.7301	11.9331	13.1307	12.8591	13.1412
ILMN_2067032	TRAF3IP1	-0.92557	8.6056	-8.41199	0.000191784	0.0113113	3.76695	9.58919e-05	0.999904	0.0152056	0.999998	9.18877	9.13312	8.16917	8.22427	8.31268
ILMN_2395856	TMEM218	1.24347	9.63956	8.40597	0.000192523	0.0113113	3.76368	0.999904	9.62617e-05	0.999999	0.00898463	9.0102	8.77676	10.1714	10.2786	9.96084
ILMN_1771697	VRK3	-1.0508	8.9856	-8.38034	0.000195708	0.0114528	3.74974	9.7854e-05	0.999902	0.0153219	0.999998	9.5217	9.71045	8.45251	8.6289	8.61442
ILMN_1704619	VPS29	1.16124	11.0981	8.35963	0.000198327	0.0114938	3.73842	0.999901	9.91636e-05	0.999999	0.00910222	10.2858	10.5171	11.706	11.5361	11.4458
ILMN_2181241	LOC649946	1.52858	12.7812	8.35885	0.000198427	0.0114938	3.738	0.999901	9.92133e-05	0.999999	0.00910222	11.5904	12.1377	13.4418	13.3135	13.4225
ILMN_1680727	GLRX2	1.07305	10.1648	8.35634	0.000198747	0.0114938	3.73663	0.999901	9.93733e-05	0.999999	0.00910222	9.52175	9.52022	10.5092	10.7619	10.5109
ILMN_1803476	KCTD20	-1.03082	10.5062	-8.33101	0.000202014	0.0116051	3.72273	0.000101007	0.999899	0.0153219	0.999998	11.1941	11.0553	10.0613	10.2172	10.0031
ILMN_2097954	TSFM	-1.03883	8.67285	-8.32493	0.000202807	0.0116051	3.71939	0.000101404	0.999899	0.0153219	0.999998	9.41444	9.17786	8.32077	8.19456	8.25662
ILMN_2386530	RPLP1	0.940136	13.6295	8.31493	0.00020412	0.0116051	3.71388	0.999898	0.00010206	0.999999	0.0092906	13.0837	13.0472	13.9022	14.0553	14.0592
ILMN_1702198	LOC643790	-1.66226	9.75632	-8.31165	0.000204553	0.0116051	3.71207	0.000102276	0.999898	0.0153219	0.999998	10.4654	11.0419	9.19909	8.93512	9.14005
ILMN_2340565	ATP2C1	-1.97649	10.1657	-8.31124	0.000204607	0.0116051	3.71185	0.000102303	0.999898	0.0153219	0.999998	11.5707	11.1324	9.02025	9.68287	9.42206
ILMN_2309848	FXYD5	-1.28819	12.5257	-8.2926	0.000207087	0.0116961	3.70155	0.000103543	0.999896	0.0153219	0.999998	13.3549	13.2423	12.0583	11.7801	12.193
ILMN_2220187	GFPT1	-1.00404	10.2354	-8.28732	0.000207796	0.0116961	3.69863	0.000103898	0.999896	0.0153219	0.999998	10.8751	10.8005	9.95709	9.81785	9.72635
ILMN_1812191	C12orf57	1.22729	11.2702	8.27935	0.000208871	0.0117119	3.69422	0.999896	0.000104435	0.999999	0.00944852	10.6618	10.4059	11.6759	11.9388	11.6685
ILMN_2191681	CHCHD2	1.52959	12.6442	8.26846	0.000210351	0.0117151	3.68818	0.999895	0.000105175	0.999999	0.00945745	11.5975	11.8555	13.5501	13.1387	13.0794
ILMN_2043109	TOP1P2	-1.35979	10.0487	-8.26725	0.000210517	0.0117151	3.6875	0.000105258	0.999895	0.0153688	0.999998	11.0922	10.6369	9.58717	9.48968	9.43736
ILMN_1754145	CAPRIN1	-0.92774	9.02965	-8.251	0.000212749	0.0117948	3.67847	0.000106375	0.999894	0.0153795	0.999998	9.57638	9.59621	8.75929	8.6207	8.59568
ILMN_1770515	UBE2V2	1.31529	11.3698	8.23349	0.000215187	0.011855	3.6687	0.999892	0.000107593	0.999999	0.00958355	10.4298	10.7315	12.0885	11.8413	11.7579
ILMN_3276019	LOC728060	1.88784	10.5692	8.22944	0.000215755	0.011855	3.66644	0.999892	0.000107877	0.999999	0.00958355	9.06286	9.81008	11.4021	11.2434	11.3275
ILMN_1763989	SEC63	-1.40584	9.69297	-8.22285	0.000216683	0.011855	3.66276	0.000108342	0.999892	0.0153887	0.999998	10.315	10.758	9.0122	9.26431	9.11538
ILMN_3241051	LOC644907	-1.07062	13.3397	-8.22025	0.00021705	0.011855	3.66131	0.000108525	0.999891	0.0153887	0.999998	14.0726	13.8915	12.8126	12.8756	13.046
ILMN_3275345	LOC100132291	1.12104	13.3747	8.21356	0.000218	0.0118629	3.65756	0.999891	0.000109	0.999999	0.00962529	12.7209	12.6833	13.6293	13.9227	13.9174
ILMN_1674069	TOMM7	1.16515	12.4825	8.18109	0.000222675	0.0120638	3.63933	0.999889	0.000111337	0.999999	0.00970223	11.6029	11.9638	12.9222	12.9277	12.9956
ILMN_1801378	COQ3	1.12543	9.23807	8.17662	0.000223328	0.0120638	3.63681	0.999888	0.000111664	0.999999	0.00970223	8.55461	8.57103	9.88603	9.57477	9.60393
ILMN_1703906	HJURP	-1.53276	10.8281	-8.15338	0.000226758	0.0122044	3.62369	0.000113379	0.999887	0.0159238	0.999998	11.5041	11.9913	10.161	10.0848	10.3991
ILMN_2181883	C14orf129	0.968087	9.3668	8.13563	0.000229419	0.012252	3.61363	0.999885	0.000114709	0.999999	0.00970223	8.72652	8.84538	9.668	9.86044	9.73366
ILMN_1767809	DNAJC25-GNG10	0.930757	8.58969	8.13273	0.000229856	0.012252	3.61199	0.999885	0.000114928	0.999999	0.00970223	7.96615	8.09632	9.02489	8.97781	8.88328
ILMN_2192032	SRP19	1.04609	11.1267	8.13088	0.000230136	0.012252	3.61094	0.999885	0.000115068	0.999999	0.00970223	10.4038	10.5943	11.6731	11.4792	11.483
ILMN_1704418	FOXD1	1.33594	10.7374	8.11838	0.000232039	0.0123089	3.60384	0.999884	0.00011602	0.999999	0.00970223	9.70257	10.1691	11.277	11.2121	11.3263
ILMN_1779813	FAM96B	1.36337	10.5454	8.10919	0.000233449	0.0123128	3.59861	0.999883	0.000116724	0.999999	0.00970223	9.58579	9.86902	11.2789	10.8734	11.12
ILMN_1781986	UCRC	1.86449	10.1239	8.10703	0.000233782	0.0123128	3.59738	0.999883	0.000116891	0.999999	0.00970223	8.9726	9.03785	10.49	11.2535	10.8656
ILMN_3275275	LOC727962	-1.26366	9.1911	-8.0907	0.000236317	0.0123604	3.58806	0.000118158	0.999882	0.0164385	0.999998	9.92669	9.9719	8.55934	8.55915	8.93841
ILMN_1692956	LOC643949	1.42631	10.6106	8.08072	0.000237881	0.0123604	3.58235	0.999881	0.000118941	0.999999	0.00970223	9.52799	9.98162	11.0186	11.2395	11.2852
ILMN_3287266	LOC100133328	1.07826	10.0344	8.08013	0.000237974	0.0123604	3.58201	0.999881	0.000118987	0.999999	0.00970223	9.2899	9.48493	10.5973	10.3434	10.4563
ILMN_1802553	MRPS24	1.10601	11.1905	8.06702	0.000240049	0.0123604	3.57451	0.99988	0.000120024	0.999999	0.00970223	10.4645	10.5894	11.7989	11.6174	11.4825
ILMN_3238785	SNHG9	1.11899	8.92173	8.05377	0.000242168	0.0123604	3.56689	0.999879	0.000121084	0.999999	0.00970223	8.16466	8.33602	9.46175	9.1923	9.45393
ILMN_1752213	TMEM60	1.14043	10.5759	8.05203	0.000242447	0.0123604	3.5659	0.999879	0.000121223	0.999999	0.00970223	9.76721	10.0161	11.1857	10.9387	10.9718
ILMN_1809495	COX8A	1.35972	13.0375	8.04602	0.000243416	0.0123604	3.56244	0.999878	0.000121708	0.999999	0.00970223	12.1758	12.2676	13.3094	13.7895	13.6453
ILMN_3277297	LOC391825	1.24101	9.04922	8.04559	0.000243487	0.0123604	3.56219	0.999878	0.000121743	0.999999	0.00970223	8.18227	8.42696	9.55911	9.36211	9.71565
ILMN_1656791	RPS6	1.17521	13.7719	8.04225	0.000244027	0.0123604	3.56027	0.999878	0.000122013	0.999999	0.00970223	13.0615	13.072	14.2228	14.4455	14.0575
ILMN_1658283	RPL17	1.08605	13.7397	8.04013	0.000244371	0.0123604	3.55905	0.999878	0.000122185	0.999999	0.00970223	13.1369	13.0392	14.2616	14.2685	13.9922
ILMN_1795007	C2orf47	1.27026	9.97066	8.04011	0.000244374	0.0123604	3.55904	0.999878	0.000122187	0.999999	0.00970223	9.22468	9.19235	10.7312	10.4009	10.3042
ILMN_1732577	TMEM216	1.0339	9.54591	8.03784	0.000244743	0.0123604	3.55773	0.999878	0.000122372	0.999999	0.00970223	8.85774	8.9934	10.1042	9.91929	9.85496
ILMN_3277715	LOC389873	-1.51419	9.84261	-8.02679	0.000246549	0.0124091	3.55135	0.000123275	0.999877	0.01699	0.999998	10.6354	10.8668	9.40027	8.9236	9.38693
ILMN_1815292	RPL7	1.31054	11.6302	8.0181	0.000247979	0.0124386	3.54634	0.999876	0.000123989	0.999999	0.00977793	10.6205	11.0672	12.2473	12.118	12.098
ILMN_2232936	UQCRH	0.903876	13.0595	8.00515	0.000250129	0.0124995	3.53884	0.999875	0.000125065	0.999999	0.00978798	12.5887	12.4457	13.4839	13.4021	13.3772
ILMN_3218820	LOC645387	0.859412	12.9799	8.0006	0.000250889	0.0124995	3.53621	0.999875	0.000125444	0.999999	0.00978798	12.4007	12.5278	13.3207	13.3281	13.3221
ILMN_1791396	DGCR6	1.11456	11.8086	7.98724	0.000253138	0.0125691	3.52845	0.999873	0.000126569	0.999999	0.00981088	11.1325	11.1474	12.4397	12.0867	12.237
ILMN_1787026	SEC61G	1.3864	12.371	7.98135	0.000254137	0.0125764	3.52503	0.999873	0.000127068	0.999999	0.00981088	11.5747	11.5036	12.6569	13.1738	12.9459
ILMN_3235597	LOC147727	-0.858846	9.5928	-7.9529	0.000259025	0.0127754	3.50844	0.000129513	0.99987	0.0172637	0.999998	10.1467	10.0695	9.2097	9.22644	9.31166
ILMN_1753719	GTF2A2	1.35941	11.9782	7.93712	0.000261784	0.0127787	3.49921	0.999869	0.000130892	0.999999	0.00999294	10.9741	11.351	12.4154	12.4288	12.7217
ILMN_1772302	MTHFS	0.964225	8.94572	7.9361	0.000261963	0.0127787	3.49862	0.999869	0.000130981	0.999999	0.00999294	8.35156	8.38281	9.37598	9.42508	9.19316
ILMN_1813091	ARL1	-1.12609	10.4002	-7.92952	0.000263124	0.0127787	3.49476	0.000131562	0.999868	0.0172637	0.999998	11.2362	10.9156	9.92647	9.87353	10.0494
ILMN_3284177	LOC100132425	1.72914	10.2859	7.9191	0.000264976	0.0127787	3.48864	0.999868	0.000132488	0.999999	0.00999294	8.9119	9.58491	10.9015	10.9095	11.1216
ILMN_2402936	LOC440926	1.03305	9.66966	7.91211	0.000266225	0.0127787	3.48454	0.999867	0.000133113	0.999999	0.00999294	8.96911	9.13056	10.032	10.2292	9.98743
ILMN_1720114	GMNN	1.25172	10.3455	7.90868	0.000266842	0.0127787	3.48252	0.999867	0.000133421	0.999999	0.00999294	9.47796	9.7109	10.9361	10.9774	10.6249
ILMN_1659524	C6orf66	0.870501	8.67913	7.90789	0.000266984	0.0127787	3.48205	0.999867	0.000133492	0.999999	0.00999294	8.10442	8.20924	9.03999	8.96455	9.07745
ILMN_1755114	EIF2AK4	-1.24794	9.99304	-7.9026	0.000267939	0.0127787	3.47893	0.00013397	0.999866	0.0172637	0.999998	10.6036	10.88	9.36124	9.42598	9.69436
ILMN_1720941	EVC	-0.871136	8.72789	-7.90107	0.000268214	0.0127787	3.47804	0.000134107	0.999866	0.0172637	0.999998	9.17573	9.32541	8.36341	8.36766	8.40724
ILMN_1669508	PAF1	-1.53955	10.1935	-7.89651	0.000269041	0.0127787	3.47535	0.00013452	0.999865	0.0172637	0.999998	11.3058	10.9287	9.85629	9.47952	9.39733
ILMN_1682736	LOC643452	-0.936663	9.70458	-7.89094	0.000270055	0.0127787	3.47206	0.000135027	0.999865	0.0172637	0.999998	10.3629	10.1702	9.2639	9.3805	9.34535
ILMN_1687738	LOC650276	1.09906	13.4293	7.88807	0.00027058	0.0127787	3.47037	0.999865	0.00013529	0.999999	0.0100308	12.664	12.8756	14.0158	13.8576	13.7333
ILMN_1786359	LOC346950	1.6666	10.6865	7.88453	0.000271227	0.0127787	3.46828	0.999864	0.000135614	0.999999	0.0100308	9.82564	9.54743	11.2446	11.107	11.7079
ILMN_1755808	LOC654194	1.71084	13.1607	7.8799	0.000272076	0.0127787	3.46554	0.999864	0.000136038	0.999999	0.0100308	12.2984	11.9699	13.4802	14.0147	14.0401
ILMN_1688413	SNW1	-1.03741	9.64332	-7.87739	0.000272539	0.0127787	3.46406	0.00013627	0.999864	0.0172637	0.999998	10.2709	10.2607	9.39764	9.19446	9.09297
ILMN_3232696	LOC729816	1.05575	11.5788	7.87246	0.000273449	0.0127787	3.46114	0.999863	0.000136725	0.999999	0.0100312	10.7905	11.1002	12.0568	11.9737	11.9728
ILMN_3200414	LOC441131	-1.06903	11.2812	-7.86695	0.000274471	0.0127787	3.45788	0.000137235	0.999863	0.0172637	0.999998	12.0109	11.8343	11.0117	10.8121	10.737
ILMN_1812666	DNAJC15	0.923031	9.5597	7.85743	0.000276247	0.0127787	3.45223	0.999862	0.000138124	0.999999	0.0100404	9.08558	8.92618	9.9535	9.9877	9.84553
ILMN_2353642	ATP6V0B	-1.35308	10.4988	-7.85653	0.000276415	0.0127787	3.4517	0.000138207	0.999862	0.0172637	0.999998	11.222	11.3994	9.9537	9.71721	10.2019
ILMN_1680171	MFF	1.33463	10.3188	7.85649	0.000276422	0.0127787	3.45168	0.999862	0.000138211	0.999999	0.0100404	9.48991	9.54609	11.1231	10.8078	10.627
ILMN_1694587	EEF1B2	1.14357	12.8004	7.84571	0.000278451	0.0128137	3.44527	0.999861	0.000139225	0.999999	0.0100645	12.0499	12.1787	13.466	13.1233	13.1843
ILMN_1662129	RCN2	-1.00573	11.8264	-7.83779	0.000279952	0.0128137	3.44056	0.000139976	0.99986	0.0172637	0.999998	12.4703	12.3894	11.274	11.5495	11.4488
ILMN_3243890	NDUFA2	0.933814	11.9287	7.8294	0.000281553	0.0128137	3.43556	0.999859	0.000140777	0.999999	0.0100789	11.2803	11.4565	12.2888	12.3827	12.2353
ILMN_3302896	LOC728820	1.07122	11.9528	7.82553	0.000282294	0.0128137	3.43326	0.999859	0.000141147	0.999999	0.0100789	11.1897	11.4305	12.2437	12.4356	12.4646
ILMN_3243175	LOC100132727	-1.25606	12.2733	-7.82451	0.00028249	0.0128137	3.43265	0.000141245	0.999859	0.0172637	0.999998	12.8846	13.1692	11.6259	11.7124	11.9744
ILMN_1761242	COMMD1	1.67558	10.0103	7.82212	0.000282951	0.0128137	3.43122	0.999859	0.000141476	0.999999	0.0100789	8.70382	9.30601	10.7983	10.4748	10.7684
ILMN_2184789	HSCB	-0.893438	10.3904	-7.8203	0.000283301	0.0128137	3.43014	0.00014165	0.999858	0.0172637	0.999998	10.8316	11.0214	10.0223	10.0249	10.0519
ILMN_2220184	GFPT1	-1.091	9.59739	-7.80898	0.000285493	0.0128137	3.42337	0.000142746	0.999857	0.0172637	0.999998	10.2934	10.2105	9.30397	8.96887	9.21014
ILMN_1772719	GPN1	1.17746	10.1854	7.80457	0.000286353	0.0128137	3.42073	0.999857	0.000143176	0.999999	0.0100968	9.31201	9.64581	10.7867	10.5443	10.6381
ILMN_3251662	HINT3	-1.08612	10.4103	-7.80316	0.000286628	0.0128137	3.41989	0.000143314	0.999857	0.0172637	0.999998	11.0209	11.103	10.0836	10.0659	9.77807
ILMN_3243244	SNORD80	1.14343	8.77022	7.79236	0.000288746	0.0128137	3.41342	0.999856	0.000144373	0.999999	0.0100968	7.93187	8.23646	9.30623	9.08474	9.29182
ILMN_3238680	C7orf55	1.2928	9.57164	7.79213	0.000288792	0.0128137	3.41328	0.999856	0.000144396	0.999999	0.0100968	8.82175	8.77017	9.89663	10.3606	10.009
ILMN_1791332	ATP5O	1.00413	12.2009	7.79144	0.000288929	0.0128137	3.41286	0.999856	0.000144465	0.999999	0.0100968	11.5434	11.6534	12.4512	12.715	12.6414
ILMN_1743582	NUDT22	-1.14939	10.1357	-7.78773	0.000289661	0.0128137	3.41064	0.000144831	0.999855	0.0172637	0.999998	10.8457	10.8049	9.44813	9.78102	9.79868
ILMN_3223181	SEC13	-0.830867	10.2679	-7.78494	0.000290214	0.0128137	3.40897	0.000145107	0.999855	0.0172637	0.999998	10.7201	10.8128	9.97557	9.90165	9.92941
ILMN_1699489	TUBB6	-0.823614	12.498	-7.78018	0.00029116	0.0128171	3.4061	0.00014558	0.999854	0.0172637	0.999998	12.9584	13.0259	12.1568	12.1336	12.2152
ILMN_1693766	CEP135	-0.79951	9.40663	-7.75748	0.000295718	0.012979	3.39244	0.000147859	0.999852	0.0172637	0.999998	9.87899	9.89368	9.05378	9.09921	9.10749
ILMN_1713990	TRIP6	-1.02112	10.8578	-7.751	0.000297032	0.0129834	3.38853	0.000148516	0.999851	0.0172637	0.999998	11.469	11.4719	10.4029	10.3225	10.6226
ILMN_1728024	TUBG1	-1.6424	10.5259	-7.74757	0.000297733	0.0129834	3.38646	0.000148867	0.999851	0.0172637	0.999998	11.4624	11.5603	9.56955	9.79564	10.2417
ILMN_1706326	MRPL33	1.32775	11.8794	7.74403	0.000298458	0.0129834	3.38432	0.999851	0.000149229	0.999999	0.0103806	11.1122	11.0533	12.1231	12.6079	12.5004
ILMN_3197732	LOC441642	-1.04318	10.1861	-7.72421	0.000302548	0.0131226	3.37232	0.000151274	0.999849	0.0172637	0.999998	10.6716	10.9523	9.70154	9.73838	9.86643
ILMN_1779010	MAP3K3	-0.870978	8.86372	-7.71424	0.00030463	0.0131656	3.36627	0.000152315	0.999848	0.0172637	0.999998	9.45257	9.32004	8.51053	8.45593	8.57953
ILMN_1750160	FASTKD3	1.27236	9.48071	7.71093	0.000305326	0.0131656	3.36426	0.999847	0.000152663	0.999999	0.0105598	8.56988	8.8647	10.21	9.87056	9.88843
ILMN_1784286	NDUFA1	1.00468	12.5866	7.70547	0.000306476	0.0131767	3.36094	0.999847	0.000153238	0.999999	0.0105598	12.0824	11.8852	12.8645	13.0912	13.0096
ILMN_2402798	AP2M1	-1.11382	10.8325	-7.69526	0.00030864	0.0132312	3.35473	0.00015432	0.999846	0.0172637	0.999998	11.6581	11.3435	10.329	10.3197	10.5122
ILMN_2351611	UBQLN1	-0.917403	10.7048	-7.69055	0.000309646	0.0132358	3.35186	0.000154823	0.999845	0.0172637	0.999998	11.3555	11.1549	10.3164	10.4027	10.2943
ILMN_1652123	HMGN1	-1.18671	13.7917	-7.67942	0.000312035	0.0132697	3.34506	0.000156018	0.999844	0.0172637	0.999998	14.3935	14.614	13.5054	13.134	13.3117
ILMN_1664910	RPSA	1.08751	9.36895	7.67848	0.000312238	0.0132697	3.34449	0.999844	0.000156119	0.999999	0.0107083	8.69823	8.73466	9.85606	9.60155	9.95425
ILMN_1706677	MAPK1	-1.06243	8.68258	-7.67378	0.000313255	0.0132746	3.34161	0.000156627	0.999843	0.0172637	0.999998	9.46732	9.17277	8.35048	8.25845	8.16391
ILMN_2352042	MRPL4	-1.36616	9.47688	-7.66724	0.000314673	0.0132965	3.33762	0.000157337	0.999843	0.0172637	0.999998	10.3532	10.24	8.86365	8.70443	9.22317
ILMN_1680239	NUDT9	-0.928879	9.46033	-7.65344	0.000317695	0.0133542	3.32916	0.000158848	0.999841	0.0172637	0.999998	10.0766	9.95875	9.05016	9.00571	9.21047
ILMN_1766718	LYSMD3	-1.18701	9.83433	-7.65016	0.000318419	0.0133542	3.32715	0.00015921	0.999841	0.0172637	0.999998	10.5801	10.513	9.14622	9.35626	9.57608
ILMN_3290353	LOC644790	1.09775	11.9418	7.64864	0.000318756	0.0133542	3.32621	0.999841	0.000159378	0.999999	0.0108812	11.1053	11.4611	12.3403	12.3518	12.4508
ILMN_1782488	RNASEH2B	1.00275	9.84624	7.62792	0.000323373	0.0135093	3.31347	0.999838	0.000161687	0.999999	0.010941	9.22523	9.26395	10.0991	10.4052	10.2377
ILMN_1726391	MRPL39	1.38955	10.1287	7.61712	0.00032581	0.0135226	3.30681	0.999837	0.000162905	0.999999	0.010941	9.34811	9.24179	10.9533	10.6986	10.4015
ILMN_1803180	PRDX6	1.06977	11.7757	7.61578	0.000326115	0.0135226	3.30598	0.999837	0.000163058	0.999999	0.010941	11.2247	11.0431	12.3749	12.1636	12.0724
ILMN_1815115	CYC1	1.03748	10.4755	7.61434	0.000326442	0.0135226	3.3051	0.999837	0.000163221	0.999999	0.010941	9.77013	9.93593	10.7555	10.8699	11.0461
ILMN_1682774	C13orf27	1.80713	11.1079	7.59636	0.000330558	0.0135477	3.29398	0.999835	0.000165279	0.999999	0.0110151	9.73227	10.3149	12.0809	11.539	11.8722
ILMN_1682812	C21orf33	-0.920023	8.54827	-7.59563	0.000330725	0.0135477	3.29353	0.000165363	0.999835	0.0175563	0.999998	9.21871	8.98186	8.17132	8.15674	8.21273
ILMN_1789419	EXOC3	-0.822802	9.66039	-7.59539	0.000330781	0.0135477	3.29338	0.00016539	0.999835	0.0175563	0.999998	10.1073	10.2008	9.38954	9.30168	9.30259
ILMN_1792497	HRB	-1.1238	8.45408	-7.59462	0.000330959	0.0135477	3.2929	0.000165479	0.999835	0.0175563	0.999998	9.22675	9.02997	8.00163	8.17958	7.83247
ILMN_2070072	RPS7	1.2816	9.0051	7.59166	0.000331642	0.0135477	3.29107	0.999834	0.000165821	0.999999	0.0110151	8.13826	8.33401	9.7255	9.27016	9.55757
ILMN_1726729	C2orf76	0.784281	8.36096	7.56535	0.000337795	0.0137125	3.27473	0.999831	0.000168898	0.999999	0.0111183	7.87288	7.9079	8.63817	8.68905	8.69681
ILMN_1666471	UQCRQ	1.23918	13.3773	7.5632	0.000338305	0.0137125	3.27339	0.999831	0.000169153	0.999999	0.0111183	12.5193	12.7482	13.6397	13.935	14.0441
ILMN_1695422	NCL	-0.991902	10.0441	-7.56212	0.000338561	0.0137125	3.27272	0.000169281	0.999831	0.0177514	0.999998	10.6652	10.6133	9.80266	9.63938	9.50006
ILMN_3243297	LOC641814	1.43993	12.9273	7.55861	0.000339395	0.0137125	3.27053	0.99983	0.000169697	0.999999	0.0111183	11.7688	12.358	13.5597	13.4928	13.4574
ILMN_1723632	PIGC	0.828359	9.83986	7.55018	0.000341405	0.013718	3.26528	0.999829	0.000170702	0.999999	0.0111183	9.33524	9.35046	10.0885	10.1883	10.2368
ILMN_1699362	IK	-1.19991	10.4149	-7.5485	0.000341806	0.013718	3.26423	0.000170903	0.999829	0.0177514	0.999998	11.1723	11.0974	10.1904	9.77396	9.84045
ILMN_1673738	LOC646483	1.35913	12.3599	7.54431	0.000342813	0.013718	3.26161	0.999829	0.000171406	0.999999	0.0111183	11.3546	11.7343	13.1314	12.754	12.8252
ILMN_2048822	NUDCD2	0.98977	9.91321	7.54023	0.000343795	0.013718	3.25907	0.999828	0.000171897	0.999999	0.0111183	9.18839	9.45032	10.3301	10.2198	10.3775
ILMN_1750100	TUBB4Q	-1.57548	10.968	-7.53863	0.000344182	0.013718	3.25806	0.000172091	0.999828	0.0177514	0.999998	12.1568	11.6698	10.0674	10.4445	10.5017
ILMN_1685678	EEF1B2	1.39253	9.57676	7.52551	0.000347369	0.0138077	3.24985	0.999826	0.000173684	0.999999	0.0111812	8.60778	8.87471	10.3709	9.86545	10.1649
ILMN_1750044	ZNHIT3	1.17987	9.33931	7.51978	0.000348771	0.0138191	3.24626	0.999826	0.000174386	0.999999	0.0111812	8.5908	8.67198	10.0192	9.83029	9.58429
ILMN_3285959	LOC645515	-1.24126	10.4184	-7.51669	0.00034953	0.0138191	3.24433	0.000174765	0.999825	0.0177514	0.999998	11.3135	11.0129	9.84466	10.1375	9.78369
ILMN_2370772	EIF4G1	-0.826981	9.62405	-7.50694	0.000351937	0.0138771	3.2382	0.000175969	0.999824	0.0177514	0.999998	10.1091	10.1314	9.31825	9.35507	9.20646
ILMN_2373495	H2AFY	-1.09894	13.7185	-7.50047	0.000353545	0.0138798	3.23414	0.000176772	0.999823	0.0177514	0.999998	14.5303	14.2253	13.415	13.1765	13.2452
ILMN_3305899	LOC728572	-1.78474	10.2517	-7.49404	0.000355152	0.0138798	3.23009	0.000177576	0.999822	0.0177514	0.999998	11.1853	11.4598	9.43137	9.22685	9.95533
ILMN_1780769	TUBB2C	-1.51106	12.375	-7.49373	0.00035523	0.0138798	3.22989	0.000177615	0.999822	0.0177514	0.999998	13.5834	12.98	11.6574	11.89	11.7645
ILMN_1689007	SFRS14	-1.1265	8.72277	-7.48867	0.000356502	0.0138798	3.2267	0.000178251	0.999822	0.0177514	0.999998	9.26338	9.53396	8.24619	8.13177	8.43854
ILMN_3275489	LOC100131905	1.84544	12.7173	7.48705	0.000356908	0.0138798	3.22569	0.999822	0.000178454	0.999999	0.0113779	11.7711	11.4488	13.0154	13.6229	13.728
ILMN_1756360	RPL35A	1.54402	13.0434	7.4822	0.000358133	0.0138798	3.22263	0.999821	0.000179066	0.999999	0.0113779	12.0917	12.1422	13.2804	13.8956	13.8069
ILMN_1744822	BECN1	-0.817824	10.7043	-7.47861	0.000359043	0.0138798	3.22036	0.000179521	0.99982	0.0177514	0.999998	11.2112	11.1788	10.3856	10.301	10.445
ILMN_1685104	C9orf6	1.21995	9.45671	7.47666	0.000359537	0.0138798	3.21913	0.99982	0.000179768	0.999999	0.0113779	8.64343	8.80604	10.0856	9.68815	10.0603
ILMN_2186597	RPP21	-1.18992	12.2946	-7.46547	0.000362393	0.0139536	3.21206	0.000181197	0.999819	0.0177514	0.999998	13.0864	12.9307	12.0653	11.6799	11.7107
ILMN_1809750	TDRD1	-1.74374	9.42263	-7.46107	0.000363525	0.0139607	3.20927	0.000181763	0.999818	0.0177514	0.999998	10.2918	10.646	8.43241	8.63242	9.11057
ILMN_3288529	LOC645630	1.36775	8.65125	7.44974	0.000366453	0.0139758	3.2021	0.999817	0.000183227	0.999999	0.011459	7.74978	7.9114	8.88843	9.30841	9.39821
ILMN_2312897	DGUOK	1.37127	11.2621	7.44928	0.000366575	0.0139758	3.2018	0.999817	0.000183287	0.999999	0.011459	10.2923	10.5863	11.8332	11.5559	12.0426
ILMN_1768050	SCOC	1.38751	10.268	7.44856	0.000366762	0.0139758	3.20134	0.999817	0.000183381	0.999999	0.011459	9.25267	9.61823	11.0409	10.5916	10.8364
ILMN_2261784	CCNY	0.948185	10.1419	7.43989	0.000369024	0.0140177	3.19584	0.999815	0.000184512	0.999999	0.011481	9.47585	9.67011	10.6308	10.5092	10.4234
ILMN_2106265	GDPD1	-1.20736	8.66523	-7.43514	0.00037027	0.0140177	3.19282	0.000185135	0.999815	0.0177599	0.999998	9.27374	9.50555	8.03159	8.10021	8.41506
ILMN_2413527	VCL	-1.23139	8.52635	-7.42954	0.000371747	0.0140177	3.18926	0.000185873	0.999814	0.0177599	0.999998	9.48356	9.04681	8.01783	8.14748	7.93609
ILMN_1724407	TACC3	-1.11349	10.0187	-7.42724	0.000372355	0.0140177	3.18779	0.000186178	0.999814	0.0177599	0.999998	10.5558	10.8178	9.4279	9.55236	9.73979
ILMN_1655740	SNAI2	-0.914259	10.33	-7.42354	0.000373334	0.0140177	3.18544	0.000186667	0.999813	0.0177599	0.999998	10.8619	10.8952	10.0823	9.98182	9.82873
ILMN_3205656	LOC391075	0.852032	13.3834	7.42267	0.000373565	0.0140177	3.18489	0.999813	0.000186783	0.999999	0.0115735	12.9517	12.7927	13.7279	13.7805	13.6642
ILMN_3202734	LOC100132742	0.980848	13.4307	7.41231	0.000376331	0.0140857	3.17828	0.999812	0.000188166	0.999999	0.0116104	12.7732	12.9111	13.8414	13.954	13.6736
ILMN_3279675	LOC388339	1.30194	12.671	7.4043	0.000378482	0.0141303	3.17317	0.999811	0.000189241	0.999999	0.0116281	11.9171	11.8626	12.8879	13.3125	13.3749
ILMN_1742578	MKLN1	-1.40918	10.4519	-7.38908	0.000382613	0.0141939	3.16343	0.000191307	0.999809	0.0180846	0.999998	11.5476	11.0472	9.72663	10.0561	9.88188
ILMN_2400183	DPH5	0.830426	8.8553	7.38874	0.000382707	0.0141939	3.16321	0.999809	0.000191354	0.999999	0.0116468	8.38607	8.32803	9.16939	9.27861	9.11442
ILMN_1725594	FAM188A	0.96564	9.5116	7.38722	0.000383123	0.0141939	3.16223	0.999808	0.000191562	0.999999	0.0116468	8.87531	8.98911	10.0601	9.80201	9.8314
ILMN_1769757	C14orf104	0.852165	9.16692	7.38389	0.000384035	0.0141939	3.1601	0.999808	0.000192017	0.999999	0.0116468	8.69442	8.61683	9.50749	9.41469	9.60119
ILMN_1720838	DECR1	0.931233	9.52345	7.37888	0.000385411	0.0142091	3.15689	0.999807	0.000192706	0.999999	0.0116468	8.91959	9.00984	9.75259	10.0095	9.92574
ILMN_3241169	C3orf75	-0.776136	9.91254	-7.36935	0.000388047	0.0142707	3.15076	0.000194024	0.999806	0.0182246	0.999998	10.4163	10.3402	9.57912	9.63945	9.58768
ILMN_1674522	HIGD1A	1.42039	12.0632	7.36517	0.00038921	0.0142778	3.14808	0.999805	0.000194605	0.999999	0.0117136	11.1674	11.2545	12.9772	12.4264	12.4905
ILMN_1711766	SKP1A	1.24798	10.6039	7.35483	0.000392103	0.0143289	3.14142	0.999804	0.000196051	0.999999	0.0117184	9.78356	9.92663	11.3712	11.0368	10.9013
ILMN_1761010	PCCB	0.971246	9.25204	7.35325	0.000392546	0.0143289	3.1404	0.999804	0.000196273	0.999999	0.0117184	8.59997	8.73862	9.80237	9.55904	9.56021
ILMN_2177965	RPS19BP1	-1.09618	10.5005	-7.34463	0.00039498	0.0143482	3.13484	0.00019749	0.999803	0.0184328	0.999998	11.0686	11.2478	9.85299	10.1485	10.1845
ILMN_1764323	LOC124512	0.870595	10.4215	7.34449	0.00039502	0.0143482	3.13475	0.999802	0.00019751	0.999999	0.0117311	10.0035	9.79468	10.8149	10.7642	10.73
ILMN_1798395	PIGH	0.897138	9.35469	7.32941	0.000399319	0.0144506	3.12501	0.9998	0.000199659	0.999999	0.0117311	8.70197	8.93085	9.76196	9.65635	9.72233
ILMN_2413251	EWSR1	-0.86602	9.15702	-7.3269	0.000400041	0.0144506	3.12339	0.00020002	0.9998	0.0185516	0.999998	9.63348	9.71978	8.82691	8.70054	8.90438
ILMN_1779965	AK1	0.85097	8.78951	7.3238	0.000400935	0.0144506	3.12138	0.9998	0.000200468	0.999999	0.0117311	8.24995	8.30791	9.16215	9.01782	9.20973
ILMN_1668629	LOC401115	1.73851	12.3101	7.31885	0.000402363	0.0144506	3.11817	0.999799	0.000201182	0.999999	0.0117311	11.0607	11.4733	13.3181	12.6415	13.0569
ILMN_1750722	RPS7	1.04706	9.44698	7.31331	0.000403972	0.0144506	3.11458	0.999798	0.000201986	0.999999	0.0117311	8.63499	9.0025	9.90432	9.85679	9.8363
ILMN_1724533	LY96	1.2412	9.49325	7.30668	0.000405904	0.0144506	3.11028	0.999797	0.000202952	0.999999	0.0117311	8.77874	8.7183	9.71046	10.0628	10.1959
ILMN_1742887	LOC645058	0.844713	11.9872	7.30516	0.00040635	0.0144506	3.10929	0.999797	0.000203175	0.999999	0.0117311	11.4314	11.5293	12.223	12.3893	12.3629
ILMN_1761486	C13orf34	1.01878	9.46924	7.30287	0.000407021	0.0144506	3.1078	0.999796	0.000203511	0.999999	0.0117311	8.80362	8.91233	10.0401	9.88689	9.70324
ILMN_1718013	CPSF3L	-0.805017	8.93153	-7.30209	0.000407249	0.0144506	3.1073	0.000203625	0.999796	0.0187394	0.999998	9.39994	9.42913	8.67661	8.62686	8.52509
ILMN_1774083	TRIAP1	0.918537	9.92916	7.30076	0.00040764	0.0144506	3.10643	0.999796	0.00020382	0.999999	0.0117311	9.387	9.36908	10.4384	10.2864	10.1649
ILMN_2130180	RPL13L	1.20764	9.97642	7.29094	0.000410538	0.0144509	3.10004	0.999795	0.000205269	0.999999	0.0117311	9.06516	9.43853	10.6081	10.2985	10.4718
ILMN_1810127	ZNF789	-0.96928	9.06739	-7.28794	0.000411428	0.0144509	3.09809	0.000205714	0.999794	0.0187394	0.999998	9.77137	9.52654	8.78814	8.66386	8.58704
ILMN_1750507	RPL9	1.11515	13.8498	7.28758	0.000411535	0.0144509	3.09786	0.999794	0.000205767	0.999999	0.0117311	12.972	13.3895	14.3279	14.3064	14.2534
ILMN_2342455	PPA2	-1.47966	12.6582	-7.28678	0.000411772	0.0144509	3.09734	0.000205886	0.999794	0.0187394	0.999998	13.5096	13.5825	11.8174	11.9485	12.4332
ILMN_1677385	C8orf40	1.43437	9.55698	7.28028	0.000413712	0.0144509	3.09309	0.999793	0.000206856	0.999999	0.0117311	8.92688	8.46584	10.3621	10.0854	9.94472
ILMN_1789775	WDR74	-1.00674	9.65086	-7.27846	0.000414258	0.0144509	3.0919	0.000207129	0.999793	0.0187394	0.999998	10.4127	10.0971	9.32293	9.2451	9.17644
ILMN_1810680	BOLA2	0.884982	9.07413	7.2736	0.000415715	0.0144509	3.08874	0.999792	0.000207857	0.999999	0.0117311	8.63981	8.44648	9.33896	9.47694	9.46848
ILMN_3225941	LOC728368	0.853451	13.769	7.26962	0.000416915	0.0144509	3.08613	0.999792	0.000208457	0.999999	0.0117311	13.3502	13.1636	14.1631	14.0522	14.1158
ILMN_3224952	LOC729903	1.19801	13.5513	7.26698	0.00041771	0.0144509	3.08441	0.999791	0.000208855	0.999999	0.0117311	12.6168	13.0482	14.049	13.9151	14.1273
ILMN_1715173	RPS6KA1	-0.757038	8.89372	-7.26656	0.000417837	0.0144509	3.08414	0.000208918	0.999791	0.0187494	0.999998	9.33136	9.36452	8.5782	8.63323	8.56129
ILMN_3287493	LOC650157	1.34875	10.5963	7.26461	0.000418427	0.0144509	3.08286	0.999791	0.000209214	0.999999	0.0117311	9.77492	9.79921	11.4626	11.0271	10.9178
ILMN_1746171	H2AFY	-1.65146	12.21	-7.25056	0.000422709	0.0145647	3.07366	0.000211355	0.999789	0.0187494	0.999998	13.4773	12.9245	11.2897	11.8071	11.5515
ILMN_1656378	NMT2	-1.71582	10.0451	-7.24017	0.000425909	0.0146167	3.06684	0.000212954	0.999787	0.0187494	0.999998	10.9194	11.2298	9.03678	9.28263	9.75692
ILMN_1782504	MTERFD1	-1.18135	9.82003	-7.23682	0.000426945	0.0146167	3.06465	0.000213472	0.999787	0.0187494	0.999998	10.6786	10.3791	9.55646	9.27531	9.21069
ILMN_1857081		-1.47112	8.85645	-7.23602	0.000427193	0.0146167	3.06412	0.000213596	0.999786	0.0187494	0.999998	9.53885	9.93938	8.08505	8.15528	8.56367
ILMN_1789991	2004-03-01	-0.882889	10.0523	-7.22411	0.000430907	0.0147097	3.05629	0.000215454	0.999785	0.0188005	0.999998	10.4797	10.6843	9.76997	9.70314	9.62421
ILMN_3279935	LOC646909	1.21285	9.37473	7.21627	0.000433372	0.0147396	3.05112	0.999783	0.000216686	0.999999	0.0120976	8.57861	8.71543	10.1357	9.72222	9.7217
ILMN_1772677	CNOT4	-1.10184	10.4704	-7.21483	0.000433828	0.0147396	3.05017	0.000216914	0.999783	0.0188166	0.999998	11.0054	11.2576	9.84565	10.063	10.1803
ILMN_1722102	ANAPC11	0.901233	10.9264	7.21182	0.00043478	0.0147396	3.04819	0.999783	0.00021739	0.999999	0.0120976	10.4148	10.3564	11.4311	11.1738	11.2556
ILMN_1771861	LOC642250	0.814684	8.20719	7.2021	0.000437871	0.0148103	3.04177	0.999781	0.000218935	0.999999	0.0121377	7.71344	7.72332	8.62449	8.44152	8.53319
ILMN_1789136	SERF2	1.06165	12.3618	7.19511	0.000440109	0.0148519	3.03715	0.99978	0.000220055	0.999999	0.0121541	11.7248	11.7249	12.5592	12.8747	12.9255
ILMN_1812478	ZNHIT3	1.29762	11.5093	7.1713	0.000447834	0.0150134	3.02137	0.999776	0.000223917	0.999999	0.012226	10.5916	10.8699	12.2892	11.9808	11.8151
ILMN_2354140	NAT5	1.55757	10.7726	7.17052	0.000448088	0.0150134	3.02085	0.999776	0.000224044	0.999999	0.012226	9.63512	10.0409	11.6733	11.4243	11.0891
ILMN_1655765	MRPS21	1.33676	11.077	7.16808	0.000448891	0.0150134	3.01923	0.999776	0.000224446	0.999999	0.012226	10.3051	10.2448	11.3616	11.9277	11.5458
ILMN_1723117	IPO9	-1.46644	9.92707	-7.1642	0.000450167	0.0150134	3.01665	0.000225083	0.999775	0.0193665	0.999998	10.7977	10.8162	9.09147	9.71453	9.21549
ILMN_1751816	MCTS1	1.63113	9.98421	7.16211	0.000450856	0.0150134	3.01526	0.999775	0.000225428	0.999999	0.012226	8.92079	9.09028	11.0313	10.3004	10.5783
ILMN_1748018	GORASP2	0.952701	9.51551	7.16167	0.000451003	0.0150134	3.01497	0.999774	0.000225501	0.999999	0.012226	8.92421	8.96357	10.0789	9.80445	9.80643
ILMN_3232282	LOC100130445	-1.0696	13.5346	-7.14488	0.000456588	0.0150964	3.00379	0.000228294	0.999772	0.0193665	0.999998	14.127	14.2257	13.0609	12.9358	13.3235
ILMN_1799103	SNRPB	0.749553	12.3861	7.14406	0.000456864	0.0150964	3.00324	0.999772	0.000228432	0.999999	0.0123268	11.9344	11.9383	12.702	12.7229	12.6329
ILMN_3213792	LOC439953	0.99302	13.5949	7.14048	0.000458065	0.0150964	3.00085	0.999771	0.000229033	0.999999	0.0123268	13.0419	12.9563	14.1721	13.9718	13.8325
ILMN_2055310	MBD4	-1.94784	11.4812	-7.13703	0.00045923	0.0150964	2.99855	0.000229615	0.99977	0.0193665	0.999998	12.528	12.7717	10.4404	10.439	11.2268
ILMN_2175094	TDRD1	-1.99732	9.55683	-7.13601	0.000459574	0.0150964	2.99786	0.000229787	0.99977	0.0193665	0.999998	10.5711	10.9393	8.33604	8.70943	9.22824
ILMN_2050255	UCKL1	-1.09911	10.5168	-7.13582	0.000459637	0.0150964	2.99774	0.000229818	0.99977	0.0193665	0.999998	11.3418	11.0108	9.96617	10.23	10.0353
ILMN_2344956	ACP1	1.33373	11.1615	7.1299	0.000461641	0.0151159	2.99378	0.999769	0.00023082	0.999999	0.0123501	10.1595	10.563	11.4895	11.6854	11.9101
ILMN_1711862	RNF7	0.873523	12.8806	7.12802	0.000462282	0.0151159	2.99252	0.999769	0.000231141	0.999999	0.0123501	12.4645	12.2485	13.1921	13.1913	13.3066
ILMN_3280565	LOC389342	1.61066	11.9852	7.1156	0.000466523	0.0152085	2.98421	0.999767	0.000233262	0.999999	0.0123911	10.9438	11.0939	13.0352	12.5362	12.3171
ILMN_1692267	B4GALT3	0.937078	9.64557	7.11371	0.000467176	0.0152085	2.98294	0.999766	0.000233588	0.999999	0.0123911	8.9485	9.21815	9.98532	9.96708	10.1088
ILMN_1690610	RALY	-1.17012	11.7643	-7.10904	0.000468786	0.0152094	2.97981	0.000234393	0.999766	0.0195488	0.999998	12.4283	12.5045	11.1969	11.1249	11.5671
ILMN_3290019	LOC646753	-0.943774	10.2019	-7.10765	0.000469267	0.0152094	2.97887	0.000234634	0.999765	0.0195488	0.999998	10.6656	10.8706	9.7665	9.74339	9.96313
ILMN_1716895	RPA3	1.69935	10.8783	7.09055	0.000475224	0.0153242	2.96739	0.999762	0.000237612	0.999999	0.0124884	9.83398	9.88334	11.2386	12.0099	11.4255
ILMN_1782611	LOC643870	0.985422	8.74024	7.08967	0.000475533	0.0153242	2.96679	0.999762	0.000237767	0.999999	0.0124884	7.99888	8.29908	9.05404	9.23408	9.1151
ILMN_1814213	PQLC3	0.911263	8.85684	7.08856	0.000475925	0.0153242	2.96604	0.999762	0.000237963	0.999999	0.0124884	8.3498	8.27037	9.19941	9.09327	9.37136
ILMN_2119945	NDUFB3	1.10439	12.3231	7.08056	0.000478748	0.0153815	2.96065	0.999761	0.000239374	0.999999	0.0125179	11.4454	11.8756	12.716	12.7774	12.8013
ILMN_1700955	TCTEX1D2	-1.13574	10.8409	-7.07659	0.000480153	0.0153931	2.95798	0.000240076	0.99976	0.0198415	0.999998	11.6185	11.4262	10.1843	10.3729	10.6026
ILMN_1720088	SFRS12	-1.1076	9.56487	-7.07231	0.000481676	0.0154084	2.95509	0.000240838	0.999759	0.0198415	0.999998	10.4092	10.0497	9.22067	8.97623	9.1686
ILMN_1733603	NDUFC1	1.05233	9.65935	7.06707	0.000483549	0.0154348	2.95155	0.999758	0.000241775	0.999999	0.0125988	9.08324	8.97268	10.0292	9.91675	10.2949
ILMN_2301083	UBE2C	0.764009	12.6841	7.05706	0.00048715	0.0155162	2.94478	0.999756	0.000243575	0.999999	0.0126479	12.2044	12.247	13.048	12.9196	13.0014
ILMN_2396272	PDCD4	-1.08436	10.7366	-7.03594	0.000494849	0.0156471	2.93046	0.000247424	0.999753	0.0201457	0.999998	11.2114	11.5631	10.3005	10.1805	10.4277
ILMN_1728626	WDR5	-0.809768	9.54992	-7.03421	0.000495486	0.0156471	2.92929	0.000247743	0.999752	0.0201457	0.999998	10.1144	9.95715	9.27919	9.24026	9.1586
ILMN_1710001	RPL41	1.08424	8.56435	7.03296	0.000495946	0.0156471	2.92844	0.999752	0.000247973	0.999999	0.0127729	7.9231	7.90451	8.79548	8.9752	9.22345
ILMN_1708147	TBPL1	1.4482	10.471	7.03033	0.000496918	0.0156471	2.92665	0.999752	0.000248459	0.999999	0.0127729	9.44646	9.75778	11.2335	10.7111	11.2064
ILMN_1739497	GTF2H5	0.827004	11.4744	7.02901	0.000497405	0.0156471	2.92575	0.999751	0.000248703	0.999999	0.0127729	10.9278	11.0286	11.8427	11.8783	11.6948
ILMN_1679450	LOC730746	-0.831886	9.98446	-7.02842	0.000497625	0.0156471	2.92535	0.000248813	0.999751	0.0201457	0.999998	10.5477	10.4195	9.7311	9.55084	9.67317
ILMN_1809662	LOC440145	0.909149	8.8881	7.025	0.000498893	0.0156536	2.92302	0.999751	0.000249446	0.999999	0.0127729	8.1949	8.49033	9.26655	9.25186	9.23689
ILMN_1727073	MEA1	-1.54341	11.4982	-7.01571	0.000502356	0.0157288	2.9167	0.000251178	0.999749	0.0201457	0.999998	12.3525	12.4961	10.5031	10.9315	11.208
ILMN_2081335	C7orf44	1.31394	10.5914	7.01142	0.000503964	0.0157457	2.91377	0.999748	0.000251982	0.999999	0.0128581	9.67549	9.9306	11.2765	10.8134	11.2611
ILMN_1728699	SPTY2D1	-1.0536	8.63361	-7.00119	0.000507825	0.0157773	2.90679	0.000253912	0.999746	0.0201457	0.999998	9.20647	9.32507	8.43685	8.13181	8.06785
ILMN_1733305	EIF2A	-0.743266	10.5859	-7.0004	0.000508126	0.0157773	2.90625	0.000254063	0.999746	0.0201457	0.999998	10.9902	11.0735	10.3213	10.2477	10.2968
ILMN_2339705	MED8	-0.971803	9.23397	-7.00024	0.000508186	0.0157773	2.90614	0.000254093	0.999746	0.0201457	0.999998	9.68607	9.94804	8.91989	8.7109	8.90497
ILMN_1752837	ARL8B	0.725366	11.0841	6.9974	0.000509264	0.0157775	2.9042	0.999745	0.000254632	0.999999	0.0129485	10.6408	10.657	11.3894	11.3338	11.3995
ILMN_1909156		-0.891623	9.62653	-6.98932	0.000512345	0.0158397	2.89868	0.000256173	0.999744	0.0201586	0.999998	10.1539	10.1691	9.39144	9.11287	9.30533
ILMN_2393169	THOC5	-1.14075	9.81124	-6.98507	0.000513978	0.015857	2.89577	0.000256989	0.999743	0.0201586	0.999998	10.447	10.5444	9.0869	9.49494	9.48298
ILMN_1788607	RPL23A	1.07415	11.0485	6.97655	0.000517262	0.0158913	2.88993	0.999741	0.000258631	0.999999	0.0130451	10.3713	10.4367	11.6851	11.2613	11.488
ILMN_2098437	FAM10A4	-1.26229	9.90486	-6.97619	0.000517402	0.0158913	2.88968	0.000258701	0.999741	0.0201855	0.999998	10.7409	10.5836	9.37663	9.67741	9.14579
ILMN_1807074	MIF	1.25531	13.364	6.97209	0.000518994	0.0158913	2.88687	0.999741	0.000259497	0.999999	0.0130451	12.8665	12.355	13.8634	13.971	13.7639
ILMN_3226875	LOC728590	1.08675	13.2737	6.96576	0.000521461	0.0158913	2.88252	0.999739	0.000260731	0.999999	0.0130451	12.5641	12.6792	13.883	13.7696	13.4725
ILMN_1713143	MRPL3	1.06782	11.6689	6.96307	0.000522513	0.0158913	2.88067	0.999739	0.000261256	0.999999	0.0130451	11.1068	10.9496	12.2953	12.0937	11.8992
ILMN_3210171	LOC389156	1.3233	12.4789	6.96211	0.000522888	0.0158913	2.88001	0.999739	0.000261444	0.999999	0.0130451	11.7316	11.6384	13.3466	12.8089	12.8693
ILMN_2205350	C6orf66	1.11475	9.23589	6.9601	0.00052368	0.0158913	2.87863	0.999738	0.00026184	0.999999	0.0130451	8.43064	8.70344	9.78456	9.46839	9.79242
ILMN_1766405	GOLM1	-1.4206	10.3909	-6.96001	0.000523712	0.0158913	2.87857	0.000261856	0.999738	0.0203242	0.999998	11.4392	11.0474	9.53962	9.86638	10.062
ILMN_2377240	AKTIP	0.932013	10.2522	6.94221	0.000530761	0.0160299	2.8663	0.999735	0.00026538	0.999999	0.0130955	9.55408	9.83187	10.6737	10.674	10.5274
ILMN_2142117	LYPLAL1	0.716268	9.67827	6.94034	0.000531505	0.0160299	2.86502	0.999734	0.000265752	0.999999	0.0130955	9.25891	9.2381	9.93113	9.98732	9.97587
ILMN_1810759	C2orf25	0.987847	10.969	6.94025	0.000531541	0.0160299	2.86496	0.999734	0.00026577	0.999999	0.0130955	10.3019	10.4506	11.4093	11.5062	11.1769
ILMN_1661622	TBC1D7	1.02722	9.37723	6.93709	0.000532807	0.0160353	2.86277	0.999734	0.000266403	0.999999	0.0130955	8.95088	8.57092	9.77315	9.85604	9.73516
ILMN_1745798	GTF2F2	1.01542	10.405	6.92449	0.000537883	0.0160748	2.85406	0.999731	0.000268942	0.999999	0.0131039	9.84114	9.75043	10.9025	10.9392	10.5919
ILMN_3244893	BAG2	0.907896	8.83341	6.92355	0.000538263	0.0160748	2.85341	0.999731	0.000269131	0.999999	0.0131039	8.28112	8.29624	9.32856	9.23285	9.02831
ILMN_1691499	TJP1	-1.16586	10.0759	-6.92324	0.000538389	0.0160748	2.8532	0.000269194	0.999731	0.0204629	0.999998	10.7988	10.7519	9.44875	9.48452	9.89528
ILMN_1760245	TMEM42	0.769864	9.01657	6.92302	0.000538479	0.0160748	2.85305	0.999731	0.00026924	0.999999	0.0131039	8.60261	8.50668	9.28414	9.28649	9.4029
ILMN_1751258	NDUFA4	1.62244	12.1571	6.91598	0.000541344	0.0160786	2.84817	0.999729	0.000270672	0.999999	0.0131303	10.8242	11.543	12.625	12.9178	12.8753
ILMN_1697166	C9orf78	-0.766978	12.3857	-6.91231	0.000542844	0.0160786	2.84563	0.000271422	0.999729	0.0204629	0.999998	12.8439	12.8478	12.0692	12.1653	12.0022
ILMN_1665554	BRF2	-2.11549	9.3986	-6.91227	0.000542857	0.0160786	2.8456	0.000271428	0.999729	0.0204629	0.999998	11.1896	10.1462	8.63834	8.41012	8.60876
ILMN_1801387	YEATS4	0.935749	9.97901	6.91019	0.000543711	0.0160786	2.84416	0.999728	0.000271856	0.999999	0.0131444	9.38636	9.44876	10.3884	10.4959	10.1757
ILMN_1755173	PLEKHA4	-1.17346	8.76719	-6.90934	0.000544058	0.0160786	2.84357	0.000272029	0.999728	0.0204629	0.999998	9.65863	9.2839	8.12625	8.46492	8.30224
ILMN_3297898	LOC729769	0.788053	11.9681	6.89781	0.000548817	0.0161868	2.83556	0.999726	0.000274408	0.999999	0.0132245	11.4735	11.5171	12.3335	12.1751	12.3415
ILMN_2046896	ESRRAP2	-0.847204	9.2428	-6.89033	0.000551927	0.0162371	2.83036	0.000275963	0.999724	0.0204629	0.999998	9.85965	9.64259	8.96718	8.91265	8.83191
ILMN_2086417	NDUFV2	1.0069	12.1192	6.88564	0.000553888	0.0162371	2.8271	0.999723	0.000276944	0.999999	0.0132749	11.5786	11.4515	12.7196	12.3546	12.4916
ILMN_3204210	LOC284393	0.986063	13.8365	6.88417	0.000554507	0.0162371	2.82607	0.999723	0.000277253	0.999999	0.0132749	13.394	13.0958	14.3612	14.1555	14.1762
ILMN_3240187	TMEM111	-1.38118	11.5292	-6.88317	0.000554925	0.0162371	2.82538	0.000277463	0.999723	0.0204629	0.999998	12.3664	12.3493	10.6096	11.1147	11.2057
ILMN_1702541	CCDC55	-1.12092	9.63748	-6.88	0.000556257	0.0162438	2.82317	0.000278129	0.999722	0.0204629	0.999998	10.1597	10.4603	9.32868	8.98275	9.2559
ILMN_1760628	C9orf86	-1.23949	9.63613	-6.87491	0.000558408	0.0162744	2.81962	0.000279204	0.999721	0.0204629	0.999998	10.1631	10.5965	8.95767	9.16501	9.29834
ILMN_1785356	DENND5A	-0.931404	10.9221	-6.86796	0.000561356	0.016328	2.81477	0.000280678	0.999719	0.0204629	0.999998	11.5284	11.4335	10.4929	10.426	10.7297
ILMN_1715508	NNMT	-0.976097	9.51436	-6.85709	0.000566005	0.016378	2.80717	0.000283002	0.999717	0.0204629	0.999998	10.2491	9.95095	9.19172	9.18223	8.9978
ILMN_2082585	SNAI2	-0.819442	11.7039	-6.8551	0.000566861	0.016378	2.80577	0.000283431	0.999717	0.0204629	0.999998	12.1873	12.2038	11.2887	11.5078	11.3317
ILMN_1810289	FER1L3	-0.900467	9.69653	-6.85306	0.00056774	0.016378	2.80435	0.00028387	0.999716	0.0204629	0.999998	10.3299	10.1437	9.19462	9.39766	9.41676
ILMN_3235148	FLJ43681	1.16954	13.6607	6.85082	0.000568705	0.016378	2.80278	0.999716	0.000284352	0.999999	0.0135184	12.7051	13.2129	14.1475	14.1286	14.1097
ILMN_1685699	PRSS3	0.750369	9.06885	6.84934	0.000569347	0.016378	2.80174	0.999715	0.000284673	0.999999	0.0135184	8.65911	8.57815	9.40007	9.2961	9.41083
ILMN_1675239	NDUFA7	0.963259	9.17058	6.84707	0.000570328	0.016378	2.80015	0.999715	0.000285164	0.999999	0.0135184	8.46335	8.72191	9.54127	9.43802	9.68838
ILMN_3274351	LOC644037	-0.813484	9.59513	-6.84434	0.000571514	0.016378	2.79824	0.000285757	0.999714	0.0204629	0.999998	10.0736	10.0928	9.39128	9.16636	9.25156
ILMN_2191929	C9orf6	1.0778	9.9687	6.83928	0.000573714	0.016378	2.79469	0.999713	0.000286857	0.999999	0.0135184	9.1498	9.49424	10.3965	10.2591	10.5439
ILMN_3251440	PIK3C2A	-0.961306	9.16262	-6.83833	0.000574131	0.016378	2.79402	0.000287065	0.999713	0.0204629	0.999998	9.65831	9.82051	8.85727	8.88399	8.59304
ILMN_1682935	LYPLAL1	0.793759	8.67935	6.83531	0.000575451	0.016378	2.7919	0.999712	0.000287726	0.999999	0.0135184	8.23958	8.16661	8.9355	9.10889	8.94617
ILMN_2214955	CCDC127	-0.802407	8.96865	-6.83224	0.0005768	0.016378	2.78974	0.0002884	0.999712	0.0204629	0.999998	9.53802	9.36217	8.7026	8.57729	8.66318
ILMN_3284584	LOC390345	1.18575	12.5106	6.83071	0.000577472	0.016378	2.78867	0.999711	0.000288736	0.999999	0.0135184	11.833	11.7652	13.2804	12.797	12.8773
ILMN_2306565	MTX2	0.98545	9.86677	6.83062	0.000577512	0.016378	2.78861	0.999711	0.000288756	0.999999	0.0135184	9.14585	9.40515	10.1014	10.3538	10.3276
ILMN_1734814	HSPA4	-1.11539	10.986	-6.82469	0.000580125	0.0163857	2.78444	0.000290062	0.99971	0.0204629	0.999998	11.8143	11.4963	10.7019	10.3518	10.5661
ILMN_1692121	USO1	-0.827636	10.9642	-6.82312	0.000580818	0.0163857	2.78334	0.000290409	0.99971	0.0204629	0.999998	11.387	11.5345	10.539	10.6261	10.7343
ILMN_3249658	LOC100134868	-1.70903	9.98403	-6.82063	0.000581924	0.0163857	2.78158	0.000290962	0.999709	0.0204629	0.999998	10.7685	11.2504	9.03689	9.16603	9.69832
ILMN_1711729	LOC442454	0.856625	12.4891	6.81244	0.000585569	0.0163857	2.77581	0.999707	0.000292784	0.999999	0.013632	11.868	12.0823	12.93	12.7732	12.7921
ILMN_2190779	PHAX	-1.68766	9.41275	-6.81211	0.000585715	0.0163857	2.77558	0.000292858	0.999707	0.0204629	0.999998	10.1544	10.6963	8.48054	8.63584	9.09667
ILMN_1801852	SEC61B	0.896044	12.847	6.81134	0.000586062	0.0163857	2.77504	0.999707	0.000293031	0.999999	0.013632	12.2395	12.3792	13.1169	13.3646	13.1347
ILMN_1659762	BTF3	-0.896788	13.7676	-6.80702	0.000587998	0.0163857	2.77199	0.000293999	0.999706	0.0204629	0.999998	14.4284	14.1829	13.3077	13.4222	13.4968
ILMN_1756220	DDX18	-0.750303	10.6186	-6.80331	0.000589665	0.0163857	2.76937	0.000294832	0.999705	0.0204629	0.999998	11.1473	10.9902	10.3253	10.313	10.3172
ILMN_2400219	SRI	0.986557	9.26465	6.80124	0.0005906	0.0163857	2.76791	0.999705	0.0002953	0.999999	0.0136509	8.71059	8.63485	9.85568	9.64165	9.4805
ILMN_2219134	RPS15	0.855789	13.1672	6.8012	0.000590619	0.0163857	2.76788	0.999705	0.000295309	0.999999	0.0136509	12.5272	12.7802	13.4499	13.525	13.5537
ILMN_1728676	KIAA0196	-0.818907	9.95767	-6.80075	0.000590823	0.0163857	2.76756	0.000295412	0.999705	0.0204629	0.999998	10.5408	10.3572	9.59024	9.71826	9.58181
ILMN_3206804	LOC255167	-1.60173	13.01	-6.80009	0.000591117	0.0163857	2.7671	0.000295559	0.999704	0.0204629	0.999998	13.8983	14.0438	11.9401	12.473	12.6948
ILMN_2129859	FASTKD3	1.13506	8.88607	6.79714	0.000592455	0.016392	2.76501	0.999704	0.000296228	0.999999	0.0136509	8.10226	8.3078	9.58012	9.30202	9.13814
ILMN_2332558	ARL5A	1.21953	9.66611	6.78898	0.000596162	0.0164115	2.75924	0.999702	0.000298081	0.999999	0.0136509	8.74206	9.12672	10.1966	9.93955	10.3256
ILMN_1789283	PPP2R5C	0.935892	9.49139	6.78673	0.00059719	0.0164115	2.75765	0.999701	0.000298595	0.999999	0.0136509	8.84424	9.01547	9.93159	9.69395	9.9717
ILMN_1774272	ESRRA	-1.08151	9.02822	-6.78651	0.000597291	0.0164115	2.75749	0.000298646	0.999701	0.0205023	0.999998	9.84202	9.51223	8.41828	8.65089	8.71767
ILMN_1761797	CSTB	-0.923401	13.1809	-6.78536	0.000597815	0.0164115	2.75668	0.000298908	0.999701	0.0205023	0.999998	13.6541	13.8159	12.8295	12.6565	12.9488
ILMN_1743187	C6orf120	0.801724	8.69562	6.78214	0.000599295	0.0164115	2.7544	0.9997	0.000299648	0.999999	0.0136509	8.17497	8.25421	8.89581	9.07646	9.07667
ILMN_3225121	LOC728484	1.60825	11.448	6.78096	0.000599836	0.0164115	2.75356	0.9997	0.000299918	0.999999	0.0136509	10.1105	10.8555	11.9309	12.1521	12.1907
ILMN_1675844	WDR1	-0.805817	9.34703	-6.77434	0.000602887	0.0164449	2.74887	0.000301443	0.999699	0.0205805	0.999998	9.74735	9.91369	9.01039	8.95443	9.10929
ILMN_3301324	LOC729301	0.74692	13.8169	6.77347	0.00060329	0.0164449	2.74825	0.999698	0.000301645	0.999999	0.0136873	13.3672	13.3702	14.0817	14.2056	14.0596
ILMN_1782419	GNG11	1.72204	13.1016	6.76093	0.000609122	0.0165583	2.73934	0.999695	0.000304561	0.999999	0.0137772	12.0522	12.0846	14.2448	13.7451	13.3814
ILMN_2380839	SNRNP70	-1.10656	9.01799	-6.75971	0.000609693	0.0165583	2.73848	0.000304846	0.999695	0.0207169	0.999998	9.88332	9.48053	8.44714	8.70142	8.57754
ILMN_1814281	SPC25	0.773058	8.57651	6.75296	0.000612862	0.0165892	2.73368	0.999694	0.000306431	0.999999	0.0137928	8.03537	8.18997	8.95213	8.83913	8.86592
ILMN_2255310	RPS15A	1.36354	10.8683	6.75149	0.000613555	0.0165892	2.73263	0.999693	0.000306778	0.999999	0.0137928	9.82281	10.2776	11.1935	11.3938	11.654
ILMN_1736548	PHACTR4	-1.12608	10.8159	-6.75011	0.000614206	0.0165892	2.73164	0.000307103	0.999693	0.0207233	0.999998	11.7319	11.2512	10.332	10.4234	10.3409
ILMN_3227994	LOC729992	-0.88934	9.64978	-6.74737	0.000615501	0.0165938	2.72969	0.000307751	0.999692	0.0207233	0.999998	10.33	10.0367	9.28984	9.3479	9.2444
ILMN_1679324	EIF1B	1.3365	10.9034	6.73978	0.000619108	0.0166606	2.72428	0.99969	0.000309554	0.999999	0.0138754	10.1899	10.013	11.5868	11.6384	11.0887
ILMN_2131880	DPY30	0.874425	11.4987	6.72603	0.000625698	0.0167824	2.71446	0.999687	0.000312849	0.999999	0.0139435	10.9899	10.9581	11.7386	12.0185	11.7881
ILMN_2403994	RALY	-1.61013	10.9568	-6.7198	0.000628713	0.0167824	2.71	0.000314357	0.999686	0.0210297	0.999998	11.8656	11.9802	9.94406	10.258	10.7362
ILMN_1738704	TRIM26	-1.07521	9.50392	-6.71652	0.000630307	0.0167824	2.70765	0.000315153	0.999685	0.0210297	0.999998	10.0553	10.2428	8.85434	9.27172	9.09547
ILMN_1661170	NDUFB8	0.98209	11.9775	6.71594	0.00063059	0.0167824	2.70724	0.999685	0.000315295	0.999999	0.0139435	11.4076	11.369	12.592	12.2309	12.2882
ILMN_3256445	LOC100130289	1.56751	9.53903	6.71489	0.0006311	0.0167824	2.70649	0.999684	0.00031555	0.999999	0.0139435	8.25804	8.93901	10.0876	10.027	10.3836
ILMN_2093231	WBP1	0.967319	8.94921	6.71472	0.000631184	0.0167824	2.70636	0.999684	0.000315592	0.999999	0.0139435	8.27757	8.46007	9.48602	9.15781	9.36459
ILMN_1708906	C2orf29	1.03515	11.0651	6.71386	0.000631604	0.0167824	2.70575	0.999684	0.000315802	0.999999	0.0139435	10.3436	10.5445	11.6985	11.3807	11.3583
ILMN_1808939	RPS6	0.990755	13.5124	6.7067	0.000635105	0.016834	2.70061	0.999682	0.000317553	0.999999	0.0139532	12.7268	13.1091	13.9523	13.8469	13.9269
ILMN_1652003	GNG10	1.51443	9.99373	6.70523	0.000635828	0.016834	2.69956	0.999682	0.000317914	0.999999	0.0139532	8.78869	9.38146	10.4945	10.4418	10.8623
ILMN_2318643	TGIF1	-1.59146	10.2163	-6.70111	0.000637858	0.0168575	2.6966	0.000318929	0.999681	0.0211434	0.999998	11.4594	10.883	9.80358	9.6634	9.27218
ILMN_2409062	ISCU	1.05672	10.557	6.69701	0.000639884	0.0168709	2.69365	0.99968	0.000319942	0.999999	0.0139596	9.76176	10.0842	11.1299	10.8194	10.9898
ILMN_2116366	RPL12	1.2131	13.4927	6.69447	0.000641143	0.0168709	2.69183	0.999679	0.000320572	0.999999	0.0139596	12.5476	12.9821	14.0558	13.7783	14.0997
ILMN_1683660	EIF3H	0.933936	10.1906	6.69315	0.000641798	0.0168709	2.69088	0.999679	0.000320899	0.999999	0.0139596	9.67783	9.58258	10.716	10.3793	10.5971
ILMN_1720857	GUSBL1	-0.895444	9.30952	-6.68028	0.000648227	0.0169958	2.68162	0.000324114	0.999676	0.0211434	0.999998	9.75605	9.93751	8.79821	9.0072	9.04861
ILMN_3266606	FABP5L2	0.887788	9.55952	6.67428	0.000651253	0.0169958	2.67729	0.999674	0.000325626	0.999999	0.0141236	9.02421	9.02948	10.0975	9.83784	9.80856
ILMN_2106656	BLZF1	-2.21602	10.4395	-6.67276	0.000652019	0.0169958	2.67619	0.00032601	0.999674	0.0211434	0.999998	11.5957	11.9426	9.04415	9.46032	10.1548
ILMN_2233050	PLA2G2D	-1.49221	9.22293	-6.67265	0.000652074	0.0169958	2.67612	0.000326037	0.999674	0.0211434	0.999998	9.94223	10.2943	8.34021	8.55778	8.98015
ILMN_1730698	ODF2	-0.962385	9.7516	-6.66616	0.000655371	0.0169958	2.67143	0.000327685	0.999672	0.0211434	0.999998	10.3268	10.3313	9.15853	9.53137	9.41004
ILMN_1753534	RPS18	1.06716	13.5214	6.66589	0.000655507	0.0169958	2.67123	0.999672	0.000327753	0.999999	0.0141467	12.9091	12.8532	13.6892	14.1176	14.0381
ILMN_1706990	ZNF271	-1.09735	10.4758	-6.66561	0.000655652	0.0169958	2.67103	0.000327826	0.999672	0.0211434	0.999998	10.9003	11.3682	9.9741	10.0773	10.0593
ILMN_1719606	LOC644762	1.40381	9.87848	6.66445	0.00065624	0.0169958	2.67019	0.999672	0.00032812	0.999999	0.0141467	8.83777	9.23462	10.7601	10.2456	10.3143
ILMN_2075794	NLRP8	-1.81337	12.7401	-6.66223	0.000657372	0.0169958	2.66859	0.000328686	0.999671	0.0211434	0.999998	13.6883	13.968	11.6392	11.895	12.5101
ILMN_2366710	UCRC	1.15329	9.55067	6.66086	0.000658074	0.0169958	2.6676	0.999671	0.000329037	0.999999	0.0141467	8.93127	8.78612	10.0862	10.2163	9.73339
ILMN_2411963	RBM39	-0.827203	9.56086	-6.65565	0.000660746	0.017035	2.66383	0.000330373	0.99967	0.0211434	0.999998	10.1735	9.94083	9.16736	9.29397	9.22861
ILMN_3237665	COX7A2L	1.13187	11.444	6.64936	0.000663986	0.0170606	2.65927	0.999668	0.000331993	0.999999	0.0142323	10.5544	10.9753	11.8123	11.8181	12.0599
ILMN_2166093	PIK3C2A	-0.695765	8.37519	-6.64923	0.000664054	0.0170606	2.65918	0.000332027	0.999668	0.0211434	0.999998	8.81995	8.76536	8.06357	8.13456	8.09253
ILMN_3294074	LOC338870	0.948207	13.5037	6.64271	0.000667431	0.01709	2.65446	0.999666	0.000333716	0.999999	0.0142646	13.0839	12.7858	13.7555	13.9593	13.9342
ILMN_1726434	UNC45A	-0.739341	9.0266	-6.64118	0.000668228	0.01709	2.65335	0.000334114	0.999666	0.0211434	0.999998	9.38887	9.55155	8.72524	8.7528	8.71457
ILMN_2262275	TRIM13	-2.14092	10.5443	-6.63633	0.000670756	0.01709	2.64983	0.000335378	0.999665	0.0211434	0.999998	11.678	11.9798	9.15522	9.65794	10.2508
ILMN_3295075	LOC100131531	-0.725179	11.4374	-6.6362	0.000670827	0.01709	2.64973	0.000335414	0.999665	0.0211434	0.999998	11.8693	11.8756	11.0681	11.2138	11.16
ILMN_2161746	TRIP10	-1.11259	9.03676	-6.63588	0.000670991	0.01709	2.6495	0.000335496	0.999665	0.0211434	0.999998	9.75376	9.65486	8.34414	8.60218	8.82884
ILMN_1656913	MDH1	0.999733	11.6113	6.63028	0.000673928	0.0171352	2.64543	0.999663	0.000336964	0.999999	0.0143619	10.9709	11.0521	12.2429	11.8671	11.9237
ILMN_3307863	TAOK3	-0.858127	8.98325	-6.62612	0.000676119	0.0171457	2.64241	0.000338059	0.999662	0.0212143	0.999998	9.60274	9.39351	8.52841	8.65293	8.73866
ILMN_1797813	SUZ12	0.786869	12.6251	6.62508	0.000676667	0.0171457	2.64165	0.999662	0.000338334	0.999999	0.0143733	12.102	12.2041	12.8629	13.055	12.9018
ILMN_1773716	MRPL9	-1.2444	9.70605	-6.61958	0.000679583	0.0171647	2.63765	0.000339792	0.99966	0.0212327	0.999998	10.5387	10.3666	9.53206	9.03259	9.06022
ILMN_3207020	LOC388556	0.950474	12.4718	6.61927	0.000679745	0.0171647	2.63742	0.99966	0.000339873	0.999999	0.0143733	11.7792	12.0239	13.0126	12.8047	12.7388
ILMN_2054725	SUGT1	0.962855	9.09685	6.615	0.000682015	0.0171926	2.63432	0.999659	0.000341008	0.999999	0.0143733	8.48523	8.55305	9.66104	9.50277	9.28217
ILMN_1812105	PIP5K2B	-1.44789	11.7501	-6.61269	0.000683248	0.0171943	2.63263	0.000341624	0.999658	0.0212353	0.999998	12.4333	12.8044	10.953	11.0357	11.5242
ILMN_1796407	SS18L2	0.836063	12.1144	6.61011	0.000684631	0.0171993	2.63075	0.999658	0.000342316	0.999999	0.0143733	11.7043	11.5213	12.5495	12.4575	12.3396
ILMN_3258027	LOC100128291	1.04635	8.78113	6.60654	0.000686544	0.0171993	2.62814	0.999657	0.000343272	0.999999	0.0143733	7.9518	8.35485	9.31631	9.14207	9.14065
ILMN_1724493	LYSMD2	1.5845	9.73863	6.60428	0.000687759	0.0171993	2.62649	0.999656	0.00034388	0.999999	0.0143733	8.70962	8.86625	10.81	10.2687	10.0387
ILMN_1783333	C16orf61	1.06172	12.0194	6.60362	0.000688111	0.0171993	2.62602	0.999656	0.000344056	0.999999	0.0143733	11.3384	11.4264	12.696	12.2554	12.3809
ILMN_2054554	DTWD2	-1.85101	11.7666	-6.59388	0.000693378	0.0171998	2.6189	0.000346689	0.999653	0.0212353	0.999998	12.6268	13.1275	10.7717	10.7997	11.507
ILMN_2152581	STK38	-0.742662	9.72491	-6.59355	0.000693557	0.0171998	2.61866	0.000346779	0.999653	0.0212353	0.999998	10.2437	10.0974	9.48319	9.38093	9.41943
ILMN_1696839	RPS27	0.931188	13.2486	6.59202	0.000694393	0.0171998	2.61754	0.999653	0.000347197	0.999999	0.0144111	12.7407	12.6392	13.4268	13.6712	13.7654
ILMN_1757702	LOC647673	1.0284	10.9102	6.5917	0.000694566	0.0171998	2.6173	0.999653	0.000347283	0.999999	0.0144111	10.0774	10.5089	11.314	11.2846	11.366
ILMN_1701052	TUBG2	-1.45465	9.20818	-6.58966	0.000695678	0.0171998	2.61581	0.000347839	0.999652	0.0212353	0.999998	9.84527	10.3167	8.88322	8.33237	8.66336
ILMN_1670000	DCAF6	-0.976028	10.4941	-6.5872	0.000697018	0.0171998	2.61402	0.000348509	0.999651	0.0212353	0.999998	11.2059	10.9536	10.2829	10.0148	10.0135
ILMN_2106380	TNFSF15	-1.69006	9.44436	-6.58706	0.000697099	0.0171998	2.61391	0.000348549	0.999651	0.0212353	0.999998	10.2062	10.7106	8.54112	8.58339	9.18051
ILMN_1673024	RBM15B	-1.27797	9.09846	-6.58208	0.000699826	0.0171998	2.61026	0.000349913	0.99965	0.0212353	0.999998	10.1588	9.57172	8.48289	8.63443	8.64451
ILMN_1718136	UQCRHL	0.684614	13.5539	6.5816	0.000700088	0.0171998	2.60991	0.99965	0.000350044	0.999999	0.0144111	13.1154	13.1708	13.8501	13.8373	13.7958
ILMN_1751143	C7orf23	0.761576	9.97603	6.58017	0.000700875	0.0171998	2.60886	0.99965	0.000350437	0.999999	0.0144111	9.56302	9.47514	10.3872	10.2311	10.2237
ILMN_1761981	FAM96A	0.81363	11.9971	6.58001	0.000700963	0.0171998	2.60875	0.99965	0.000350481	0.999999	0.0144111	11.4196	11.5981	12.2241	12.3296	12.4138
ILMN_1759277	OIP5	0.707039	8.82481	6.57785	0.000702152	0.0172004	2.60716	0.999649	0.000351076	0.999999	0.0144111	8.40028	8.40089	9.17419	9.04636	9.10232
ILMN_1747146	TSG101	0.801337	9.8494	6.57522	0.000703602	0.0172073	2.60524	0.999648	0.000351801	0.999999	0.0144111	9.43466	9.30254	10.2912	10.0991	10.1195
ILMN_1749009	REXO2	0.896694	12.1512	6.56167	0.000711134	0.0173211	2.59529	0.999644	0.000355567	0.999999	0.0144912	11.5441	11.6824	12.606	12.3316	12.5922
ILMN_2411076	MATR3	-0.983681	8.66938	-6.55979	0.000712186	0.0173211	2.59391	0.000356093	0.999644	0.0213214	0.999998	9.38561	9.13357	8.11485	8.43714	8.27574
ILMN_1774974	CLUAP1	-0.691528	8.11563	-6.55789	0.000713251	0.0173211	2.59251	0.000356626	0.999643	0.0213214	0.999998	8.55295	8.50815	7.79308	7.83911	7.88487
ILMN_3200421	LOC641746	0.898159	9.46437	6.555	0.000714874	0.0173211	2.59038	0.999643	0.000357437	0.999999	0.0144912	8.8161	9.03485	9.97426	9.75544	9.74119
ILMN_1800197	MRPL36	1.03907	12.0402	6.55441	0.000715207	0.0173211	2.58995	0.999642	0.000357603	0.999999	0.0144912	11.4327	11.4008	12.7131	12.2944	12.36
ILMN_1772722	MRPS33	0.996729	8.82977	6.55412	0.000715373	0.0173211	2.58973	0.999642	0.000357686	0.999999	0.0144912	8.35283	8.11063	9.39803	9.23216	9.0552
ILMN_1667883	THOC5	-0.817456	9.63399	-6.55046	0.000717437	0.0173211	2.58704	0.000358719	0.999641	0.0213214	0.999998	10.131	10.1179	9.15864	9.41903	9.34334
ILMN_3243419	LOC100130715	0.734176	8.72195	6.55008	0.00071765	0.0173211	2.58676	0.999641	0.000358825	0.999999	0.0144975	8.21318	8.34971	8.97895	8.9901	9.07781
ILMN_2183885	C7orf11	0.970751	8.92412	6.54626	0.000719815	0.01734	2.58394	0.99964	0.000359908	0.999999	0.0145015	8.35534	8.32799	9.33273	9.50135	9.10317
ILMN_2376458	CSF2RA	-0.821588	12.2918	-6.54455	0.000720783	0.01734	2.58268	0.000360392	0.99964	0.0213214	0.999998	12.698	12.8715	11.9888	11.8474	12.0533
ILMN_1739297	GALNT4	-0.713423	8.95133	-6.53246	0.000727689	0.0174535	2.57376	0.000363845	0.999636	0.0213214	0.999998	9.32765	9.43113	8.61529	8.66315	8.71945
ILMN_1681890	DYNLT3	1.12526	10.6243	6.53158	0.000728198	0.0174535	2.57311	0.999636	0.000364099	0.999999	0.0146078	9.69585	10.2024	11.0303	11.0639	11.129
ILMN_1680501	GTF2IRD2B	1.11513	9.11376	6.53009	0.000729053	0.0174535	2.57201	0.999635	0.000364526	0.999999	0.0146078	8.25838	8.63098	9.65682	9.35924	9.66337
ILMN_3297577	LOC729841	-0.992224	12.0439	-6.52534	0.000731792	0.0174907	2.5685	0.000365896	0.999634	0.0213214	0.999998	12.7866	12.4919	11.8026	11.6338	11.5046
ILMN_3204890	LOC345041	-0.919984	10.0308	-6.52016	0.000734794	0.0175179	2.56467	0.000367397	0.999633	0.0213214	0.999998	10.7382	10.4273	9.75031	9.67417	9.56386
ILMN_1661051	WBP11	-0.801177	8.68172	-6.51928	0.000735309	0.0175179	2.56401	0.000367654	0.999632	0.0213214	0.999998	9.04931	9.27555	8.31336	8.42811	8.34228
ILMN_1659437	TXNDC17	1.02718	12.1896	6.51552	0.000737495	0.0175417	2.56123	0.999631	0.000368747	0.999999	0.0147369	11.4549	11.6917	12.8022	12.4257	12.5734
ILMN_1678934	POLR1E	-1.00804	8.771	-6.50978	0.000740852	0.0175655	2.55698	0.000370426	0.99963	0.0213214	0.999998	9.24764	9.50401	8.33894	8.20917	8.55524
ILMN_1733947	FKBP8	-0.923034	8.33091	-6.50974	0.000740879	0.0175655	2.55694	0.000370439	0.99963	0.0213214	0.999998	8.90651	8.86296	7.80049	7.92543	8.15918
ILMN_3304111	LOC729978	-1.20883	11.5131	-6.50527	0.000743501	0.0175826	2.55363	0.000371751	0.999628	0.0213214	0.999998	11.9777	12.4991	11.1028	10.886	11.0998
ILMN_3203098	LOC400836	-0.834367	8.34281	-6.50429	0.000744081	0.0175826	2.5529	0.00037204	0.999628	0.0213214	0.999998	8.75507	8.93178	7.89734	8.00278	8.12706
ILMN_3248966	MMADHC	0.841784	10.806	6.50226	0.000745279	0.0175826	2.55139	0.999627	0.000372639	0.999999	0.0148522	10.2648	10.3372	11.3034	11.1001	11.0248
ILMN_1775380	SMOX	-1.26617	9.49603	-6.49936	0.00074699	0.0175826	2.54924	0.000373495	0.999627	0.0213214	0.999998	10.4418	10.0697	9.26099	8.78064	8.92704
ILMN_2229032	NME6	-0.959787	9.46259	-6.49822	0.000747666	0.0175826	2.5484	0.000373833	0.999626	0.0213214	0.999998	9.8568	10.2201	8.99551	9.15688	9.08364
ILMN_1732688	DUT	0.759245	9.63992	6.49472	0.000749747	0.0175826	2.54579	0.999625	0.000374873	0.999999	0.014901	9.18553	9.18321	10.0604	9.91934	9.85109
ILMN_3226082	LOC728620	-0.813666	10.7959	-6.49239	0.000751132	0.0175826	2.54406	0.000375566	0.999624	0.0213214	0.999998	11.2235	11.3447	10.3526	10.5953	10.4634
ILMN_3193306	C14orf109	0.670116	10.2106	6.49024	0.000752415	0.0175826	2.54246	0.999624	0.000376208	0.999999	0.0149138	9.81061	9.80647	10.4464	10.4792	10.5103
ILMN_1762115	CRYZL1	-1.0421	9.3555	-6.48959	0.000752804	0.0175826	2.54197	0.000376402	0.999624	0.0213214	0.999998	9.99374	9.96778	9.19359	8.74543	8.87695
ILMN_1776963	LMAN2	-0.710886	8.74874	-6.48825	0.0007536	0.0175826	2.54098	0.0003768	0.999623	0.0213214	0.999998	9.14674	9.20379	8.38559	8.48992	8.51764
ILMN_2398039	TCERG1	-0.9146	8.55741	-6.48639	0.000754713	0.0175826	2.5396	0.000377357	0.999623	0.0213214	0.999998	9.05341	9.15893	8.38833	8.06102	8.12536
ILMN_3201975	LOC392285	1.46551	11.9646	6.47599	0.000760975	0.0177005	2.53185	0.99962	0.000380488	0.999999	0.015043	10.9618	11.2089	12.941	12.4634	12.2481
ILMN_2203807	MRP63	-0.792188	10.0171	-6.47305	0.000762758	0.017714	2.52965	0.000381379	0.999619	0.0214223	0.999998	10.3689	10.6159	9.67034	9.71367	9.71654
ILMN_1754912	GLE1	0.813292	10.5285	6.46699	0.000766443	0.0177455	2.52513	0.999617	0.000383221	0.999999	0.0150949	9.99837	10.0828	10.9902	10.8414	10.73
ILMN_2320853	UBE2D3	-1.36245	13.0096	-6.46665	0.000766649	0.0177455	2.52488	0.000383324	0.999617	0.0214223	0.999998	14.0008	13.6533	12.8035	12.2615	12.3288
ILMN_3243471	CNPY2	0.932245	10.9623	6.46489	0.000767726	0.0177455	2.52356	0.999616	0.000383863	0.999999	0.0150949	10.2919	10.514	11.4116	11.4359	11.1581
ILMN_1675852	LOC650518	0.986335	12.1985	6.46159	0.000769742	0.0177643	2.52109	0.999615	0.000384871	0.999999	0.0150949	11.6886	11.5249	12.7662	12.6309	12.3821
ILMN_1742456	OSTF1	0.94311	10.4538	6.45524	0.000773646	0.0178021	2.51634	0.999613	0.000386823	0.999999	0.0151313	9.70601	10.0698	10.751	10.8661	10.8759
ILMN_3251723	PNPT1	-1.42641	12.2935	-6.45409	0.000774353	0.0178021	2.51549	0.000387176	0.999613	0.0214223	0.999998	13.0365	13.2621	11.468	11.5831	12.1175
ILMN_2105033	PLDN	-1.58395	11.9672	-6.45025	0.000776725	0.0178021	2.51261	0.000388363	0.999612	0.0214223	0.999998	12.7103	13.1249	11.0474	11.216	11.7374
ILMN_1663616	DNAJC7	-0.928475	10.691	-6.44979	0.000777016	0.0178021	2.51226	0.000388508	0.999611	0.0214223	0.999998	11.3716	11.1247	10.4819	10.2661	10.2109
ILMN_1682399	CLOCK	-1.69477	9.62652	-6.4473	0.000778555	0.0178021	2.5104	0.000389278	0.999611	0.0214223	0.999998	10.5935	10.6932	8.43659	9.14429	9.26496
ILMN_3199955	LOC645430	-1.41924	8.70282	-6.44719	0.000778623	0.0178021	2.51032	0.000389311	0.999611	0.0214223	0.999998	9.27048	9.83825	8.05045	7.96406	8.39084
ILMN_2082762	SNORD68	0.924557	8.71491	6.4429	0.000781293	0.0178029	2.5071	0.999609	0.000390647	0.999999	0.0151794	8.05035	8.26999	9.22134	8.92025	9.1126
ILMN_2093674	GMFB	0.791338	11.9797	6.44208	0.000781808	0.0178029	2.50648	0.999609	0.000390904	0.999999	0.0151794	11.429	11.5807	12.3698	12.1788	12.3401
ILMN_2364971	PPP2R5C	0.972699	9.75122	6.44132	0.000782282	0.0178029	2.50591	0.999609	0.000391141	0.999999	0.0151794	9.02897	9.30623	9.96754	10.1901	10.2633
ILMN_1660577	ATP5G2	0.804485	11.6969	6.42741	0.000791025	0.0179679	2.49547	0.999604	0.000395512	0.999999	0.0153087	11.2095	11.2188	11.9155	12.1717	11.9687
ILMN_2383774	TRAF3	-0.764703	8.35131	-6.42586	0.000792001	0.0179679	2.49431	0.000396	0.999604	0.0216757	0.999998	8.87723	8.74304	8.1296	7.94595	8.06074
ILMN_1727813	BRP44	1.24297	10.1291	6.42256	0.000794096	0.0179679	2.49182	0.999603	0.000397048	0.999999	0.0153189	9.12294	9.64375	10.6306	10.4639	10.7845
ILMN_2408039	EEF1D	-0.986829	11.2077	-6.42207	0.000794405	0.0179679	2.49145	0.000397203	0.999603	0.0216757	0.999998	12.0024	11.5973	10.8052	10.7486	10.8852
ILMN_1716445	LOC727761	0.743418	10.2804	6.42002	0.000795709	0.0179699	2.48991	0.999602	0.000397854	0.999999	0.0153189	9.86671	9.80205	10.5882	10.6695	10.4757
ILMN_1760714	RPS3	0.832785	13.546	6.41599	0.000798279	0.0180003	2.48688	0.999601	0.000399139	0.999999	0.0153284	13.148	12.9446	13.9842	13.8878	13.7653
ILMN_2318685	ABHD12	-1.48767	9.98167	-6.40739	0.000803797	0.0180646	2.4804	0.000401898	0.999598	0.0216757	0.999998	10.6675	11.081	9.03443	9.44201	9.68336
ILMN_2124951	RBMX	-0.811986	10.1708	-6.40697	0.000804071	0.0180646	2.48007	0.000402036	0.999598	0.0216757	0.999998	10.7105	10.6055	9.956	9.87957	9.70247
ILMN_1708164	EIF3A	-1.04358	10.6755	-6.40583	0.000804806	0.0180646	2.47922	0.000402403	0.999598	0.0216757	0.999998	11.5272	11.076	10.1961	10.3345	10.2436
ILMN_3218538	LOC345645	-0.705838	9.84915	-6.39884	0.000809331	0.0181121	2.47394	0.000404665	0.999595	0.0216757	0.999998	10.2043	10.341	9.56953	9.60485	9.52608
ILMN_1707506	YTHDC1	-1.18791	10.9753	-6.39488	0.000811907	0.0181121	2.47094	0.000405954	0.999594	0.0216757	0.999998	11.9426	11.4335	10.6285	10.5147	10.3572
ILMN_1703622	PPIB	-0.97659	9.60777	-6.39346	0.000812831	0.0181121	2.46987	0.000406415	0.999594	0.0216757	0.999998	10.2234	10.1641	8.97646	9.31644	9.35851
ILMN_1759983	DR1	0.97653	10.3063	6.39336	0.000812896	0.0181121	2.4698	0.999594	0.000406448	0.999999	0.015552	9.59487	9.84586	10.8669	10.5263	10.6974
ILMN_3234831	LOC645296	0.713474	13.9038	6.39145	0.000814144	0.0181121	2.46835	0.999593	0.000407072	0.999999	0.015552	13.4565	13.4949	14.1849	14.2741	14.1085
ILMN_1719763	MORG1	-1.37779	8.68639	-6.39123	0.000814291	0.0181121	2.46818	0.000407145	0.999593	0.0216757	0.999998	9.58232	9.4438	8.53495	7.92892	7.94194
ILMN_1671372	LOC137107	0.666194	8.23539	6.37707	0.000823609	0.0182576	2.45746	0.999588	0.000411805	0.999999	0.0156536	7.82371	7.84763	8.45905	8.50384	8.54271
ILMN_1655311	LOC145853	1.02306	8.94991	6.37693	0.000823704	0.0182576	2.45735	0.999588	0.000411852	0.999999	0.0156536	8.28064	8.39152	9.24411	9.21647	9.61683
ILMN_1675387	LIMS1	-1.33584	9.19806	-6.37566	0.000824546	0.0182576	2.45639	0.000412273	0.999588	0.0218503	0.999998	9.94569	10.0534	8.30063	8.96353	8.72701
ILMN_2087060	TOMM7	0.983315	12.3517	6.3725	0.000826643	0.0182766	2.45399	0.999587	0.000413322	0.999999	0.015669	11.6034	11.92	12.6942	12.6311	12.9098
ILMN_2401155	PUM1	-0.813302	10.9287	-6.36548	0.000831331	0.0183528	2.44866	0.000415665	0.999584	0.0218503	0.999998	11.4915	11.3419	10.7435	10.549	10.5176
ILMN_3213185	LOC645452	-1.69465	12.6329	-6.36081	0.000834462	0.0183607	2.44512	0.000417231	0.999583	0.0218503	0.999998	13.5639	13.7354	11.5489	11.8785	12.4377
ILMN_1763730	APPL1	-0.835066	10.0713	-6.36049	0.00083468	0.0183607	2.44487	0.00041734	0.999583	0.0218503	0.999998	10.7015	10.4431	9.64111	9.79549	9.77514
ILMN_2283388	C20orf24	0.93836	12.4779	6.35938	0.000835426	0.0183607	2.44403	0.999582	0.000417713	0.999999	0.0157947	11.7407	12.089	12.836	12.7679	12.9559
ILMN_1761113	GNL2	-0.994046	11.3455	-6.35627	0.000837522	0.0183649	2.44166	0.000418761	0.999581	0.0218503	0.999998	11.8995	11.9843	11.1945	10.7896	10.8594
ILMN_2118472	C10orf58	-0.794163	13.1409	-6.35463	0.00083863	0.0183649	2.44042	0.000419315	0.999581	0.0218503	0.999998	13.5332	13.7016	12.7588	12.7664	12.9445
ILMN_1768870	CAPZA2	0.703053	11.6093	6.35296	0.000839764	0.0183649	2.43914	0.99958	0.000419882	0.999999	0.0157947	11.2102	11.1647	11.9406	11.8014	11.9295
ILMN_1799015	PXMP2	0.707439	10.3913	6.35128	0.000840904	0.0183649	2.43786	0.99958	0.000420452	0.999999	0.0157947	9.93321	10.0004	10.6675	10.6009	10.7544
ILMN_2090558	C2orf25	0.70912	10.8924	6.3499	0.000841842	0.0183649	2.43681	0.999579	0.000420921	0.999999	0.0157947	10.4256	10.5082	11.2307	11.2063	11.091
ILMN_3282983	LOC100132992	-0.939357	13.8895	-6.34699	0.000843818	0.0183808	2.4346	0.000421909	0.999578	0.0218586	0.999998	14.4006	14.5055	13.5788	13.297	13.6653
ILMN_1656233	LOC389517	-1.0033	13.3334	-6.34048	0.000848266	0.0184076	2.42963	0.000424133	0.999576	0.0218586	0.999998	13.8562	14.0146	12.7292	12.9175	13.1497
ILMN_1755405	FRAG1	0.746835	9.39371	6.3371	0.000850587	0.0184076	2.42705	0.999575	0.000425293	0.999999	0.0158343	8.9173	8.97392	9.57171	9.73201	9.77362
ILMN_3302456	LOC730029	1.48877	12.7423	6.33629	0.000851148	0.0184076	2.42643	0.999574	0.000425574	0.999999	0.0158343	11.6135	12.0845	13.5458	12.9751	13.4924
ILMN_1763884	Magmas	1.31618	9.81704	6.33603	0.000851329	0.0184076	2.42623	0.999574	0.000425664	0.999999	0.0158343	8.87112	9.18355	10.2848	10.0793	10.6665
ILMN_2279834	ZNF483	-2.24614	11.3949	-6.33559	0.000851629	0.0184076	2.4259	0.000425814	0.999574	0.0218586	0.999998	12.5218	12.9634	10.0218	10.3091	11.1585
ILMN_1743432	DGUOK	1.28775	10.9885	6.33427	0.00085254	0.0184076	2.42489	0.999574	0.00042627	0.999999	0.0158343	9.99863	10.433	11.7218	11.2396	11.5494
ILMN_2393712	CTTN	-1.00682	11.1258	-6.32965	0.000855728	0.0184494	2.42136	0.000427864	0.999572	0.0218586	0.999998	11.814	11.6457	10.863	10.8257	10.4805
ILMN_1752435	SEC22C	0.676707	8.84131	6.32681	0.000857699	0.0184516	2.41919	0.999571	0.000428849	0.999999	0.0158453	8.43099	8.43957	9.13658	9.04275	9.15663
ILMN_2391522	MRPL47	0.794393	8.98524	6.32476	0.000859127	0.0184516	2.41762	0.99957	0.000429564	0.999999	0.0158453	8.54122	8.47598	9.45273	9.25643	9.19982
ILMN_1765043	RPL38	0.928395	13.7451	6.3241	0.000859582	0.0184516	2.41712	0.99957	0.000429791	0.999999	0.0158453	13.184	13.1922	13.8982	14.1723	14.2791
ILMN_3246910	LOC100190986	-1.03876	8.41624	-6.31905	0.00086311	0.0185004	2.41325	0.000431555	0.999568	0.0218586	0.999998	8.90378	9.17522	7.87546	7.8981	8.22865
ILMN_1685538	LOC158345	0.927965	12.3202	6.31082	0.000868883	0.018558	2.40695	0.999566	0.000434441	0.999999	0.0159768	11.6149	11.9119	12.7569	12.542	12.7752
ILMN_2337655	WARS	-1.05483	10.7782	-6.31058	0.000869052	0.018558	2.40676	0.000434526	0.999565	0.0218586	0.999998	11.6508	11.1714	10.4077	10.3655	10.2955
ILMN_2169856	C12orf43	-0.768049	9.08281	-6.30984	0.000869574	0.018558	2.4062	0.000434787	0.999565	0.0218586	0.999998	9.47949	9.60779	8.87743	8.78363	8.66572
ILMN_1682288	LOC728565	-0.813672	8.6813	-6.30681	0.000871716	0.0185769	2.40387	0.000435858	0.999564	0.0218586	0.999998	9.06447	9.27455	8.37245	8.24535	8.44971
ILMN_3200322	LOC387791	-0.766032	10.653	-6.3016	0.000875412	0.0186287	2.39987	0.000437706	0.999562	0.0218586	0.999998	11.0832	11.1421	10.4746	10.237	10.3283
ILMN_1655561	ARPC3	-0.975597	12.3764	-6.29814	0.000877872	0.018633	2.39721	0.000438936	0.999561	0.0218586	0.999998	13.1217	12.8018	12.1485	11.9461	11.8638
ILMN_1718610	ARHGAP17	-1.48034	9.10641	-6.29776	0.000878141	0.018633	2.39692	0.000439071	0.999561	0.0218586	0.999998	10.0286	9.96065	8.95985	8.22149	8.36148
ILMN_3290211	LOC644761	0.711634	8.95555	6.29554	0.000879731	0.0186399	2.39521	0.99956	0.000439865	0.999999	0.0161361	8.48514	8.57201	9.24414	9.15804	9.31844
ILMN_3267800	LOC100130276	-1.75578	9.12823	-6.29371	0.000881041	0.0186409	2.39381	0.00044052	0.999559	0.0218586	0.999998	9.85001	10.5134	8.22934	8.2178	8.83061
ILMN_1721703	PNN	-1.10114	10.522	-6.28981	0.000883837	0.0186428	2.39081	0.000441919	0.999558	0.0218586	0.999998	10.9692	11.3961	10.2103	9.90748	10.1269
ILMN_1738239	RBM6	-1.21454	9.88889	-6.28893	0.000884468	0.0186428	2.39013	0.000442234	0.999558	0.0218586	0.999998	10.329	10.9062	9.47527	9.44298	9.29098
ILMN_2219618	LOC90586	-1.91221	12.6823	-6.2883	0.000884921	0.0186428	2.38965	0.000442461	0.999558	0.0218586	0.999998	13.7171	13.9422	11.5811	11.6544	12.5168
ILMN_2382126	PPFIA1	-0.764305	9.16885	-6.28628	0.000886382	0.0186469	2.38809	0.000443191	0.999557	0.0218586	0.999998	9.71328	9.54159	8.96561	8.81435	8.80943
ILMN_1714730	UBE2C	0.817676	12.5863	6.28271	0.000888957	0.018674	2.38534	0.999556	0.000444478	0.999999	0.0162473	12.0491	12.1422	12.7489	12.98	13.0112
ILMN_1807633	HRSP12	0.809329	9.11987	6.28099	0.000890204	0.018674	2.38402	0.999555	0.000445102	0.999999	0.0162473	8.71841	8.55014	9.50486	9.30506	9.52088
ILMN_1810560	P8	-0.877992	8.27209	-6.27708	0.000893043	0.0186833	2.381	0.000446522	0.999553	0.0218799	0.999998	8.97233	8.62544	7.9047	7.96746	7.89052
ILMN_1674620	SGCE	-1.28113	10.7155	-6.27689	0.000893178	0.0186833	2.38086	0.000446589	0.999553	0.0218799	0.999998	11.7102	11.2582	9.93401	10.2862	10.389
ILMN_2135175	SNORD36A	1.10031	9.76434	6.27273	0.00089621	0.0187201	2.37765	0.999552	0.000448105	0.999999	0.0163166	8.9424	9.26592	10.407	9.98701	10.2193
ILMN_2340065	UBL5	0.835892	11.4799	6.2655	0.00090151	0.0187903	2.37206	0.999549	0.000450755	0.999999	0.0163699	11.1094	10.8475	11.7565	11.7657	11.9207
ILMN_2087080	RPL5	1.28105	13.1183	6.26165	0.000904348	0.0187903	2.36909	0.999548	0.000452174	0.999999	0.0163699	12.0384	12.6609	13.7123	13.5073	13.6726
ILMN_1743207	LOC391692	-0.701481	8.48522	-6.25671	0.000907999	0.0187903	2.36527	0.000453999	0.999546	0.02195	0.999998	8.88782	8.9244	8.14222	8.16981	8.30186
ILMN_1679809	GSTP1	0.955247	13.0383	6.2544	0.000909714	0.0187903	2.36348	0.999545	0.000454857	0.999999	0.0163699	12.4387	12.4915	13.6549	13.356	13.2502
ILMN_3298410	LOC729120	-1.78337	10.5586	-6.25345	0.000910424	0.0187903	2.36274	0.000455212	0.999545	0.02195	0.999998	11.4212	11.8361	9.54652	9.62723	10.3621
ILMN_1784554	LOC647389	-1.78876	9.86653	-6.2522	0.000911352	0.0187903	2.36178	0.000455676	0.999544	0.02195	0.999998	10.7415	11.1381	8.76077	9.0408	9.65151
ILMN_2246661	FAHD1	-0.855286	11.3755	-6.25206	0.000911453	0.0187903	2.36167	0.000455727	0.999544	0.02195	0.999998	11.8586	11.9188	10.993	11.217	10.8902
ILMN_1749821	MED28	1.02234	10.2068	6.25092	0.000912307	0.0187903	2.36078	0.999544	0.000456154	0.999999	0.0163699	9.48366	9.70323	10.818	10.397	10.6324
ILMN_1744347	LOC127295	1.3558	11.7239	6.25062	0.000912528	0.0187903	2.36055	0.999544	0.000456264	0.999999	0.0163699	10.704	11.1168	12.0055	12.2146	12.5784
ILMN_2209180	P15RS	1.15438	10.7704	6.24806	0.000914442	0.0187903	2.35857	0.999543	0.000457221	0.999999	0.0163699	9.94297	10.2125	11.477	10.9722	11.2472
ILMN_1792518	STX7	0.723276	9.17267	6.24773	0.000914683	0.0187903	2.35832	0.999543	0.000457342	0.999999	0.0163699	8.75376	8.72365	9.53288	9.34597	9.50709
ILMN_2230162	FLJ44124	-1.44916	12.7473	-6.24539	0.000916436	0.0187903	2.3565	0.000458218	0.999542	0.02195	0.999998	13.5703	13.6633	11.908	11.9854	12.6095
ILMN_1801553	LEO1	-1.43897	9.46493	-6.24477	0.000916905	0.0187903	2.35602	0.000458452	0.999542	0.02195	0.999998	10.6785	9.97817	8.86026	9.05971	8.74805
ILMN_2123402	TMEM4	0.762584	10.3254	6.2441	0.000917407	0.0187903	2.3555	0.999541	0.000458704	0.999999	0.0163789	9.75904	9.97658	10.5924	10.5965	10.7023
ILMN_3261345	LOC100130053	-1.48601	10.62	-6.24194	0.00091903	0.0187974	2.35382	0.000459515	0.99954	0.02195	0.999998	11.3028	11.7203	9.79733	9.86178	10.4176
ILMN_2261519	AIRE	-1.05957	13.2811	-6.23661	0.000923045	0.0188534	2.34969	0.000461523	0.999538	0.02195	0.999998	13.8296	14.0041	12.6717	12.7756	13.1245
ILMN_2401906	CDAN1	-0.817203	13.6803	-6.22755	0.000929918	0.0189248	2.34265	0.000464959	0.999535	0.02195	0.999998	14.1206	14.2207	13.3235	13.2253	13.5116
ILMN_3183544	LOC100130168	-1.16931	13.4083	-6.226	0.000931103	0.0189248	2.34144	0.000465552	0.999534	0.02195	0.999998	14.1152	14.1045	12.8207	12.7263	13.2747
ILMN_2048811	NUBPL	-1.3733	11.4665	-6.22489	0.000931948	0.0189248	2.34058	0.000465974	0.999534	0.02195	0.999998	12.0947	12.4863	10.6734	10.8169	11.2612
ILMN_1778457	IL18	-0.75057	13.8414	-6.22451	0.000932237	0.0189248	2.34029	0.000466119	0.999534	0.02195	0.999998	14.2607	14.3228	13.5631	13.4158	13.6447
ILMN_2225887	ATP5EP2	0.93554	13.6996	6.22357	0.000932956	0.0189248	2.33956	0.999534	0.000466478	0.999999	0.0166163	13.2997	12.9768	13.9422	14.1959	14.0832
ILMN_2207505	LEP	-1.88996	10.4839	-6.22091	0.000934997	0.0189384	2.33748	0.000467499	0.999533	0.02195	0.999998	11.3274	11.9083	9.4439	9.49845	10.2414
ILMN_3280943	LOC389156	1.18313	12.4467	6.21934	0.000936198	0.0189384	2.33626	0.999532	0.000468099	0.999999	0.0166339	11.7798	11.6939	13.2513	12.6838	12.8249
ILMN_1786105	PCBD1	-0.807876	9.98436	-6.21622	0.000938604	0.0189611	2.33383	0.000469302	0.999531	0.02195	0.999998	10.3672	10.571	9.62025	9.57737	9.78601
ILMN_1788878	MORN4	-0.778227	8.66548	-6.20627	0.000946303	0.0190095	2.32607	0.000473152	0.999527	0.02195	0.999998	9.1359	9.12894	8.20125	8.39992	8.4614
ILMN_1712386	C21orf45	0.670656	9.49724	6.20568	0.000946759	0.0190095	2.32561	0.999527	0.00047338	0.999999	0.0167025	9.07276	9.11693	9.79369	9.8102	9.69262
ILMN_2053538	RHBDL2	-2.10571	10.2864	-6.20513	0.00094719	0.0190095	2.32518	0.000473595	0.999526	0.02195	0.999998	11.2158	11.8838	8.96035	9.41262	9.95928
ILMN_1654939	TMED2	0.926107	12.33	6.20406	0.000948024	0.0190095	2.32435	0.999526	0.000474012	0.999999	0.0167025	11.6957	11.8529	12.812	12.4845	12.8046
ILMN_1770378	ANAPC10	1.00431	9.0861	6.20283	0.000948983	0.0190095	2.32339	0.999526	0.000474492	0.999999	0.0167025	8.34194	8.62508	9.67927	9.47689	9.30731
ILMN_1695598	LOC441775	0.752205	13.2678	6.20265	0.000949119	0.0190095	2.32325	0.999525	0.000474559	0.999999	0.0167025	12.8744	12.7586	13.6395	13.6221	13.4446
ILMN_1654689	ZNF197	-1.23196	8.75486	-6.20108	0.000950348	0.0190095	2.32202	0.000475174	0.999525	0.02195	0.999998	9.78742	9.20065	8.39458	8.23089	8.16076
ILMN_1679917	ARL16	-1.10822	10.3821	-6.1983	0.00095252	0.0190095	2.31985	0.00047626	0.999524	0.02195	0.999998	10.9335	11.1605	10.0427	9.65534	10.1184
ILMN_1692473	PRMT1	-0.753917	11.8573	-6.1982	0.0009526	0.0190095	2.31977	0.0004763	0.999524	0.02195	0.999998	12.3941	12.2253	11.5245	11.6576	11.4852
ILMN_1698323	PLEKHB2	-0.867768	9.48507	-6.18368	0.000964059	0.0192121	2.30841	0.00048203	0.999518	0.0221032	0.999998	9.83569	10.1758	9.12541	9.20055	9.08792
ILMN_1778587	PPP2R2D	-0.753259	9.83248	-6.17885	0.000967905	0.0192627	2.30462	0.000483953	0.999516	0.0221032	0.999998	10.2065	10.3624	9.59954	9.41991	9.57409
ILMN_1694259	NSA2	0.669028	11.8105	6.1712	0.000974027	0.0193186	2.29863	0.999513	0.000487013	0.999999	0.0170941	11.4673	11.351	12.1146	12.0803	12.0395
ILMN_1688158	CYB5R4	1.23045	10.1733	6.1687	0.000976042	0.0193186	2.29666	0.999512	0.000488021	0.999999	0.0170941	9.2041	9.66592	10.8131	10.413	10.7703
ILMN_1685286	PPP1R12C	-1.05661	8.73219	-6.16845	0.000976244	0.0193186	2.29646	0.000488122	0.999512	0.0221032	0.999998	9.11038	9.62193	8.30839	8.3196	8.30063
ILMN_3178553	LOC100128126	-1.6569	8.99967	-6.16763	0.000976902	0.0193186	2.29582	0.000488451	0.999512	0.0221032	0.999998	9.75496	10.2327	7.96822	8.28812	8.7544
ILMN_3301585	LOC730993	-1.53997	9.38628	-6.16684	0.00097754	0.0193186	2.2952	0.00048877	0.999511	0.0221032	0.999998	10.0271	10.5934	8.61475	8.56319	9.13295
ILMN_1788160	KIF5B	-1.1128	10.0418	-6.16532	0.000978769	0.0193186	2.29401	0.000489384	0.999511	0.0221032	0.999998	10.9585	10.4605	9.6401	9.69026	9.45978
ILMN_1757439	RBM4	-0.725294	8.40499	-6.16225	0.000981253	0.0193186	2.29159	0.000490627	0.999509	0.0221032	0.999998	8.88293	8.7974	8.21609	8.11458	8.01395
ILMN_1761969	DERL2	0.79979	9.25666	6.15856	0.000984251	0.0193186	2.28869	0.999508	0.000492125	0.999999	0.0170941	8.65772	8.89586	9.67354	9.49326	9.56294
ILMN_1652215	LOC644310	1.67637	9.45282	6.1568	0.000985684	0.0193186	2.28731	0.999507	0.000492842	0.999999	0.0170941	8.43556	8.45844	9.74419	10.6479	9.97802
ILMN_1778543	LOC653874	0.943403	10.1891	6.15589	0.000986427	0.0193186	2.28659	0.999507	0.000493214	0.999999	0.0170941	9.53601	9.71013	10.4682	10.7902	10.4411
ILMN_1653599	ATP5D	0.846427	10.7738	6.153	0.000988786	0.0193186	2.28432	0.999506	0.000494393	0.999999	0.0170941	10.1316	10.4004	10.9889	11.1673	11.181
ILMN_2274180	MKKS	0.84802	9.3209	6.15002	0.000991231	0.0193186	2.28197	0.999504	0.000495615	0.999999	0.0170941	8.66392	8.96025	9.71582	9.55758	9.70692
ILMN_1804929	OXTR	-1.13393	9.76918	-6.14982	0.000991393	0.0193186	2.28181	0.000495696	0.999504	0.0221032	0.999998	10.2618	10.6372	9.11983	9.28081	9.54619
ILMN_1803775	HSPE1	0.853559	12.9941	6.14955	0.000991612	0.0193186	2.2816	0.999504	0.000495806	0.999999	0.0170941	12.3479	12.616	13.3663	13.4298	13.2103
ILMN_1708143	FAM127A	-0.701611	11.5678	-6.14826	0.000992674	0.0193186	2.28058	0.000496337	0.999504	0.0221032	0.999998	12.0564	11.921	11.2119	11.3063	11.3432
ILMN_2332250	ACOT7	-1.05885	11.1354	-6.14796	0.000992919	0.0193186	2.28035	0.000496459	0.999504	0.0221032	0.999998	11.845	11.6963	10.9937	10.532	10.6098
ILMN_1689389	SF3B5	0.758982	10.8771	6.1471	0.000993626	0.0193186	2.27967	0.999503	0.000496813	0.999999	0.0170941	10.3473	10.4961	11.279	11.1952	11.0678
ILMN_2224486	C3orf14	1.74115	10.8176	6.14597	0.000994555	0.0193186	2.27878	0.999503	0.000497278	0.999999	0.0170941	9.62727	9.91853	12.0388	11.1353	11.368
ILMN_3276859	LOC401127	-0.980269	8.90685	-6.14387	0.000996291	0.0193186	2.27712	0.000498145	0.999502	0.0221032	0.999998	9.3457	9.64434	8.4775	8.36377	8.70297
ILMN_1676629	INSIG2	-0.922777	10.0596	-6.14262	0.000997318	0.0193186	2.27614	0.000498659	0.999501	0.0221032	0.999998	10.7347	10.4919	9.52311	9.85402	9.69438
ILMN_1666633	FLJ39653	-0.762158	8.21817	-6.14153	0.000998219	0.0193186	2.27528	0.000499109	0.999501	0.0221032	0.999998	8.79623	8.55471	7.95599	7.92986	7.85408
ILMN_1703006	MTCH1	0.636806	13.4148	6.13979	0.000999661	0.0193211	2.2739	0.9995	0.00049983	0.999999	0.0171419	13.0526	13.0129	13.7023	13.6406	13.6657
ILMN_1785703	LMOD3	-2.40115	10.8946	-6.13458	0.00100399	0.0193693	2.26979	0.000501995	0.999498	0.0221157	0.999998	12.1388	12.5318	9.44308	9.65664	10.7027
ILMN_2215382	DDX51	-2.07239	12.5355	-6.13362	0.00100478	0.0193693	2.26903	0.000502391	0.999498	0.0221157	0.999998	13.616	13.9419	11.1566	11.6576	12.3054
ILMN_3279652	LOC392301	0.643277	8.79528	6.13143	0.00100661	0.0193792	2.2673	0.999497	0.000503306	0.999999	0.017221	8.42065	8.39798	9.10485	9.03299	9.01993
ILMN_1671516	CIR1	-1.15534	8.91394	-6.12555	0.00101154	0.0194103	2.26265	0.000505768	0.999494	0.0221328	0.999998	9.48196	9.73233	8.755	8.25113	8.34929
ILMN_1784584	RINT1	0.643177	8.47871	6.12474	0.00101222	0.0194103	2.26201	0.999494	0.000506108	0.999999	0.0172586	8.1224	8.0632	8.77876	8.70812	8.72107
ILMN_1669905	DCP2	-0.917726	10.2264	-6.12396	0.00101287	0.0194103	2.26139	0.000506436	0.999494	0.0221328	0.999998	10.9663	10.5877	9.87602	9.92636	9.77549
ILMN_1736002	COPS5	0.703033	10.6627	6.12322	0.00101349	0.0194103	2.26081	0.999493	0.000506746	0.999999	0.0172586	10.2135	10.2683	11.0531	10.8956	10.8831
ILMN_2320964	ADAR	-1.4651	10.2675	-6.11855	0.00101743	0.0194605	2.25711	0.000508715	0.999491	0.0221328	0.999998	11.5199	10.7731	9.55621	9.8488	9.63929
ILMN_2394132	PRO1853	-1.77649	9.96617	-6.11568	0.00101987	0.0194818	2.25483	0.000509933	0.99949	0.0221328	0.999998	10.7296	11.3345	8.91065	9.15457	9.7015
ILMN_2407851	IL17RD	-1.95147	11.636	-6.11261	0.00102247	0.0194845	2.2524	0.000511235	0.999489	0.0221328	0.999998	12.6429	12.9708	10.3523	10.7918	11.4221
ILMN_1660292	MRPS21	1.14666	9.45426	6.1124	0.00102265	0.0194845	2.25224	0.999489	0.000511325	0.999999	0.0173744	8.72901	8.80352	10.2461	9.779	9.71368
ILMN_2095133	SPTAN1	-0.782666	9.1417	-6.10956	0.00102506	0.0195053	2.24999	0.000512532	0.999487	0.0221328	0.999998	9.47378	9.74881	8.77781	8.85923	8.84885
ILMN_3285611	LOC388556	0.914631	9.48044	6.10776	0.0010266	0.0195094	2.24856	0.999487	0.000513301	0.999999	0.0173962	8.72813	9.1352	9.84952	9.85883	9.83054
ILMN_1724700	RIOK3	0.800517	9.98793	6.1027	0.00103093	0.0195404	2.24454	0.999485	0.000515466	0.999999	0.0173962	9.36528	9.64995	10.3632	10.2477	10.3135
ILMN_3209117	LOC644214	-0.869418	10.3941	-6.10161	0.00103187	0.0195404	2.24368	0.000515933	0.999484	0.0221328	0.999998	10.8743	10.9572	10.247	9.89704	9.99498
ILMN_1685365	ZNF773	-1.188	9.04138	-6.1005	0.00103283	0.0195404	2.24279	0.000516413	0.999484	0.0221328	0.999998	9.58006	9.9283	8.35006	8.50165	8.84683
ILMN_1696027	LOC642333	-1.44834	10.1354	-6.09689	0.00103593	0.0195404	2.23992	0.000517967	0.999482	0.0221328	0.999998	10.7976	11.2113	9.18967	9.61465	9.86401
ILMN_2373010	TMEM70	0.757449	8.18946	6.09411	0.00103834	0.0195404	2.23771	0.999481	0.000519169	0.999999	0.0173962	7.70799	7.76199	8.4869	8.3656	8.62482
ILMN_1756326	CKS2	1.97813	11.2964	6.09208	0.0010401	0.0195404	2.2361	0.99948	0.000520049	0.999999	0.0173962	9.71978	10.4992	12.5724	11.8509	11.8396
ILMN_1689725	RPLP1	1.34848	12.8024	6.09057	0.0010414	0.0195404	2.2349	0.999479	0.000520701	0.999999	0.0173962	11.6373	12.3493	13.2677	13.328	13.4296
ILMN_1682857	NDUFAF2	1.11365	11.3437	6.09051	0.00104146	0.0195404	2.23485	0.999479	0.000520729	0.999999	0.0173962	10.4956	10.8555	11.6877	11.6411	12.0387
ILMN_1761069	UVRAG	-0.714243	9.50443	-6.08985	0.00104203	0.0195404	2.23433	0.000521013	0.999479	0.0221328	0.999998	9.90196	9.96399	9.13701	9.18386	9.33533
ILMN_2230862	GYG1	0.781899	10.772	6.08965	0.0010422	0.0195404	2.23417	0.999479	0.000521101	0.999999	0.0173962	10.3159	10.2898	10.9507	11.2383	11.0652
ILMN_3289100	LOC647285	0.68947	12.3932	6.08896	0.00104281	0.0195404	2.23361	0.999479	0.000521403	0.999999	0.0173962	12.0216	11.9375	12.7241	12.7081	12.5748
ILMN_2182148	C2orf32	-1.21451	10.1826	-6.08141	0.00104939	0.0196388	2.22761	0.000524695	0.999475	0.0221328	0.999998	10.6562	11.1665	9.83903	9.47869	9.77279
ILMN_2194852	FLJ46309	-1.3572	13.5444	-6.07702	0.00105325	0.0196623	2.2241	0.000526624	0.999473	0.0221328	0.999998	14.2835	14.4339	12.6281	13.0265	13.35
ILMN_1687107	RFWD3	-0.79609	10.4048	-6.07554	0.00105455	0.0196623	2.22292	0.000527275	0.999473	0.0221328	0.999998	10.9783	10.7866	10.0812	10.2085	9.9694
ILMN_3243568	LOC100131835	-0.785784	8.25545	-6.07435	0.0010556	0.0196623	2.22197	0.0005278	0.999472	0.0221328	0.999998	8.57926	8.87458	7.92613	7.94446	7.95283
ILMN_3245413	DENND5A	-0.886839	10.2542	-6.07392	0.00105598	0.0196623	2.22163	0.000527989	0.999472	0.0221328	0.999998	10.804	10.7685	9.93169	9.69168	10.0749
ILMN_1655497	EIF4B	-1.27497	11.8218	-6.06669	0.00106237	0.0197363	2.21586	0.000531187	0.999469	0.0221328	0.999998	12.6801	12.4934	10.9591	11.3668	11.6094
ILMN_2085922	WRB	1.1006	10.4243	6.06475	0.00106411	0.0197363	2.21431	0.999468	0.000532053	0.999999	0.0176954	9.59198	9.93589	10.617	11.0371	10.9396
ILMN_1718265	ATG5	0.764203	8.79268	6.06314	0.00106554	0.0197363	2.21302	0.999467	0.00053277	0.999999	0.0176954	8.32473	8.34359	9.2422	8.96765	9.08525
ILMN_2367883	GEM	-1.29406	10.2637	-6.06167	0.00106684	0.0197363	2.21185	0.000533422	0.999467	0.0221328	0.999998	11.3831	10.6971	9.71535	9.81793	9.7048
ILMN_1804207	MRPL4	-0.789186	8.60431	-6.0615	0.001067	0.0197363	2.21171	0.000533499	0.999467	0.0221328	0.999998	9.05715	9.0985	8.12008	8.40457	8.34127
ILMN_1717714	CDKN2A	1.23378	9.2277	6.05645	0.00107152	0.0197363	2.20767	0.999464	0.000535761	0.999999	0.0177247	8.44591	8.52894	10.0967	9.53066	9.53626
ILMN_1723212	SFRS3	0.76519	10.1434	6.05564	0.00107225	0.0197363	2.20702	0.999464	0.000536124	0.999999	0.0177247	9.68833	9.68014	10.3955	10.6073	10.3455
ILMN_3307799	PSMD4	-0.685532	10.1523	-6.05346	0.00107421	0.0197363	2.20527	0.000537105	0.999463	0.0221328	0.999998	10.6002	10.5271	9.9753	9.82078	9.8383
ILMN_2119937	NDUFB3	0.845284	12.6513	6.05311	0.00107452	0.0197363	2.205	0.999463	0.000537259	0.999999	0.0177247	12.0891	12.1992	12.8647	13.1816	12.9221
ILMN_1666376	TRIM56	-1.1205	9.3364	-6.05111	0.00107632	0.0197363	2.2034	0.00053816	0.999462	0.0221328	0.999998	10.2618	9.75555	8.83858	9.04208	8.78393
ILMN_1741780	DUSP28	0.866197	8.60589	6.05022	0.00107712	0.0197363	2.20268	0.999461	0.000538562	0.999999	0.0177281	8.14032	8.03203	9.13331	8.77534	8.94846
ILMN_1771026	GARS	-0.71061	11.6826	-6.04896	0.00107827	0.0197363	2.20167	0.000539133	0.999461	0.0221328	0.999998	12.0696	12.1483	11.2813	11.4508	11.4629
ILMN_3237177	FAM175A	-2.36498	12.2053	-6.0481	0.00107904	0.0197363	2.20098	0.000539522	0.99946	0.0221328	0.999998	13.5461	13.7024	10.5833	11.2189	11.9757
ILMN_1809859	PCGF2	-0.662353	10.4832	-6.04785	0.00107927	0.0197363	2.20078	0.000539636	0.99946	0.0221328	0.999998	10.8248	10.9364	10.1898	10.1888	10.2762
ILMN_2360415	PRNP	-0.894795	13.0802	-6.04646	0.00108052	0.0197363	2.19967	0.000540262	0.99946	0.0221328	0.999998	13.7926	13.4417	12.6853	12.8303	12.6513
ILMN_1778202	FLJ40722	-1.78985	10.7191	-6.04553	0.00108137	0.0197363	2.19892	0.000540685	0.999459	0.0221328	0.999998	11.5428	12.0431	9.58166	9.94735	10.4803
ILMN_1811775	CCDC124	-0.799622	8.715	-6.03932	0.00108701	0.0197943	2.19394	0.000543506	0.999456	0.0221328	0.999998	9.08489	9.30466	8.33515	8.32534	8.52497
ILMN_1728355	PSMD4	-0.664122	10.9216	-6.03909	0.00108723	0.0197943	2.19375	0.000543615	0.999456	0.0221328	0.999998	11.2774	11.3628	10.6933	10.6931	10.5816
ILMN_2120340	RUVBL2	-0.699483	9.81776	-6.03649	0.00108961	0.0198076	2.19166	0.000544803	0.999455	0.0221328	0.999998	10.2923	10.1827	9.47859	9.63784	9.49748
ILMN_1717229	C9orf21	1.03547	9.88885	6.03534	0.00109065	0.0198076	2.19075	0.999455	0.000545325	0.999999	0.0179107	9.03801	9.49712	10.3387	10.1748	10.3956
ILMN_2061405	NUP54	0.982658	10.7115	6.02988	0.00109567	0.0198681	2.18636	0.999452	0.000547834	0.999999	0.0179531	10.0433	10.2005	11.3531	11.0384	10.9221
ILMN_1746012	MBD6	-0.625626	9.93881	-6.02879	0.00109667	0.0198681	2.18548	0.000548336	0.999452	0.0222152	0.999998	10.3101	10.3182	9.65174	9.68788	9.72604
ILMN_1804328	WWP1	0.729984	9.33157	6.02518	0.0011	0.0198885	2.18258	0.99945	0.000550002	0.999999	0.0179744	8.88726	8.8999	9.62769	9.49968	9.74333
ILMN_2090397	ISG20L2	-0.917438	9.49357	-6.02321	0.00110183	0.0198885	2.18099	0.000550915	0.999449	0.0222585	0.999998	10.1099	9.97816	8.90175	9.28435	9.19368
ILMN_2162328	PTS	0.863111	11.4391	6.02319	0.00110184	0.0198885	2.18098	0.999449	0.000550922	0.999999	0.0179744	10.7697	11.0728	11.8948	11.6745	11.7837
ILMN_2261973	DPH3	0.976233	8.79134	6.01877	0.00110595	0.0199381	2.17742	0.999447	0.000552973	0.999999	0.0180015	8.02961	8.38158	9.08935	9.0952	9.36094
ILMN_1661142	TMF1	-0.899741	9.05042	-6.01333	0.00111103	0.0199514	2.17303	0.000555513	0.999444	0.0222827	0.999998	9.7141	9.46643	8.58672	8.87692	8.60793
ILMN_1704793	MYPOP	0.805592	10.0541	6.01316	0.00111118	0.0199514	2.1729	0.999444	0.00055559	0.999999	0.0180469	9.52315	9.61827	10.2003	10.4379	10.4907
ILMN_1812616	MYO1C	-0.654813	9.22279	-6.01265	0.00111167	0.0199514	2.17248	0.000555833	0.999444	0.0222827	0.999998	9.62006	9.61129	8.88019	8.98493	9.01747
ILMN_2220403	C6orf72	-1.55002	9.26842	-6.01219	0.00111209	0.0199514	2.17211	0.000556047	0.999444	0.0222827	0.999998	10.3877	10.0091	8.21687	8.99896	8.7294
ILMN_2395043	HSPA4	-0.990405	11.6946	-6.00678	0.00111717	0.0200182	2.16775	0.000558587	0.999441	0.0223108	0.999998	12.527	12.0507	11.2629	11.3367	11.2957
ILMN_1785330	SH3BP4	-0.827002	11.8663	-5.99872	0.00112479	0.020106	2.16124	0.000562396	0.999438	0.0223108	0.999998	12.4669	12.2581	11.4936	11.6892	11.4237
ILMN_3235006	LOC728105	-1.14342	9.16752	-5.99871	0.0011248	0.020106	2.16123	0.0005624	0.999438	0.0223108	0.999998	9.64527	10.0619	8.61308	8.56072	8.95664
ILMN_1772489	SDCCAG1	-0.78572	8.82332	-5.99312	0.00113012	0.0201088	2.15671	0.000565058	0.999435	0.0223108	0.999998	9.24189	9.3476	8.66415	8.48357	8.37936
ILMN_1756311	UFSP2	1.01358	9.13984	5.99256	0.00113065	0.0201088	2.15626	0.999435	0.000565326	0.999999	0.0182946	8.57302	8.49036	9.80769	9.31596	9.51216
ILMN_2391765	C6orf48	0.92576	12.5348	5.99159	0.00113157	0.0201088	2.15548	0.999434	0.000565786	0.999999	0.0182946	11.986	11.9726	12.6559	13.0342	13.0252
ILMN_1688381	BPTF	-0.691356	8.3151	-5.99156	0.00113161	0.0201088	2.15545	0.000565804	0.999434	0.0223108	0.999998	8.78805	8.67177	7.98245	8.13326	7.99995
ILMN_1739450	NFE2L1	-0.99824	9.96834	-5.99062	0.0011325	0.0201088	2.15469	0.00056625	0.999434	0.0223108	0.999998	10.595	10.5396	9.28937	9.73428	9.68349
ILMN_2091707	LOC123688	-1.23424	8.82513	-5.98653	0.00113642	0.0201088	2.15138	0.00056821	0.999432	0.0223108	0.999998	9.29014	9.84121	8.19105	8.2593	8.54394
ILMN_2086064	SNRPC	0.863386	11.0968	5.98541	0.0011375	0.0201088	2.15047	0.999431	0.000568748	0.999999	0.0182946	10.4201	10.7374	11.3217	11.5061	11.4986
ILMN_1786469	FBXO22	0.724483	8.69474	5.98536	0.00113755	0.0201088	2.15043	0.999431	0.000568773	0.999999	0.0182946	8.16087	8.35923	9.00523	8.90607	9.04231
ILMN_2097410	DAPP1	-0.971472	13.1686	-5.98504	0.00113785	0.0201088	2.15017	0.000568925	0.999431	0.0223108	0.999998	13.7285	13.7744	12.6877	12.6065	13.0458
ILMN_3216979	LOC646949	0.860955	8.85618	5.98322	0.00113961	0.0201088	2.14869	0.99943	0.000569804	0.999999	0.0182946	8.29614	8.38308	8.98871	9.31863	9.29436
ILMN_2401761	NUDT9	-0.818884	8.34776	-5.98206	0.00114073	0.0201088	2.14775	0.000570364	0.99943	0.0223108	0.999998	8.79709	8.8811	8.20906	7.90586	7.94571
ILMN_2290808	RPL21	1.12115	13.3621	5.98144	0.00114132	0.0201088	2.14725	0.999429	0.00057066	0.999999	0.0182946	12.7658	12.6131	14.1336	13.6111	13.6871
ILMN_2284591	OPA3	-0.859022	8.88185	-5.9787	0.00114397	0.0201314	2.14503	0.000571985	0.999428	0.022315	0.999998	9.28455	9.50998	8.36438	8.63566	8.61468
ILMN_2407082	2015-09-01	0.967519	11.7004	5.96816	0.00115422	0.0202875	2.13648	0.999423	0.000577108	0.999999	0.0184612	10.9195	11.3204	11.9548	12.1143	12.1932
ILMN_1719204	PRPF31	-1.13414	10.8628	-5.96449	0.00115781	0.0203264	2.1335	0.000578903	0.999421	0.0225112	0.999998	11.8211	11.2655	10.2835	10.4685	10.4755
ILMN_1730678	ANKRD30B	-1.03765	12.2112	-5.96212	0.00116013	0.020343	2.13157	0.000580067	0.99942	0.0225112	0.999998	12.7073	12.9602	11.7163	11.6169	12.0551
ILMN_1720322	PTS	0.75595	9.39717	5.95916	0.00116305	0.02037	2.12916	0.999418	0.000581526	0.999999	0.0185465	8.84352	9.04369	9.58569	9.7508	9.76218
ILMN_3244348	SNORA18	1.09553	8.89566	5.95761	0.00116458	0.0203725	2.1279	0.999418	0.00058229	0.999999	0.0185465	8.06866	8.40801	9.45887	9.07027	9.47247
ILMN_1676899	YEATS2	-0.807621	9.60547	-5.95599	0.00116618	0.0203764	2.12658	0.00058309	0.999417	0.0225691	0.999998	10.2041	9.97598	9.14593	9.32399	9.37734
ILMN_3239895	LOC100134053	-1.71537	9.83131	-5.95154	0.00117059	0.0204292	2.12296	0.000585294	0.999415	0.0225951	0.999998	10.5814	11.1397	8.90408	8.90586	9.62555
ILMN_1655011	SERF1B	0.885544	10.4044	5.94258	0.00117953	0.0205609	2.11565	0.99941	0.000589765	0.999999	0.0187363	9.85835	9.88773	10.5475	10.779	10.9492
ILMN_1792384	HABP4	-1.28994	9.35534	-5.94102	0.0011811	0.020564	2.11438	0.00059055	0.999409	0.0227385	0.999998	9.89261	10.366	8.82597	8.57997	9.11215
ILMN_1730347	CCDC115	0.643298	9.03325	5.93824	0.00118389	0.020568	2.11211	0.999408	0.000591946	0.999999	0.0187363	8.58279	8.71175	9.31721	9.28393	9.27057
ILMN_1712678	RPS27L	1.02219	12.5652	5.93801	0.00118412	0.020568	2.11192	0.999408	0.000592061	0.999999	0.0187363	11.7254	12.1784	12.8538	12.968	13.1004
ILMN_1754738	AP1M1	0.92713	10.5356	5.93448	0.00118768	0.0205866	2.10904	0.999406	0.000593842	0.999999	0.0187407	9.8519	10.1067	11.113	10.7877	10.8185
ILMN_2133534	SMA4	-0.611983	8.45594	-5.93418	0.00118798	0.0205866	2.1088	0.000593991	0.999406	0.0228114	0.999998	8.82644	8.81981	8.17696	8.22123	8.23524
ILMN_3229552	MED7	0.688642	8.38442	5.9327	0.00118948	0.0205883	2.10759	0.999405	0.00059474	0.999999	0.0187407	7.94725	7.99522	8.7038	8.73125	8.54458
ILMN_2041222	FLJ40504	-1.22114	10.7732	-5.92734	0.00119492	0.0206583	2.1032	0.000597461	0.999403	0.0228691	0.999998	11.6227	11.389	10.6344	10.0365	10.1832
ILMN_3206312	LOC643873	-0.671805	8.26604	-5.92511	0.00119719	0.0206732	2.10138	0.000598594	0.999401	0.0228691	0.999998	8.71507	8.62318	7.93976	8.08938	7.96282
ILMN_2097421	MRPL51	0.621134	12.4921	5.91931	0.00120312	0.0207514	2.09663	0.999398	0.000601561	0.999999	0.0188612	12.0913	12.1475	12.7159	12.7842	12.7213
ILMN_1779751	C7orf55	0.69143	8.37123	5.9164	0.0012061	0.0207517	2.09425	0.999397	0.000603052	0.999999	0.0188612	7.93189	7.98085	8.55052	8.75704	8.63584
ILMN_2222750	RPL23AP7	1.19511	9.93953	5.91565	0.00120687	0.0207517	2.09363	0.999397	0.000603437	0.999999	0.0188612	8.97495	9.46997	10.6008	10.1893	10.4626
ILMN_1670817	GRPEL1	0.913849	9.93519	5.91518	0.00120736	0.0207517	2.09324	0.999396	0.000603682	0.999999	0.0188612	9.47016	9.3036	10.5307	10.1879	10.1836
ILMN_1766981	UNC50	0.652261	10.9301	5.9111	0.00121157	0.0207998	2.0899	0.999394	0.000605784	0.999999	0.0188869	10.4841	10.5935	11.1255	11.2304	11.2171
ILMN_1652928	ORAI2	-1.00352	8.40633	-5.90225	0.00122076	0.0209268	2.08264	0.000610378	0.99939	0.023219	0.999998	8.78549	9.2314	7.99853	7.88865	8.12759
ILMN_2212823	ZNF577	-1.8267	10.2924	-5.90124	0.0012218	0.0209268	2.08181	0.000610902	0.999389	0.023219	0.999998	11.1296	11.6472	9.18132	9.40619	10.0976
ILMN_1756572	COQ2	0.936606	10.6887	5.89869	0.00122447	0.0209481	2.07971	0.999388	0.000612234	0.999999	0.0190477	9.95889	10.2945	10.9273	11.0352	11.2274
ILMN_3249244	TMEM106A	-1.8269	10.2546	-5.89479	0.00122856	0.0209936	2.07651	0.000614278	0.999386	0.0232648	0.999998	11.0054	11.696	9.2685	9.29413	10.0088
ILMN_1760741	NDUFA9	0.626074	9.96903	5.8901	0.00123349	0.0210171	2.07265	0.999383	0.000616747	0.999999	0.0191123	9.54714	9.63964	10.2537	10.188	10.2166
ILMN_2304624	EIF4H	-0.651994	11.9009	-5.88844	0.00123525	0.0210171	2.07128	0.000617625	0.999382	0.0232648	0.999998	12.2548	12.3294	11.6709	11.6913	11.558
ILMN_1814039	LOC653086	-1.15523	12.3977	-5.8875	0.00123625	0.0210171	2.0705	0.000618123	0.999382	0.0232648	0.999998	12.9484	13.2333	11.7208	11.8375	12.2485
ILMN_1699476	RPE	0.740024	10.0426	5.88603	0.0012378	0.0210171	2.06929	0.999381	0.000618899	0.999999	0.0191123	9.67504	9.52207	10.4673	10.2969	10.2515
ILMN_1671731	AVPI1	0.842069	9.88227	5.88522	0.00123865	0.0210171	2.06863	0.999381	0.000619327	0.999999	0.0191123	9.1925	9.56156	10.2518	10.2092	10.1963
ILMN_2366714	UCRC	1.47314	9.40757	5.88491	0.00123899	0.0210171	2.06837	0.999381	0.000619495	0.999999	0.0191123	8.65858	8.3888	10.1933	10.2638	9.53337
ILMN_1652008	C15orf23	-0.834553	9.50468	-5.88269	0.00124134	0.0210171	2.06654	0.000620671	0.999379	0.0232648	0.999998	9.91997	10.0908	9.22751	8.98764	9.29742
ILMN_1683811	TNPO3	-1.07413	10.1026	-5.88174	0.00124236	0.0210171	2.06576	0.000621178	0.999379	0.0232648	0.999998	10.562	10.9321	9.47079	9.89428	9.65379
ILMN_1684746	IPO11	0.81848	9.72768	5.88136	0.00124276	0.0210171	2.06545	0.999379	0.000621378	0.999999	0.0191304	9.11618	9.35699	9.97032	10.2032	9.99164
ILMN_1664153	SLC30A5	-1.07748	9.99029	-5.87732	0.00124707	0.0210658	2.06211	0.000623533	0.999376	0.0232648	0.999998	10.8301	10.4434	9.32069	9.69154	9.66565
ILMN_1743137	BAT2D1	-0.75576	9.73649	-5.8734	0.00125125	0.0210816	2.05888	0.000625627	0.999374	0.0232648	0.999998	10.202	10.1779	9.58183	9.43023	9.29048
ILMN_1807611	PPIG	-0.705534	8.74267	-5.8723	0.00125244	0.0210816	2.05797	0.000626221	0.999374	0.0232648	0.999998	9.06632	9.26567	8.53454	8.42452	8.42231
ILMN_1688622	UBQLN1	-0.98948	11.9241	-5.87064	0.00125423	0.0210816	2.0566	0.000627113	0.999373	0.0232648	0.999998	12.7039	12.3318	11.352	11.6823	11.5508
ILMN_2396002	MRPL10	1.08066	9.49246	5.87009	0.00125481	0.0210816	2.05615	0.999373	0.000627407	0.999999	0.019188	8.90012	8.788	10.1652	9.9907	9.61822
ILMN_1774334	HIGD2A	0.871795	11.162	5.86803	0.00125704	0.0210816	2.05444	0.999371	0.000628518	0.999999	0.019188	10.7429	10.5349	11.3288	11.5325	11.6708
ILMN_2390338	UBE2E3	0.766219	11.2492	5.86779	0.00125729	0.0210816	2.05425	0.999371	0.000628644	0.999999	0.019188	10.6794	10.8994	11.6334	11.4364	11.5971
ILMN_2079285	ATP5L	1.11624	9.55673	5.86713	0.001258	0.0210816	2.0537	0.999371	0.000629002	0.999999	0.019188	9.0255	8.74848	9.95469	10.2887	9.76631
ILMN_1800612	VBP1	1.00715	11.4294	5.86574	0.00125951	0.0210828	2.05255	0.99937	0.000629754	0.999999	0.019188	10.7586	10.8917	12.1148	11.7321	11.65
ILMN_1814465	UBE2G1	0.664437	9.24964	5.86186	0.00126371	0.0210967	2.04935	0.999368	0.000631853	0.999999	0.0192058	8.77087	8.9311	9.46351	9.52974	9.553
ILMN_1723156	PTPRA	-0.669053	8.19135	-5.86168	0.0012639	0.0210967	2.0492	0.000631948	0.999368	0.0232648	0.999998	8.66967	8.51588	7.98932	7.88351	7.89835
ILMN_1765644	COMMD8	0.923795	10.6749	5.85985	0.00126589	0.0210967	2.04768	0.999367	0.000632944	0.999999	0.0192058	10.0594	10.1818	11.2916	10.8997	10.9419
ILMN_1673369	SEPHS1	-0.761462	9.8524	-5.85969	0.00126606	0.0210967	2.04755	0.00063303	0.999367	0.0232648	0.999998	10.3859	10.2327	9.65293	9.40381	9.58671
ILMN_2214997	LRRFIP1	-1.57953	12.4341	-5.85742	0.00126853	0.021114	2.04567	0.000634265	0.999366	0.0232648	0.999998	13.2713	13.4923	11.4045	11.7108	12.2916
ILMN_1743397	PIGW	0.876824	9.23654	5.85416	0.00127209	0.0211241	2.04298	0.999364	0.000636043	0.999999	0.0192369	8.77486	8.64603	9.75462	9.63208	9.3751
ILMN_1780773	LOC400027	0.784867	9.48245	5.85319	0.00127315	0.0211241	2.04217	0.999363	0.000636577	0.999999	0.0192369	8.99587	9.0272	9.97025	9.65134	9.76761
ILMN_1803398	SRF	-1.01049	11.0294	-5.84902	0.00127772	0.0211241	2.03871	0.000638862	0.999361	0.0232648	0.999998	11.8519	11.4195	10.6041	10.7778	10.4937
ILMN_1730999	TPR	-1.40104	9.60472	-5.84687	0.00128008	0.0211241	2.03693	0.000640042	0.99936	0.0232648	0.999998	10.7522	10.1385	9.16302	9.22512	8.74476
ILMN_2107991	HABP4	-1.40856	10.0365	-5.84622	0.0012808	0.0211241	2.03639	0.000640401	0.99936	0.0232648	0.999998	10.6016	11.1616	9.40766	9.21766	9.7938
ILMN_3302499	LOC730990	-1.52209	11.1054	-5.84559	0.0012815	0.0211241	2.03587	0.000640749	0.999359	0.0232648	0.999998	11.7964	12.2408	10.167	10.4017	10.921
ILMN_1740466	FAM46A	-0.778465	9.60295	-5.84534	0.00128178	0.0211241	2.03566	0.000640888	0.999359	0.0232648	0.999998	10.1971	9.94292	9.26935	9.39713	9.20822
ILMN_1746368	SELT	1.03533	9.8405	5.84524	0.00128189	0.0211241	2.03558	0.999359	0.000640943	0.999999	0.0193193	9.42504	9.01355	10.2233	10.4419	10.0986
ILMN_3236377	C2orf69	-1.34925	12.7209	-5.84377	0.0012835	0.0211241	2.03436	0.000641751	0.999358	0.0232648	0.999998	13.4531	13.6079	11.8503	12.1015	12.5919
ILMN_1655694	LOC642031	0.732367	8.94991	5.84346	0.00128385	0.0211241	2.0341	0.999358	0.000641926	0.999999	0.0193193	8.37586	8.64513	9.24037	9.22638	9.26184
ILMN_1706839	TCERG1	-1.14508	9.4846	-5.84074	0.00128686	0.0211241	2.03185	0.000643428	0.999357	0.0232648	0.999998	10.2819	10.0614	9.35691	8.91533	8.80748
ILMN_1690268	HNRPUL1	-0.809683	11.7608	-5.84032	0.00128732	0.0211241	2.0315	0.00064366	0.999356	0.0232648	0.999998	12.1337	12.3596	11.2873	11.48	11.5435
ILMN_1802355	RBM18	0.987382	10.0832	5.83993	0.00128776	0.0211241	2.03117	0.999356	0.000643878	0.999999	0.0193386	9.39422	9.58723	10.4849	10.2433	10.7061
ILMN_2369785	SNRPD2	0.601772	13.673	5.8353	0.00129289	0.0211848	2.02733	0.999354	0.000646447	0.999999	0.0193763	13.3115	13.3123	13.9337	13.8785	13.9288
ILMN_1804798	BEXL1	0.963365	9.82659	5.82801	0.00130104	0.0212772	2.02127	0.999349	0.00065052	0.999999	0.0194589	9.27218	9.22497	10.444	10.2286	9.96326
ILMN_3238053	LOC100129211	-2.21598	12.2433	-5.82768	0.00130142	0.0212772	2.02099	0.00065071	0.999349	0.0234246	0.999998	13.479	13.6668	10.6935	11.3359	12.0414
ILMN_3262849	LOC100128510	-2.07472	11.2133	-5.82636	0.00130289	0.0212777	2.0199	0.000651446	0.999349	0.0234246	0.999998	12.2252	12.691	9.87744	10.2419	11.031
ILMN_2343563	ANAPC11	0.963972	9.72554	5.82191	0.00130791	0.021315	2.01619	0.999346	0.000653955	0.999999	0.0195089	9.20621	9.0881	10.3813	9.95072	10.0014
ILMN_2328433	NOP2	-0.75266	8.97012	-5.82177	0.00130807	0.021315	2.01607	0.000654035	0.999346	0.0234246	0.999998	9.42842	9.41502	8.81732	8.52152	8.66834
ILMN_1689665	NAE1	0.976116	11.1972	5.82034	0.00130968	0.0213177	2.01489	0.999345	0.000654838	0.999999	0.0195089	10.4261	10.797	11.7756	11.4731	11.5142
ILMN_3294134	LOC389765	-2.58803	11.2217	-5.81725	0.00131317	0.021351	2.01231	0.000656587	0.999343	0.0234246	0.999998	12.3985	13.1506	9.52672	10.0927	10.9402
ILMN_1784218	DDX23	-0.827334	9.54087	-5.81544	0.00131524	0.0213592	2.0108	0.000657618	0.999342	0.0234246	0.999998	10.1916	9.88291	9.22764	9.30122	9.10094
ILMN_2403906	ARFIP1	0.745526	9.22181	5.81426	0.00131657	0.0213592	2.00982	0.999342	0.000658287	0.999999	0.0195721	8.75866	8.79033	9.54654	9.64889	9.36463
ILMN_3304555	LOC728324	0.907037	9.08597	5.80823	0.00132345	0.0214081	2.00478	0.999338	0.000661727	0.999999	0.0196348	8.43124	8.65227	9.66188	9.29599	9.3885
ILMN_1802456	DCTD	-0.905483	10.3527	-5.80676	0.00132514	0.0214081	2.00356	0.000662569	0.999337	0.0234246	0.999998	10.952	10.84	10.1208	9.74568	10.1051
ILMN_2191759	LOC440396	-0.783072	8.93714	-5.80658	0.00132534	0.0214081	2.00341	0.000662668	0.999337	0.0234246	0.999998	9.37758	9.43638	8.74565	8.44046	8.68561
ILMN_2352190	CLIP2	-0.748878	8.98801	-5.80631	0.00132564	0.0214081	2.00319	0.000662822	0.999337	0.0234246	0.999998	9.38982	9.48485	8.5386	8.71295	8.81384
ILMN_1741957	RABEPK	0.963586	10.7969	5.80449	0.00132774	0.0214081	2.00166	0.999336	0.000663869	0.999999	0.0196588	10.1638	10.2736	11.4201	10.9453	11.1815
ILMN_1662557	MAP7D3	-0.968184	8.84336	-5.804	0.0013283	0.0214081	2.00126	0.00066415	0.999336	0.0234246	0.999998	9.20759	9.64094	8.53391	8.32341	8.51092
ILMN_3235410	HIATL2	-2.03564	12.3789	-5.80064	0.00133216	0.0214089	1.99845	0.000666082	0.999334	0.0234246	0.999998	13.5619	13.6387	10.9416	11.5651	12.1872
ILMN_1671661	HSD17B7	-1.7627	12.4711	-5.8002	0.00133268	0.0214089	1.99808	0.000666338	0.999334	0.0234246	0.999998	13.4559	13.6016	11.226	11.793	12.279
ILMN_1736008	YRDC	-1.60544	12.3841	-5.79881	0.00133428	0.0214089	1.99692	0.00066714	0.999333	0.0234246	0.999998	13.2225	13.4722	11.2953	11.7129	12.2175
ILMN_2230016	HIGD1A	0.912427	11.9148	5.79848	0.00133465	0.0214089	1.99665	0.999333	0.000667327	0.999999	0.0196904	11.1974	11.5373	12.344	12.1145	12.3808
ILMN_1702835	SH3BGRL	1.04117	10.528	5.79766	0.0013356	0.0214089	1.99596	0.999332	0.000667802	0.999999	0.0196904	9.807	9.99955	11.2103	10.9268	10.6962
ILMN_2123559	FAM73A	-2.12165	11.1607	-5.79494	0.00133876	0.021413	1.99368	0.000669379	0.999331	0.0234473	0.999998	12.1998	12.6675	9.67741	10.3643	10.8943
ILMN_1792671	C12orf29	0.780826	9.2994	5.79493	0.00133877	0.021413	1.99367	0.999331	0.000669383	0.999999	0.0196904	8.80524	8.85656	9.77791	9.60297	9.45431
ILMN_1675462	LSM6	0.792007	9.60807	5.79338	0.00134056	0.0214184	1.99238	0.99933	0.000670279	0.999999	0.0196904	8.98674	9.279	10.0171	9.91049	9.84704
ILMN_1862180	MGC3032	-0.632108	9.49386	-5.79078	0.00134358	0.0214435	1.9902	0.000671791	0.999328	0.0234761	0.999998	9.86731	9.87895	9.20649	9.32482	9.19175
ILMN_1803953	LOC388789	0.864542	11.1366	5.78036	0.00135578	0.0215736	1.98147	0.999322	0.00067789	0.999999	0.0198744	10.758	10.4777	11.3966	11.6529	11.3976
ILMN_2079098	C9orf80	-1.11899	13.3491	-5.78029	0.00135585	0.0215736	1.98142	0.000677927	0.999322	0.02349	0.999998	14.0599	13.981	12.5831	12.934	13.1873
ILMN_1800164	PPFIA1	-0.802139	11.1539	-5.78007	0.00135612	0.0215736	1.98123	0.000678061	0.999322	0.02349	0.999998	11.8017	11.4687	10.8277	10.8901	10.7814
ILMN_3187425	LOC100127975	-1.85114	11.0754	-5.77588	0.00136105	0.0215798	1.97772	0.000680526	0.999319	0.02349	0.999998	11.8722	12.4999	9.87034	10.3256	10.8089
ILMN_2174369	ELOVL5	-1.27372	11.0481	-5.77537	0.00136166	0.0215798	1.97729	0.00068083	0.999319	0.02349	0.999998	11.9094	11.7153	10.1412	10.8024	10.6723
ILMN_1754178	GDI2	-0.888409	11.7967	-5.7752	0.00136186	0.0215798	1.97714	0.000680932	0.999319	0.02349	0.999998	12.3708	12.2886	11.6397	11.4633	11.2209
ILMN_1656145	GOT1	0.762605	10.1716	5.77477	0.00136236	0.0215798	1.97679	0.999319	0.000681182	0.999999	0.0199313	9.67393	9.75412	10.6326	10.4663	10.331
ILMN_1782635	YARS2	0.741664	9.5024	5.77072	0.00136716	0.0215936	1.97338	0.999316	0.000683582	0.999999	0.019962	9.10726	9.00756	9.8152	9.92725	9.65476
ILMN_3234384	LOC728953	-1.21649	9.274	-5.77068	0.00136721	0.0215936	1.97335	0.000683606	0.999316	0.02349	0.999998	9.72654	10.2813	8.60576	8.75192	9.00454
ILMN_2318638	TGIF1	-1.41993	11.0709	-5.77033	0.00136763	0.0215936	1.97306	0.000683813	0.999316	0.02349	0.999998	12.1924	11.6533	10.8579	10.4034	10.2475
ILMN_3289650	LOC402112	-0.852539	9.49107	-5.76845	0.00136986	0.0216058	1.97148	0.000684932	0.999315	0.02349	0.999998	10.0647	9.94046	9.34082	8.96263	9.14672
ILMN_2158242	SHOC2	0.739476	9.65135	5.7649	0.00137409	0.0216493	1.9685	0.999313	0.000687047	0.999999	0.0200235	9.1779	9.23743	9.82224	9.91775	10.1014
ILMN_1745699	METTL2A	-0.827029	8.53055	-5.76056	0.0013793	0.0217081	1.96484	0.000689649	0.99931	0.0235969	0.999998	9.12189	8.93165	8.08431	8.38526	8.12965
ILMN_1673421	LOC440704	-1.48649	11.2807	-5.7529	0.00138852	0.0218138	1.95839	0.000694258	0.999306	0.0236996	0.999998	12.0482	12.2969	10.3732	10.5173	11.1678
ILMN_1801633	C20orf52	0.658858	13.0502	5.75252	0.00138897	0.0218138	1.95807	0.999306	0.000694487	0.999999	0.0202004	12.7253	12.5843	13.2838	13.2665	13.3908
ILMN_2398995	MRPL24	0.70984	9.71941	5.7467	0.00139603	0.0218992	1.95317	0.999302	0.000698016	0.999999	0.0202297	9.16588	9.42114	10.0031	10.028	9.97895
ILMN_2380566	SIAH1	0.742208	9.11991	5.74244	0.00140123	0.0218992	1.94957	0.999299	0.000700613	0.999999	0.0202297	8.77821	8.57095	9.53813	9.36647	9.34577
ILMN_1671291	EIF3I	-0.944267	12.1845	-5.74166	0.00140218	0.0218992	1.94891	0.000701091	0.999299	0.0237913	0.999998	12.7675	12.7346	12.0073	11.8713	11.5417
ILMN_1728934	PRC1	-0.726802	11.2182	-5.7411	0.00140286	0.0218992	1.94844	0.000701432	0.999299	0.0237913	0.999998	11.7062	11.6024	10.7962	10.9306	11.0558
ILMN_1787109	CLK2	-1.02283	8.74784	-5.74052	0.00140357	0.0218992	1.94796	0.000701785	0.999298	0.0237913	0.999998	9.62259	9.10048	8.41285	8.34088	8.26238
ILMN_2072296	CKS2	1.34406	12.6069	5.74019	0.00140398	0.0218992	1.94767	0.999298	0.000701991	0.999999	0.0202297	11.4395	12.1614	13.3179	13.0832	13.0325
ILMN_1722066	ARMC1	0.698061	10.0938	5.73952	0.0014048	0.0218992	1.9471	0.999298	0.000702402	0.999999	0.0202297	9.59449	9.75551	10.389	10.4579	10.2723
ILMN_3307733	C17orf42	0.899629	9.10581	5.73653	0.00140847	0.0219221	1.94458	0.999296	0.000704234	0.999999	0.0202297	8.63282	8.49924	9.59387	9.58136	9.22174
ILMN_2187830	CCNH	0.992916	10.299	5.73487	0.0014105	0.0219221	1.94318	0.999295	0.000705251	0.999999	0.0202297	9.47318	9.93332	10.8211	10.5784	10.689
ILMN_1786189	MKI67IP	1.15213	10.1011	5.73364	0.00141202	0.0219221	1.94214	0.999294	0.00070601	0.999999	0.0202297	9.18248	9.63711	10.8179	10.4866	10.3812
ILMN_2330495	OCIAD1	-1.56192	12.8329	-5.73256	0.00141335	0.0219221	1.94123	0.000706677	0.999293	0.0239022	0.999998	13.731	13.809	11.8253	12.0693	12.7297
ILMN_2367428	FAM96A	0.807292	11.082	5.73227	0.00141371	0.0219221	1.94098	0.999293	0.000706854	0.999999	0.0202297	10.5766	10.6186	11.3864	11.2353	11.593
ILMN_3283573	LOC647276	0.706786	13.6806	5.7288	0.00141801	0.0219378	1.93805	0.999291	0.000709003	0.999999	0.0202297	13.3271	13.1858	14.0795	13.9456	13.8647
ILMN_1675460	LOC283412	0.611763	13.3714	5.72825	0.00141868	0.0219378	1.93759	0.999291	0.00070934	0.999999	0.0202297	13.0461	12.9626	13.6028	13.6643	13.5814
ILMN_2386205	C21orf33	-0.846365	8.53286	-5.72626	0.00142115	0.0219378	1.9359	0.000710573	0.999289	0.0239057	0.999998	9.19031	8.89106	8.33755	8.16582	8.07957
ILMN_1658531	LOC653702	1.17012	9.49335	5.72624	0.00142117	0.0219378	1.93589	0.999289	0.000710585	0.999999	0.0202297	8.5166	9.06596	10.0535	9.75238	10.0783
ILMN_1761155	PABPC1	-0.950612	12.9814	-5.7233	0.00142483	0.0219378	1.9334	0.000712414	0.999288	0.0239057	0.999998	13.5742	13.5295	12.3333	12.6635	12.8068
ILMN_1802557	HEBP1	1.13133	11.3003	5.72233	0.00142604	0.0219378	1.93257	0.999287	0.000713019	0.999999	0.0202452	10.7972	10.4459	11.7987	11.9882	11.4716
ILMN_1797055	LIN52	-0.596824	8.44097	-5.72103	0.00142766	0.0219378	1.93147	0.000713828	0.999286	0.0239057	0.999998	8.76435	8.83377	8.17459	8.21256	8.21957
ILMN_2227368	SELT	0.844363	8.68746	5.72096	0.00142775	0.0219378	1.93141	0.999286	0.000713874	0.999999	0.0202452	8.23507	8.1266	8.82653	9.20744	9.04163
ILMN_1751753	IDH2	-0.886674	9.23992	-5.72067	0.00142811	0.0219378	1.93117	0.000714053	0.999286	0.0239057	0.999998	9.71459	9.82926	8.64788	8.96388	9.044
ILMN_1683462	GSS	-0.836774	9.78238	-5.71934	0.00142977	0.0219405	1.93004	0.000714886	0.999285	0.0239057	0.999998	10.2802	10.2887	9.22384	9.53678	9.5824
ILMN_1697614	NHP2L1	0.876148	8.96387	5.71046	0.00144092	0.0220653	1.92251	0.99928	0.000720461	0.999999	0.0203745	8.56697	8.30939	9.25615	9.50577	9.18107
ILMN_1697652	PLEKHB2	-0.884907	8.85153	-5.7097	0.00144188	0.0220653	1.92186	0.000720941	0.999279	0.0240537	0.999998	9.18801	9.57693	8.38612	8.55647	8.55011
ILMN_1777286	LOC388344	1.10884	9.04165	5.70929	0.00144239	0.0220653	1.92152	0.999279	0.000721197	0.999999	0.0203745	8.31791	8.43477	9.25361	9.37558	9.82636
ILMN_3306482	LOC730107	0.841944	11.2943	5.70535	0.00144739	0.0221188	1.91817	0.999276	0.000723694	0.999999	0.020406	10.675	10.9032	11.5435	11.8184	11.5312
ILMN_2180929	SLC16A12	-0.855692	13.818	-5.70243	0.00145109	0.0221525	1.91569	0.000725547	0.999274	0.0241105	0.999998	14.2419	14.421	13.2666	13.5465	13.6141
ILMN_1738921	ACAA1	-0.818321	9.07962	-5.69901	0.00145544	0.0221732	1.91279	0.00072772	0.999272	0.0241105	0.999998	9.71676	9.42448	8.88609	8.71015	8.66064
ILMN_1713706	ZNF786	-1.46766	10.1969	-5.699	0.00145546	0.0221732	1.91278	0.000727729	0.999272	0.0241105	0.999998	10.8461	11.3089	9.3	9.50479	10.0248
ILMN_1745049	UQCR	0.622975	8.3958	5.69749	0.00145739	0.0221797	1.91149	0.999271	0.000728695	0.999999	0.0205078	7.99718	8.04685	8.71232	8.5729	8.64976
ILMN_2370135	HNRNPU	-2.18643	11.1359	-5.6948	0.00146083	0.0221985	1.9092	0.000730416	0.99927	0.0241105	0.999998	12.2502	12.6453	9.74197	10.0396	11.0024
ILMN_2188119	ARL16	-1.72602	13.2907	-5.69417	0.00146164	0.0221985	1.90867	0.000730819	0.999269	0.0241105	0.999998	14.2251	14.4275	12.0549	12.6537	13.0922
ILMN_1784641	NDUFA3	1.16616	10.7642	5.69179	0.0014647	0.0222221	1.90664	0.999268	0.000732348	0.999999	0.0205612	10.0243	10.1046	10.9049	11.2262	11.5607
ILMN_1730464	DNAL1	0.748885	8.82002	5.69018	0.00146676	0.0222306	1.90527	0.999267	0.000733382	0.999999	0.0205612	8.23852	8.50286	9.07382	9.07191	9.21299
ILMN_1757604	TPM2	-1.14436	12.8726	-5.68691	0.00147098	0.0222716	1.90249	0.00073549	0.999265	0.024198	0.999998	13.454	13.6645	12.2822	12.1989	12.7636
ILMN_2219437	PRRG4	-1.52394	9.44366	-5.68495	0.00147351	0.022287	1.90082	0.000736755	0.999263	0.024198	0.999998	10.0463	10.6698	8.55243	8.73911	9.21072
ILMN_2415439	NAE1	0.818772	10.3473	5.67809	0.00148243	0.0223928	1.89497	0.999259	0.000741213	0.999999	0.0207076	9.72805	9.98398	10.7531	10.513	10.7582
ILMN_3283470	LOC644937	1.12801	9.29836	5.67723	0.00148354	0.0223928	1.89424	0.999258	0.000741772	0.999999	0.0207076	8.52843	8.71468	9.99405	9.41053	9.84413
ILMN_2117809	DUXAP3	-1.46098	13.3005	-5.67527	0.0014861	0.0224085	1.89256	0.000743051	0.999257	0.0243506	0.999998	14.0994	14.2546	12.2971	12.6904	13.1607
ILMN_1691567	GNPDA2	0.856451	8.90671	5.67308	0.00148897	0.0224139	1.89069	0.999256	0.000744484	0.999999	0.0207076	8.35444	8.43123	9.48345	9.11489	9.14952
ILMN_3228639	LOC728324	1.18406	10.1734	5.67265	0.00148953	0.0224139	1.89033	0.999255	0.000744763	0.999999	0.0207076	9.21686	9.70911	10.9142	10.5367	10.4903
ILMN_3282174	LOC646688	0.991876	12.2322	5.67038	0.00149251	0.0224139	1.88838	0.999254	0.000746256	0.999999	0.0207076	11.3855	11.8887	12.6453	12.5412	12.7005
ILMN_1768505	IL13RA1	-1.60387	11.265	-5.66961	0.00149352	0.0224139	1.88773	0.00074676	0.999253	0.0244038	0.999998	12.2109	12.2438	10.0871	10.7354	11.048
ILMN_2358626	ADK	1.11128	10.0457	5.6692	0.00149406	0.0224139	1.88738	0.999253	0.000747029	0.999999	0.0207076	9.3285	9.42927	10.8386	10.3733	10.2586
ILMN_3260345	AGFG1	-1.01143	10.0512	-5.66775	0.00149597	0.0224197	1.88614	0.000747983	0.999252	0.0244038	0.999998	10.6478	10.6684	9.87373	9.34504	9.72124
ILMN_3304898	LOC92755	-0.759965	11.3386	-5.66282	0.00150248	0.0224759	1.88192	0.000751238	0.999249	0.0244559	0.999998	11.9169	11.6722	10.961	11.1572	10.9856
ILMN_1703564	DYNLRB1	0.799267	11.5232	5.6626	0.00150276	0.0224759	1.88174	0.999249	0.000751382	0.999999	0.0207892	10.9645	11.1228	11.9414	11.6541	11.9331
ILMN_1776021	EIF4H	-0.658213	11.6836	-5.65757	0.00150943	0.0225458	1.87744	0.000754717	0.999245	0.0245142	0.999998	12.048	12.109	11.5352	11.3517	11.374
ILMN_1689552	FAM63A	-2.41549	10.5206	-5.65512	0.00151271	0.0225458	1.87533	0.000756353	0.999244	0.0245142	0.999998	11.7461	12.1938	8.95045	9.33657	10.3763
ILMN_2196588	C18orf32	1.17787	9.75283	5.65483	0.00151308	0.0225458	1.87509	0.999243	0.000756542	0.999999	0.0208601	8.7929	9.29932	10.2241	10.0006	10.4473
ILMN_1712707	ABHD8	0.607018	9.09574	5.65449	0.00151355	0.0225458	1.87479	0.999243	0.000756774	0.999999	0.0208601	8.67512	8.78794	9.37068	9.32942	9.31554
ILMN_1748616	GTF2F1	-0.93753	9.81298	-5.63936	0.00153389	0.0228	1.86182	0.000766945	0.999233	0.0246399	0.999998	10.1355	10.6155	9.41048	9.41328	9.49016
ILMN_1700923	ATG4C	0.639017	8.51986	5.63756	0.00153634	0.0228	1.86027	0.999232	0.000768168	0.999999	0.0211346	8.2062	8.0667	8.84388	8.7554	8.72712
ILMN_2297710	PLEKHB2	-1.33142	9.85616	-5.63719	0.00153684	0.0228	1.85995	0.000768418	0.999232	0.0246399	0.999998	10.3905	10.9196	9.06033	9.26862	9.64183
ILMN_3181215	AGFG1	-0.628668	8.42716	-5.63669	0.00153751	0.0228	1.85953	0.000768755	0.999231	0.0246399	0.999998	8.82743	8.78129	8.14833	8.26728	8.11147
ILMN_1756982	CLIC1	-1.09067	13.3942	-5.63495	0.00153988	0.0228	1.85803	0.000769939	0.99923	0.0246399	0.999998	14.3314	13.7658	12.8322	13.0621	12.9794
ILMN_1679358	ZDHHC5	-0.810301	10.3447	-5.6333	0.00154213	0.0228	1.85661	0.000771066	0.999229	0.0246399	0.999998	10.8083	10.8534	9.98293	10.224	9.85479
ILMN_2176882	ZNF69	-1.87966	12.5062	-5.63236	0.00154341	0.0228	1.8558	0.000771707	0.999228	0.0246399	0.999998	13.5997	13.6683	11.1924	11.7028	12.368
ILMN_3223500	LOC728903	-2.07457	12.6397	-5.63107	0.00154517	0.0228	1.8547	0.000772584	0.999227	0.0246399	0.999998	13.7636	14.0052	11.1944	11.7513	12.4837
ILMN_1794505	SHFM1	0.908507	9.3931	5.62999	0.00154664	0.0228	1.85377	0.999227	0.000773322	0.999999	0.0211894	8.73801	8.95797	9.74254	9.55886	9.96811
ILMN_1699603	MRPL12	-1.12352	11.2027	-5.62959	0.0015472	0.0228	1.85342	0.000773601	0.999226	0.0246399	0.999998	11.7725	11.981	10.443	10.7717	11.045
ILMN_3195253	LOC100130892	1.23457	11.4371	5.62928	0.00154762	0.0228	1.85315	0.999226	0.000773811	0.999999	0.0211894	10.4347	10.958	12.1753	11.6784	11.9392
ILMN_3228595	LOC729768	1.1288	12.1864	5.62535	0.00155301	0.0228186	1.84978	0.999223	0.000776503	0.999999	0.0211894	11.4724	11.5459	12.303	12.9386	12.6723
ILMN_1692790	ITGB3BP	1.09029	8.92939	5.62486	0.00155368	0.0228186	1.84935	0.999223	0.000776839	0.999999	0.0211894	8.21611	8.33432	9.71078	9.16094	9.22481
ILMN_1765082	RBM10	-0.962466	9.02567	-5.6246	0.00155404	0.0228186	1.84913	0.000777022	0.999223	0.0246956	0.999998	9.83642	9.36988	8.76011	8.56719	8.59476
ILMN_2321451	HNRNPD	0.638745	13.2179	5.62385	0.00155508	0.0228186	1.84848	0.999222	0.000777539	0.999999	0.0211894	12.8305	12.8389	13.5788	13.4412	13.4004
ILMN_2400326	DYRK3	0.716224	8.83197	5.62205	0.00155756	0.0228323	1.84693	0.999221	0.000778779	0.999999	0.0211894	8.27431	8.53015	9.04838	9.16768	9.13931
ILMN_3309349	SNHG8	0.777379	8.94565	5.61735	0.00156406	0.0229022	1.84288	0.999218	0.000782028	0.999999	0.0212386	8.33123	8.62721	9.35547	9.17398	9.24034
ILMN_2162367	DMC1	-1.4699	13.3726	-5.61636	0.00156543	0.0229022	1.84202	0.000782716	0.999217	0.024823	0.999998	14.1987	14.3103	12.3521	12.7616	13.2401
ILMN_1727840	SLC35B1	1.00713	11.3035	5.61439	0.00156816	0.0229194	1.84033	0.999216	0.000784081	0.999999	0.0212552	10.5712	10.8272	11.4434	11.7538	11.9219
ILMN_1760954	DENR	0.663554	12.4058	5.61104	0.00157282	0.0229458	1.83744	0.999214	0.000786412	0.999999	0.0212793	12.0006	12.0148	12.6957	12.5495	12.7685
ILMN_1792712	LOC201725	-1.05958	10.5491	-5.61086	0.00157308	0.0229458	1.83728	0.00078654	0.999213	0.0248803	0.999998	10.982	11.3877	10.3534	9.92657	10.0959
ILMN_1669210	SNORD16	1.69946	9.42046	5.60837	0.00157656	0.0229664	1.83513	0.999212	0.000788279	0.999999	0.0212908	8.07749	8.72408	10.5295	9.6894	10.0819
ILMN_1727165	LOC644852	-1.73102	9.51185	-5.60655	0.00157911	0.0229664	1.83356	0.000789554	0.99921	0.0248803	0.999998	10.1723	10.9286	8.55726	8.63627	9.2648
ILMN_2070052	LOC613037	-1.01936	11.6332	-5.6065	0.00157917	0.0229664	1.83352	0.000789583	0.99921	0.0248803	0.999998	11.9669	12.5227	11.2126	11.2003	11.2635
ILMN_1745132	GDF11	-0.630407	8.44335	-5.60357	0.00158329	0.0229876	1.83099	0.000791643	0.999208	0.024892	0.999998	8.84159	8.80161	8.28675	8.11762	8.16921
ILMN_3264543	LOC100128060	1.4623	9.24919	5.60325	0.00158374	0.0229876	1.83071	0.999208	0.00079187	0.999999	0.0213413	8.11566	8.62795	9.61595	10.2563	9.63009
ILMN_1770031	ABHD10	0.66827	9.00003	5.60157	0.00158609	0.0229991	1.82927	0.999207	0.000793046	0.999999	0.0213413	8.5651	8.63303	9.38809	9.17141	9.24252
ILMN_1812640	AHR	-1.01205	12.2537	-5.599	0.00158972	0.023029	1.82704	0.000794858	0.999205	0.0249277	0.999998	12.7345	12.9874	11.6793	11.7351	12.1323
ILMN_1805396	LOC168474	-0.8349	8.53274	-5.59716	0.00159232	0.0230438	1.82545	0.000796159	0.999204	0.0249277	0.999998	8.88636	9.18101	8.34858	8.07393	8.17384
ILMN_1794046	MTX2	0.801919	9.00212	5.59607	0.00159386	0.0230438	1.82451	0.999203	0.000796932	0.999999	0.0213786	8.45898	8.58296	9.52284	9.25871	9.18712
ILMN_2145518	TMEM126B	1.29492	11.8292	5.5927	0.00159864	0.0230647	1.82159	0.999201	0.000799322	0.999999	0.0213786	10.8567	11.2478	12.6985	12.0356	12.3075
ILMN_1809963	RSAD1	0.644435	8.89164	5.5919	0.00159979	0.0230647	1.82089	0.9992	0.000799894	0.999999	0.0213786	8.55793	8.45203	9.19209	9.20489	9.05126
ILMN_1655622	PRKRIR	-0.892672	12.061	-5.59089	0.00160122	0.0230647	1.82002	0.00080061	0.999199	0.025014	0.999998	12.7981	12.3952	11.5815	11.7849	11.7455
ILMN_1685258	TMEM14B	0.589449	12.7353	5.59006	0.0016024	0.0230647	1.8193	0.999199	0.0008012	0.999999	0.0213786	12.352	12.4113	13.0181	12.9559	12.9393
ILMN_2341815	TFG	0.900239	12.2278	5.589	0.00160391	0.0230647	1.81839	0.999198	0.000801956	0.999999	0.0213786	11.6756	11.6997	12.8471	12.4014	12.5152
ILMN_1717180	MTMR6	-0.8905	11.0062	-5.58772	0.00160573	0.0230647	1.81728	0.000802866	0.999197	0.0250314	0.999998	11.3559	11.7251	10.7727	10.5078	10.6694
ILMN_1785191	TMEM14A	0.942387	9.80278	5.58736	0.00160626	0.0230647	1.81696	0.999197	0.000803129	0.999999	0.0213786	8.99175	9.48294	10.1966	10.1278	10.2148
ILMN_2059844	ANKRD44	-1.1411	8.53424	-5.57977	0.00161714	0.0231607	1.81038	0.000808571	0.999191	0.0250583	0.999998	8.95286	9.48494	7.94976	7.98206	8.30158
ILMN_2403006	TJP1	-0.767047	9.34908	-5.57969	0.00161726	0.0231607	1.81032	0.000808628	0.999191	0.0250583	0.999998	9.91085	9.70776	8.99253	9.19863	8.93562
ILMN_2110751	CHRNA5	-2.29557	11.3464	-5.57942	0.00161765	0.0231607	1.81008	0.000808825	0.999191	0.0250583	0.999998	12.6032	12.8443	9.74536	10.3402	11.199
ILMN_1741264	MRPS33	0.82686	10.6489	5.57738	0.00162059	0.0231793	1.80831	0.99919	0.000810293	0.999999	0.0214371	10.0281	10.2776	10.829	10.9684	11.1417
ILMN_1752273	KIAA1143	0.837908	8.52925	5.57525	0.00162366	0.0231793	1.80647	0.999188	0.000811828	0.999999	0.0214371	8.0047	8.04831	8.91292	9.04004	8.64027
ILMN_1789005	ATP6V0C	0.81115	12.9398	5.5711	0.00162968	0.0231793	1.80286	0.999185	0.000814842	0.999999	0.0214371	12.3521	12.554	13.0756	13.3354	13.3816
ILMN_3245600	LRRC37B2	-1.73076	12.2268	-5.57089	0.00162998	0.0231793	1.80268	0.000814991	0.999185	0.0251621	0.999998	13.1796	13.3509	10.9904	11.5456	12.0674
ILMN_3225244	TSEN15	0.683645	9.66888	5.57089	0.00162999	0.0231793	1.80268	0.999185	0.000814994	0.999999	0.0214371	9.14584	9.37154	9.90085	9.91636	10.0098
ILMN_1811957	CAMSAP1	-0.795158	9.12831	-5.57007	0.00163118	0.0231793	1.80196	0.000815588	0.999184	0.0251621	0.999998	9.74572	9.46509	8.94297	8.78479	8.70299
ILMN_1785661	FAM108B1	0.708881	9.21017	5.56948	0.00163204	0.0231793	1.80145	0.999184	0.000816018	0.999999	0.0214371	8.72324	8.84644	9.55578	9.57872	9.34667
ILMN_1659550	LOC388654	0.645443	14.2757	5.56887	0.00163292	0.0231793	1.80093	0.999184	0.000816458	0.999999	0.0214371	13.9712	13.8057	14.5354	14.5944	14.472
ILMN_1715179	SNRPA1	0.61613	11.2897	5.56816	0.00163395	0.0231793	1.80031	0.999183	0.000816976	0.999999	0.0214371	10.857	10.983	11.4869	11.5874	11.5341
ILMN_2387599	C20orf24	0.926698	13.2855	5.56576	0.00163747	0.0231793	1.79821	0.999181	0.000818733	0.999999	0.0214371	12.5586	12.9004	13.47	13.8179	13.6807
ILMN_1738736	SNX4	-1.21411	10.3601	-5.5657	0.00163754	0.0231793	1.79817	0.000818771	0.999181	0.0252075	0.999998	11.3508	10.8264	10.0652	9.95941	9.59891
ILMN_1694240	MAP2K1	0.704818	10.8649	5.56552	0.00163781	0.0231793	1.79801	0.999181	0.000818907	0.999999	0.0214371	10.5373	10.3468	11.1343	11.2551	11.0512
ILMN_1657612	LOC285900	1.24374	12.7942	5.56421	0.00163973	0.0231841	1.79687	0.99918	0.000819864	0.999999	0.0214371	11.6994	12.3964	13.4309	13.2483	13.1957
ILMN_2106658	BLZF1	-1.49554	12.9655	-5.56252	0.00164219	0.0231967	1.7954	0.000821096	0.999179	0.0252265	0.999998	13.7029	14.0227	12.0054	12.2484	12.8481
ILMN_3211488	LOC400061	0.639532	9.80491	5.55371	0.00165516	0.0232932	1.78773	0.999172	0.000827582	0.999999	0.0214715	9.44382	9.39855	10.16	10.0569	9.96529
ILMN_1800008	ACAT1	0.790014	10.151	5.55354	0.00165542	0.0232932	1.78758	0.999172	0.000827708	0.999999	0.0214715	9.68085	9.67317	10.5438	10.6008	10.2565
ILMN_3300471	LOC730255	1.0353	12.9858	5.55322	0.00165589	0.0232932	1.7873	0.999172	0.000827946	0.999999	0.0214715	12.1482	12.5811	13.4945	13.1776	13.5277
ILMN_1708841	GOLPH3	0.741718	11.4988	5.55254	0.00165689	0.0232932	1.78671	0.999172	0.000828446	0.999999	0.0214715	11.0184	11.0891	11.7651	11.9652	11.6562
ILMN_1679920	LOC651894	1.41693	11.8582	5.55253	0.00165692	0.0232932	1.7867	0.999172	0.00082846	0.999999	0.0214715	10.9525	11.0636	12.8514	11.9892	12.4343
ILMN_2321416	DIAPH1	-0.899369	9.87302	-5.54665	0.00166565	0.0233936	1.78157	0.000832824	0.999167	0.0254745	0.999998	10.3931	10.4321	9.29177	9.4906	9.75745
ILMN_3187324	CNRIP1	-1.23863	9.45397	-5.54523	0.00166777	0.0234011	1.78033	0.000833885	0.999166	0.0254745	0.999998	9.91439	10.4799	9.18532	8.71122	8.97901
ILMN_2342437	KLHL5	-0.757301	10.2716	-5.54303	0.00167105	0.0234249	1.77842	0.000835525	0.999164	0.0254745	0.999998	10.7253	10.7266	10.1641	9.87048	9.8714
ILMN_3237385	NRBF2	-0.651867	9.67263	-5.54026	0.0016752	0.0234607	1.776	0.000837598	0.999162	0.0254745	0.999998	10.0101	10.1174	9.30316	9.48251	9.44997
ILMN_1724990	C3orf75	-0.736207	8.8647	-5.53627	0.0016812	0.0234909	1.77251	0.000840598	0.999159	0.0254745	0.999998	9.31147	9.30139	8.75021	8.51095	8.44951
ILMN_2313889	ZNF682	-2.055	12.8984	-5.53597	0.00168164	0.0234909	1.77225	0.000840818	0.999159	0.0254745	0.999998	14.0648	14.198	11.449	12.0156	12.7646
ILMN_2339202	KTN1	-0.681634	12.2767	-5.5334	0.00168551	0.0234909	1.77001	0.000842757	0.999157	0.0254745	0.999998	12.75	12.6213	11.9376	12.1329	11.9415
ILMN_1917095		0.609646	8.29332	5.53272	0.00168655	0.0234909	1.76941	0.999157	0.000843274	0.999999	0.021769	7.89586	7.95921	8.61077	8.46766	8.53312
ILMN_2346137	ZNF557	-1.66914	9.80654	-5.53231	0.00168716	0.0234909	1.76905	0.000843582	0.999156	0.0254745	0.999998	10.4322	11.1838	8.91363	8.93661	9.56642
ILMN_2079004	MDH2	0.756814	13.2063	5.53108	0.00168902	0.0234909	1.76798	0.999155	0.000844511	0.999999	0.021769	12.7761	12.7283	13.7005	13.4413	13.3852
ILMN_2136177	CNOT6	-0.758299	10.133	-5.53081	0.00168943	0.0234909	1.76774	0.000844717	0.999155	0.0254745	0.999998	10.7578	10.4183	9.84458	9.83353	9.81108
ILMN_1675156	CDC42	0.589608	8.26588	5.52939	0.00169158	0.0234909	1.7665	0.999154	0.000845789	0.999999	0.021769	7.92118	7.90305	8.56076	8.44433	8.50009
ILMN_3267017	LOC100129028	0.596199	13.7856	5.52932	0.00169169	0.0234909	1.76644	0.999154	0.000845844	0.999999	0.021769	13.3979	13.4578	13.9567	14.0652	14.0504
ILMN_1727271	WARS	-0.912203	10.0662	-5.5274	0.0016946	0.0235093	1.76476	0.000847302	0.999153	0.0255003	0.999998	10.8147	10.4122	9.64745	9.85297	9.60345
ILMN_1773073	PHYH	1.07559	9.82111	5.52578	0.00169707	0.0235213	1.76334	0.999151	0.000848533	0.999999	0.0217861	9.12051	9.23099	10.5312	9.92917	10.2936
ILMN_3301740	LOC729887	0.643472	8.12213	5.52456	0.00169892	0.0235249	1.76227	0.999151	0.000849461	0.999999	0.0217861	7.74394	7.72815	8.39328	8.26848	8.4768
ILMN_1806304	ENTPD4	-1.08228	8.6937	-5.51959	0.00170652	0.0236079	1.75791	0.000853261	0.999147	0.0256274	0.999998	9.09303	9.59311	8.04692	8.35669	8.37875
ILMN_1684042	BET1	1.65259	9.89788	5.51451	0.00171432	0.0236936	1.75346	0.999143	0.000857159	0.999999	0.0219454	8.90292	8.90972	11.1545	10.3516	10.1706
ILMN_1725314	GBP3	-0.813167	9.44263	-5.51216	0.00171795	0.0237146	1.7514	0.000858975	0.999141	0.0256672	0.999998	10.0612	9.79983	9.27936	9.08719	8.98553
ILMN_1788689	PHIP	-0.599867	9.78432	-5.51144	0.00171905	0.0237146	1.75077	0.000859526	0.99914	0.0256672	0.999998	10.0888	10.1997	9.5806	9.49369	9.55882
ILMN_1654543	MED6	-1.14453	10.6974	-5.51034	0.00172075	0.0237159	1.7498	0.000860377	0.99914	0.0256672	0.999998	11.5323	11.2358	10.5788	10.1396	10.0002
ILMN_1669424	LOC646531	-0.723885	14.1922	-5.50882	0.0017231	0.023726	1.74847	0.000861549	0.999138	0.0256672	0.999998	14.6097	14.6433	13.8391	13.7911	14.0776
ILMN_1810577	RPS4X	0.772266	12.4219	5.50648	0.00172673	0.0237341	1.74641	0.999137	0.000863366	0.999999	0.022066	11.9188	11.9983	12.8732	12.7834	12.5358
ILMN_3187470	LOC100129094	-0.935277	8.91438	-5.50637	0.00172691	0.0237341	1.74632	0.000863455	0.999137	0.0256699	0.999998	9.28187	9.66923	8.36568	8.56892	8.68623
ILMN_1686254	FAM127B	-0.940468	10.432	-5.50234	0.00173317	0.0237835	1.74278	0.000866587	0.999133	0.0256699	0.999998	11.0718	10.9208	9.78998	10.1089	10.2685
ILMN_2061419	CYCSL1	-2.12608	10.2453	-5.50199	0.00173373	0.0237835	1.74247	0.000866863	0.999133	0.0256699	0.999998	11.0705	11.9713	8.91405	9.31355	9.95692
ILMN_1652754	ZNF428	0.599408	11.9873	5.50037	0.00173625	0.023796	1.74104	0.999132	0.000868127	0.999999	0.0221493	11.682	11.5732	12.2663	12.1742	12.2406
ILMN_1687092	KBTBD4	-0.576552	8.63528	-5.49608	0.00174297	0.0238658	1.73727	0.000871483	0.999129	0.0257409	0.999998	9.02656	8.93588	8.41701	8.39214	8.40484
ILMN_1721729	PPARBP	-1.51289	11.1613	-5.49435	0.00174568	0.0238809	1.73575	0.000872842	0.999127	0.0257409	0.999998	12.5072	11.6309	10.3507	10.7068	10.6109
ILMN_3260286	LOC100128062	-1.13333	12.3581	-5.49025	0.00175214	0.0239471	1.73214	0.000876072	0.999124	0.0257409	0.999998	12.8893	13.1869	11.642	11.8428	12.2295
ILMN_3223536	LOC728748	-0.870252	8.6524	-5.4871	0.00175712	0.0239805	1.72937	0.000878558	0.999121	0.0257409	0.999998	9.39015	8.95896	8.24798	8.3793	8.28563
ILMN_2044027	C20orf191	-0.78739	9.14866	-5.48572	0.00175931	0.0239805	1.72815	0.000879654	0.99912	0.0257409	0.999998	9.7912	9.45098	8.87326	8.88624	8.74161
ILMN_3307877	C21orf58	-1.50062	11.139	-5.48562	0.00175947	0.0239805	1.72806	0.000879733	0.99912	0.0257409	0.999998	11.8773	12.2015	10.1837	10.3973	11.0352
ILMN_2225537	PTGR1	0.709399	10.2469	5.48303	0.00176358	0.0240143	1.72578	0.999118	0.000881789	0.999999	0.022459	9.67575	9.96671	10.5609	10.503	10.528
ILMN_1781419	C11orf73	1.0053	10.0686	5.47937	0.00176942	0.0240716	1.72255	0.999115	0.000884708	0.999999	0.0224945	9.36033	9.5704	10.7659	10.3864	10.2597
ILMN_2113738	C8orf45	-1.65966	13.028	-5.47587	0.00177501	0.0241254	1.71946	0.000887503	0.999112	0.0259169	0.999998	13.9706	14.077	11.8399	12.3572	12.8953
ILMN_2330341	TCEAL4	-0.81901	10.0457	-5.47223	0.00178086	0.0241826	1.71624	0.000890429	0.99911	0.0259509	0.999998	10.5908	10.4833	9.94509	9.60376	9.6053
ILMN_1735955	LOC644033	0.678207	10.1055	5.47091	0.00178297	0.0241891	1.71508	0.999109	0.000891487	0.999999	0.0226278	9.71677	9.68039	10.5209	10.3415	10.2679
ILMN_1672389	CRYZ	0.745473	10.6959	5.46829	0.00178721	0.0242242	1.71276	0.999106	0.000893604	0.999999	0.0226426	10.2244	10.2728	11.1861	10.9087	10.8873
ILMN_2389376	WDR23	-0.787123	9.01323	-5.46259	0.00179644	0.0243269	1.70772	0.000898218	0.999102	0.0261263	0.999998	9.54132	9.42968	8.89815	8.54512	8.65186
ILMN_3291511	LOC100131971	-0.844143	10.2528	-5.45895	0.00180236	0.0243848	1.7045	0.000901182	0.999099	0.0261609	0.999998	10.6426	10.876	9.71083	10.0602	9.97447
ILMN_1782633	BOLA2	0.874628	11.7335	5.45654	0.00180629	0.0244156	1.70237	0.999097	0.000903147	0.999999	0.0228451	11.1006	11.3169	12.1991	11.8489	12.2021
ILMN_1785646	PMP22	0.610604	10.4953	5.454	0.00181045	0.0244493	1.70012	0.999095	0.000905224	0.999999	0.0228573	10.1952	10.0625	10.6889	10.799	10.7306
ILMN_2362681	CES2	-1.11411	8.86298	-5.45175	0.00181414	0.0244536	1.69813	0.000907068	0.999093	0.0262498	0.999998	9.32561	9.73728	8.19397	8.35989	8.69814
ILMN_2270845	WDR74	-0.837551	9.00036	-5.45086	0.00181561	0.0244536	1.69733	0.000907805	0.999092	0.0262498	0.999998	9.3355	9.67029	8.56118	8.61961	8.81523
ILMN_1811264	C15orf57	0.694403	8.97193	5.45078	0.00181574	0.0244536	1.69726	0.999092	0.000907868	0.999999	0.0228573	8.57413	8.53646	9.41102	9.18834	9.14973
ILMN_1812638	ATP5L	0.950092	12.3465	5.44807	0.00182021	0.0244811	1.69486	0.99909	0.000910103	0.999999	0.0228573	11.8005	11.7523	12.477	12.9994	12.7031
ILMN_1742889	WDR77	0.708973	8.65353	5.4472	0.00182164	0.0244811	1.69409	0.999089	0.000910818	0.999999	0.0228573	8.23128	8.225	9.08767	8.78641	8.93727
ILMN_1704315	LOC389435	0.826298	13.928	5.44652	0.00182276	0.0244811	1.69349	0.999089	0.000911379	0.999999	0.0228573	13.504	13.3604	14.144	14.4851	14.1464
ILMN_1697735	EWSR1	-0.66097	10.4374	-5.44037	0.00183295	0.0245955	1.68803	0.000916473	0.999084	0.0264486	0.999998	10.9143	10.7536	10.268	10.1697	10.0813
ILMN_1803810	RRBP1	-0.851353	8.34375	-5.43393	0.00184369	0.0246861	1.6823	0.000921847	0.999078	0.0265517	0.999998	8.63699	9.07213	8.00504	7.96205	8.04252
ILMN_1695576	MRPL24	0.683687	10.7145	5.43304	0.00184518	0.0246861	1.68151	0.999077	0.000922591	0.999999	0.0230449	10.1846	10.4241	10.9123	11.0099	11.0418
ILMN_2148150	CHAC2	0.703605	8.3021	5.43232	0.00184638	0.0246861	1.68088	0.999077	0.00092319	0.999999	0.0230449	7.84634	7.91353	8.72599	8.43625	8.58837
ILMN_3198499	LOC654350	1.37121	9.92214	5.4319	0.00184709	0.0246861	1.6805	0.999076	0.000923544	0.999999	0.0230449	8.76157	9.43727	10.6343	10.1653	10.6124
ILMN_3304887	LOC729423	-0.748632	9.40337	-5.43132	0.00184807	0.0246861	1.67998	0.000924034	0.999076	0.0265628	0.999998	9.70143	10.0037	9.19096	9.02451	9.09627
ILMN_1700915	BMI1	0.761891	10.7421	5.4299	0.00185045	0.0246956	1.67872	0.999075	0.000925227	0.999999	0.0230479	10.1736	10.3963	11.0162	10.9241	11.2004
ILMN_1782403	PRR11	-1.13639	9.40521	-5.42761	0.00185429	0.0247245	1.67669	0.000927147	0.999073	0.0266005	0.999998	9.86881	10.3053	8.69688	8.93747	9.21761
ILMN_1748908	PROSC	0.652769	11.0639	5.4262	0.00185667	0.0247338	1.67543	0.999072	0.000928335	0.999999	0.0230863	10.7249	10.6196	11.3171	11.2224	11.4356
ILMN_2107004	GPR1	-1.34403	10.7662	-5.42389	0.00186058	0.0247635	1.67337	0.000930291	0.99907	0.0266388	0.999998	11.4234	11.7219	9.77642	10.4314	10.4781
ILMN_1664030	RAB1B	-1.55086	9.29398	-5.42143	0.00186474	0.0247966	1.67118	0.000932372	0.999068	0.0266467	0.999998	10.4017	10.0473	8.15098	8.8329	9.03704
ILMN_3244319	CCDC125	-1.73194	11.4109	-5.4193	0.00186836	0.0248111	1.66928	0.000934182	0.999066	0.0266468	0.999998	12.2517	12.6485	10.4154	10.4127	11.3264
ILMN_1665538	SKP2	0.561951	12.0836	5.4188	0.0018692	0.0248111	1.66884	0.999065	0.000934601	0.999999	0.023203	11.7299	11.7629	12.2839	12.2955	12.3456
ILMN_1780302	DYNC1H1	-0.703289	9.92579	-5.41228	0.00188033	0.0249146	1.66302	0.000940166	0.99906	0.0266818	0.999998	10.4533	10.2423	9.56788	9.59922	9.76633
ILMN_1690114	PTPLAD2	-1.15201	10.9865	-5.41036	0.00188361	0.0249146	1.66131	0.000941806	0.999058	0.0266818	0.999998	11.493	11.8624	10.406	10.31	10.861
ILMN_1745112	FAM102A	-0.653922	8.40387	-5.41011	0.00188405	0.0249146	1.66108	0.000942025	0.999058	0.0266818	0.999998	8.70209	8.89035	8.08978	8.10752	8.2296
ILMN_1915783		-1.78846	9.39329	-5.40859	0.00188665	0.0249146	1.65973	0.000943327	0.999057	0.0266818	0.999998	10.0772	10.8555	8.35	8.5108	9.17291
ILMN_1681203	TWF1	-0.93716	9.31317	-5.40728	0.00188892	0.0249146	1.65855	0.000944458	0.999056	0.0266818	0.999998	9.91214	9.8388	8.64208	9.11392	9.05893
ILMN_1766000	PM20D2	0.631251	8.75292	5.40593	0.00189123	0.0249146	1.65736	0.999054	0.000945614	0.999999	0.0233186	8.43325	8.3151	9.0146	9.08881	8.91287
ILMN_1733680	AZI2	0.739078	8.88471	5.4054	0.00189215	0.0249146	1.65688	0.999054	0.000946075	0.999999	0.0233186	8.38066	8.50186	9.34103	9.02437	9.17561
ILMN_1731891	UBXN8	0.603137	8.47094	5.40413	0.00189434	0.0249146	1.65574	0.999053	0.000947169	0.999999	0.0233186	8.02905	8.18907	8.68263	8.71417	8.73979
ILMN_1801766	CCDC109B	1.50539	11.1371	5.40295	0.00189638	0.0249146	1.65469	0.999052	0.00094819	0.999999	0.0233186	10.0824	10.3853	12.2601	11.4028	11.5549
ILMN_1659327	LOC283683	0.705399	8.31344	5.40228	0.00189753	0.0249146	1.65409	0.999051	0.000948764	0.999999	0.0233186	7.81318	7.96721	8.55135	8.4925	8.74293
ILMN_1721391	ATP6V0B	-0.910887	11.4545	-5.40196	0.00189808	0.0249146	1.65381	0.000949041	0.999051	0.026721	0.999998	11.9366	12.0655	10.8983	11.0111	11.3611
ILMN_1749218	TOPORS	-0.792278	8.45797	-5.40091	0.00189992	0.0249146	1.65286	0.000949958	0.99905	0.026721	0.999998	9.11761	8.74907	8.1915	8.16725	8.06443
ILMN_1693352	MRPL20	0.867566	9.72723	5.40072	0.00190025	0.0249146	1.65269	0.99905	0.000950123	0.999999	0.0233186	9.14746	9.26593	10.288	10.092	9.84276
ILMN_1733374	LOC642197	0.722374	8.42699	5.40048	0.00190066	0.0249146	1.65248	0.99905	0.000950328	0.999999	0.0233186	7.83684	8.15029	8.75949	8.69354	8.69478
ILMN_1752159	AHNAK	-1.10802	9.80846	-5.39938	0.00190256	0.0249175	1.6515	0.000951281	0.999049	0.026721	0.999998	10.5167	10.4299	9.00604	9.4403	9.64942
ILMN_1695983	DDX42	-0.828101	10.4747	-5.39487	0.0019104	0.0249827	1.64746	0.0009552	0.999045	0.0267367	0.999998	11.0328	10.9103	10.357	9.94947	10.1239
ILMN_1779886	TBC1D14	-0.662551	9.95667	-5.39457	0.00191093	0.0249827	1.64719	0.000955465	0.999045	0.0267367	0.999998	10.263	10.4454	9.66218	9.62083	9.79194
ILMN_1807807	SKA2	0.722681	10.5691	5.39226	0.00191496	0.0249958	1.64513	0.999043	0.00095748	0.999999	0.02344	9.99736	10.2736	10.9009	10.7608	10.9128
ILMN_1655195	SMA4	-0.702521	8.7782	-5.39112	0.00191695	0.0249958	1.64411	0.000958474	0.999042	0.0267701	0.999998	9.14315	9.25628	8.35253	8.50671	8.63234
ILMN_1772888	LOC645688	1.44668	11.9052	5.39108	0.00191702	0.0249958	1.64407	0.999041	0.000958509	0.999999	0.02344	10.6569	11.4175	12.3606	12.3073	12.7838
ILMN_1674908	HOXB5	1.01531	9.8512	5.38933	0.00192008	0.0250137	1.6425	0.99904	0.000960042	0.999999	0.02344	9.13271	9.35132	10.5326	9.98567	10.2537
ILMN_1661653	DET1	-0.757633	8.77194	-5.38689	0.00192437	0.0250373	1.64032	0.000962184	0.999038	0.0267852	0.999998	9.37405	9.07898	8.38813	8.43279	8.58573
ILMN_2319414	BTF3	-0.557995	14.1174	-5.38637	0.00192529	0.0250373	1.63985	0.000962645	0.999037	0.0267852	0.999998	14.4271	14.4774	13.8663	13.9011	13.9153
ILMN_1683597	LOC652071	0.679071	14.0113	5.38461	0.00192838	0.0250554	1.63827	0.999036	0.000964192	0.999999	0.0235024	13.4709	13.7369	14.3044	14.2392	14.3053
ILMN_2228196	C6orf170	-1.26942	9.45817	-5.38176	0.00193341	0.0250986	1.63572	0.000966706	0.999033	0.0268353	0.999998	9.97298	10.4667	8.65058	8.93318	9.26744
ILMN_1660810	TTC17	-0.687596	8.56465	-5.37975	0.00193697	0.0251226	1.63391	0.000968483	0.999032	0.0268353	0.999998	9.1102	8.84423	8.22712	8.32127	8.32046
ILMN_2136068	SEC63	-0.647428	8.43137	-5.37814	0.00193982	0.0251375	1.63247	0.000969908	0.99903	0.0268353	0.999998	8.8947	8.74496	8.06703	8.24285	8.20732
ILMN_2151818	PSMA6	0.636724	12.8664	5.37677	0.00194225	0.0251469	1.63124	0.999029	0.000971124	0.999999	0.0236323	12.4846	12.4842	13.2057	12.9936	13.1641
ILMN_2105253	PTGR2	-2.41071	10.6898	-5.37512	0.00194518	0.0251628	1.62976	0.000972591	0.999027	0.0268592	0.999998	11.6785	12.594	9.04145	9.75431	10.3808
ILMN_1720344	NIPA2	0.729133	11.4799	5.37301	0.00194895	0.0251821	1.62786	0.999026	0.000974476	0.999999	0.0236496	10.8802	11.2046	11.7617	11.739	11.8139
ILMN_1756674	ATP5EP2	0.7101	14.0171	5.37237	0.00195009	0.0251821	1.62729	0.999025	0.000975043	0.999999	0.0236496	13.7003	13.4818	14.1734	14.3463	14.3838
ILMN_2175712	NDUFA11	0.673477	11.7619	5.36996	0.00195439	0.0252156	1.62512	0.999023	0.000977196	0.999999	0.0236629	11.2327	11.483	12.089	12.0215	11.9834
ILMN_1665205	ZNF260	-0.771935	8.97255	-5.36857	0.00195689	0.0252257	1.62387	0.000978445	0.999022	0.0269703	0.999998	9.54246	9.32896	8.81678	8.50579	8.66876
ILMN_2100815	TMEM9B	0.813424	9.82445	5.36594	0.0019616	0.0252643	1.62151	0.999019	0.000980798	0.999999	0.0237112	9.24824	9.42455	10.2737	9.9321	10.2437
ILMN_1675472	LOC644799	-0.902015	11.6975	-5.35762	0.00197662	0.0254183	1.61402	0.000988309	0.999012	0.027186	0.999998	12.3352	12.1422	11.1607	11.5965	11.2528
ILMN_1731984	HMGN3	0.654326	8.30081	5.35741	0.001977	0.0254183	1.61383	0.999011	0.0009885	0.999999	0.0238583	7.83033	7.9861	8.60757	8.44986	8.63019
ILMN_2061950	RABGAP1	-0.689795	10.0004	-5.3558	0.00197991	0.0254336	1.61238	0.000989956	0.99901	0.027186	0.999998	10.374	10.4545	9.88223	9.61093	9.68034
ILMN_1764927	CDC42EP1	0.690329	8.82092	5.35195	0.00198692	0.0254973	1.60891	0.999007	0.000993461	0.999999	0.0238938	8.51586	8.29757	9.02419	9.20938	9.05757
ILMN_3266482	LOC100129158	0.566538	13.9587	5.35118	0.00198833	0.0254973	1.60821	0.999006	0.000994165	0.999999	0.0238938	13.587	13.6506	14.1556	14.1651	14.2354
ILMN_1667315	STAG3L1	-0.70588	8.62799	-5.34889	0.00199251	0.025506	1.60615	0.000996255	0.999004	0.0273081	0.999998	9.07677	9.02627	8.23241	8.28356	8.52095
ILMN_1679195	C20orf24	0.78824	13.1863	5.34864	0.00199296	0.025506	1.60593	0.999004	0.000996481	0.999999	0.0238938	12.5542	12.8725	13.4849	13.3931	13.6268
ILMN_1808071	KIF14	-0.587785	10.0053	-5.34658	0.00199674	0.025506	1.60407	0.00099837	0.999002	0.0273153	0.999998	10.3437	10.3723	9.85134	9.75802	9.70129
ILMN_2343105	LIPT1	0.629597	8.15033	5.3464	0.00199707	0.025506	1.6039	0.999001	0.000998537	0.999999	0.0238938	7.79686	7.74828	8.51573	8.38819	8.30259
ILMN_2206716	JTB	0.724128	12.6059	5.34536	0.00199897	0.025506	1.60297	0.999001	0.000999487	0.999999	0.0238938	12.0385	12.3043	12.9093	12.7898	12.9875
ILMN_1656962	LOC401019	0.588495	13.919	5.34514	0.00199939	0.025506	1.60277	0.999	0.000999693	0.999999	0.0238938	13.5575	13.5744	14.065	14.1965	14.2017
ILMN_3275672	LOC643873	-1.19212	10.3736	-5.34201	0.00200514	0.0255573	1.59994	0.00100257	0.998997	0.0273794	0.999998	11.1702	11.0076	9.48168	10.0873	10.1214
ILMN_2182198	ICT1	-1.12391	10.5424	-5.33763	0.00201324	0.0256383	1.59598	0.00100662	0.998993	0.0274392	0.999998	11.3404	11.0932	10.4614	9.8976	9.91961
ILMN_3246255	LOC100133516	-2.09836	11.7704	-5.33322	0.0020214	0.0257201	1.592	0.0010107	0.998989	0.0274518	0.999998	12.8743	13.1846	10.256	10.9042	11.633
ILMN_1671554	LPIN1	-0.719177	10.068	-5.33061	0.00202626	0.0257508	1.58964	0.00101313	0.998987	0.0274518	0.999998	10.4585	10.5404	9.89301	9.84984	9.59804
ILMN_3247256	LOC646996	-1.04672	11.5596	-5.32965	0.00202806	0.0257508	1.58877	0.00101403	0.998986	0.0274518	0.999998	11.9857	12.3896	10.8919	11.1649	11.3659
ILMN_2141807	C15orf23	-0.812685	9.82994	-5.32912	0.00202905	0.0257508	1.58829	0.00101453	0.998985	0.0274518	0.999998	10.2434	10.3917	9.59552	9.27834	9.64075
ILMN_2327276	STAU1	-0.669728	12.8351	-5.32697	0.00203307	0.0257796	1.58635	0.00101653	0.998983	0.0274557	0.999998	13.3353	13.1385	12.6539	12.465	12.5826
ILMN_1772998	LOC647436	1.04276	9.49972	5.32548	0.00203585	0.0257927	1.585	0.998982	0.00101793	0.999999	0.0242903	8.62008	9.12806	9.73517	10.0932	9.92215
ILMN_1763326	C5orf25	-0.76295	9.20705	-5.32277	0.00204095	0.0258336	1.58254	0.00102047	0.99898	0.0274828	0.999998	9.6717	9.65793	9.09463	8.72045	8.89053
ILMN_2249473	SPTLC1	-1.40944	13.3067	-5.3219	0.00204258	0.0258336	1.58175	0.00102129	0.998979	0.0274828	0.999998	14.0083	14.2963	12.2863	12.8	13.1423
ILMN_2176768	SEPHS1	-0.780758	10.8517	-5.31995	0.00204626	0.0258579	1.57999	0.00102313	0.998977	0.0274828	0.999998	11.4199	11.2205	10.7038	10.3658	10.5487
ILMN_1863185		0.594792	8.3685	5.31382	0.00205786	0.0259822	1.57443	0.998971	0.00102893	0.999999	0.0245131	7.98146	8.04179	8.69911	8.57099	8.54916
ILMN_2414436	RBM3	-1.34986	9.07103	-5.3126	0.00206017	0.0259892	1.57332	0.00103009	0.99897	0.0276194	0.999998	9.49781	10.2641	8.35512	8.48842	8.74972
ILMN_3193623	LOC100129657	1.20719	12.1331	5.31152	0.00206223	0.0259929	1.57234	0.998969	0.00103111	0.999999	0.0245255	11.1555	11.662	12.9082	12.5895	12.3501
ILMN_1745116	ABHD12	-0.891385	9.8024	-5.3069	0.00207104	0.0260816	1.56814	0.00103552	0.998964	0.0277147	0.999998	10.1697	10.5048	9.46112	9.25556	9.62085
ILMN_1696046	SIVA	0.780669	11.3432	5.30534	0.00207403	0.026097	1.56672	0.998963	0.00103701	0.999999	0.0246262	10.8005	10.9492	11.8658	11.5663	11.5343
ILMN_1812474	TFG	0.80824	11.393	5.30326	0.00207801	0.0261248	1.56484	0.998961	0.00103901	0.999999	0.0246338	10.8642	10.9519	11.9067	11.7447	11.4974
ILMN_1737685	CRLS1	0.815311	11.1933	5.29984	0.00208459	0.0261754	1.56173	0.998958	0.0010423	0.999999	0.0246443	10.5994	10.8089	11.7352	11.4063	11.4169
ILMN_1724658	BNIP3	1.12383	12.2871	5.29932	0.00208558	0.0261754	1.56126	0.998957	0.00104279	0.999999	0.0246443	11.4666	11.759	13.0929	12.612	12.5049
ILMN_1682098	PSMA4	1.01115	10.713	5.2956	0.00209276	0.0262258	1.55787	0.998954	0.00104638	0.999999	0.0246896	10.0778	10.1347	10.9363	11.4623	10.9537
ILMN_3213854	LOC344328	-0.634893	8.41015	-5.2954	0.00209316	0.0262258	1.55769	0.00104658	0.998953	0.0279588	0.999998	8.86236	8.71982	8.12668	8.26102	8.08089
ILMN_1753249	DDX10	-0.74074	9.61326	-5.29327	0.00209729	0.0262489	1.55575	0.00104865	0.998951	0.0279588	0.999998	10.2349	9.8805	9.33914	9.31334	9.29841
ILMN_1756541	MXD4	0.649391	10.1868	5.29253	0.00209871	0.0262489	1.55508	0.998951	0.00104936	0.999999	0.0246999	9.70206	9.89228	10.5407	10.4218	10.3772
ILMN_1711627	SIAH1	0.852301	10.7337	5.29169	0.00210034	0.0262489	1.55432	0.99895	0.00105017	0.999999	0.0246999	10.236	10.2086	10.9751	11.3392	10.9096
ILMN_1673804	ZNF426	-0.578214	9.15563	-5.29041	0.00210285	0.026258	1.55314	0.00105142	0.998949	0.0279588	0.999998	9.45348	9.55163	8.86886	8.92485	8.97931
ILMN_1727248	INF2	-0.778686	8.57834	-5.2891	0.0021054	0.0262676	1.55195	0.0010527	0.998947	0.0279588	0.999998	9.13445	8.95667	8.06326	8.37589	8.36146
ILMN_1666967	BRP44L	0.823256	9.24715	5.28592	0.00211159	0.0263035	1.54906	0.998944	0.00105579	0.999999	0.0247927	8.65098	8.85541	9.79314	9.51601	9.4202
ILMN_1752923	IFNAR1	-0.843423	9.75442	-5.2853	0.0021128	0.0263035	1.54849	0.0010564	0.998944	0.0279588	0.999998	10.3838	10.1372	9.35308	9.26504	9.63303
ILMN_2070896	BMPR2	-0.740474	9.54143	-5.28488	0.00211363	0.0263035	1.54811	0.00105681	0.998943	0.0279588	0.999998	10.0924	9.87907	9.09155	9.2682	9.37596
ILMN_1815346	TMEM136	0.912568	8.96042	5.28308	0.00211716	0.0263073	1.54646	0.998941	0.00105858	0.999999	0.0248186	8.51678	8.30898	9.08517	9.33103	9.56015
ILMN_2147993	ZNF23	-0.588607	9.16934	-5.28221	0.00211887	0.0263073	1.54567	0.00105943	0.998941	0.0279588	0.999998	9.54193	9.50309	8.94693	8.84626	9.00852
ILMN_2367743	TUBG1	-1.35289	11.898	-5.28183	0.00211961	0.0263073	1.54532	0.00105981	0.99894	0.0279588	0.999998	12.8085	12.611	11.2371	11.0042	11.8293
ILMN_1679483	INTS10	0.709012	10.1668	5.28109	0.00212107	0.0263073	1.54465	0.998939	0.00106053	0.999999	0.0248249	9.73804	9.74471	10.6255	10.3042	10.4215
ILMN_2402131	TAF15	-1.20073	8.98738	-5.27918	0.00212482	0.0263317	1.54291	0.00106241	0.998938	0.0279624	0.999998	9.95813	9.45751	8.19378	8.74453	8.58296
ILMN_1653412	RAXL1	-1.40381	9.79188	-5.27509	0.00213289	0.0264096	1.53917	0.00106645	0.998934	0.0279624	0.999998	10.3595	10.9088	8.9078	9.15659	9.62668
ILMN_1763523	HARS	-0.672283	10.6077	-5.27344	0.00213615	0.0264167	1.53767	0.00106808	0.998932	0.0279624	0.999998	10.9408	11.0813	10.4088	10.1955	10.4121
ILMN_2168952	DENR	-1.4219	10.0012	-5.27287	0.00213729	0.0264167	1.53714	0.00106864	0.998931	0.0279624	0.999998	10.5953	11.1134	9.17386	9.24867	9.87477
ILMN_3289685	LOC645452	-1.23401	13.5685	-5.27208	0.00213885	0.0264167	1.53643	0.00106942	0.998931	0.0279624	0.999998	14.2511	14.3668	12.7208	13.0155	13.4885
ILMN_1651872	UBIAD1	0.691375	9.26971	5.27058	0.00214182	0.0264177	1.53506	0.998929	0.00107091	0.999999	0.0249778	8.86567	8.84411	9.70371	9.53763	9.39745
ILMN_1769277	LOC651436	1.04056	13.5872	5.26988	0.00214321	0.0264177	1.53442	0.998928	0.00107161	0.999999	0.0249778	12.6671	13.2586	14.1262	13.9479	13.9362
ILMN_3299478	LOC728428	0.829404	12.8257	5.26934	0.0021443	0.0264177	1.53392	0.998928	0.00107215	0.999999	0.0249778	12.2697	12.3863	12.9434	13.1549	13.3739
ILMN_2044226	PPP3CA	-0.591383	9.03368	-5.26682	0.00214932	0.0264347	1.53161	0.00107466	0.998925	0.0280399	0.999998	9.30585	9.47117	8.8288	8.76864	8.79394
ILMN_1693287	POMP	0.76953	12.9931	5.26667	0.0021496	0.0264347	1.53148	0.998925	0.0010748	0.999999	0.0249937	12.7082	12.3545	13.3224	13.3695	13.2108
ILMN_3241692	LOC100129668	-0.724015	8.99997	-5.26528	0.00215238	0.0264347	1.53021	0.00107619	0.998924	0.0280399	0.999998	9.42015	9.44861	8.57629	8.65167	8.90314
ILMN_3295847	LOC645387	1.05467	13.1055	5.26505	0.00215285	0.0264347	1.52999	0.998924	0.00107643	0.999999	0.0249937	12.2467	12.6987	13.7865	13.3616	13.4339
ILMN_2386100	BUB3	0.676917	11.0056	5.26356	0.00215583	0.0264492	1.52863	0.998922	0.00107791	0.999999	0.0249937	10.7003	10.4985	11.3945	11.243	11.1915
ILMN_2209027	RPS26	-0.72906	12.1067	-5.26173	0.00215948	0.0264645	1.52696	0.00107974	0.99892	0.0280717	0.999998	12.5897	12.4985	11.6401	11.8285	11.9765
ILMN_2161286	FAM40B	-1.26175	9.57373	-5.26026	0.00216244	0.0264645	1.52562	0.00108122	0.998919	0.0280717	0.999998	10.0557	10.6059	8.74288	9.14613	9.31808
ILMN_1811063	LOC649447	0.554967	12.8267	5.26025	0.00216246	0.0264645	1.52561	0.998919	0.00108123	0.999999	0.0250081	12.511	12.4764	13.0445	13.0991	13.0024
ILMN_1723709	C9orf116	0.552793	8.25793	5.25804	0.00216691	0.0264792	1.52358	0.998917	0.00108345	0.999999	0.0250081	7.88296	7.96955	8.45603	8.48028	8.50084
ILMN_2373779	COPS8	0.858071	10.3575	5.25787	0.00216725	0.0264792	1.52343	0.998916	0.00108362	0.999999	0.0250081	9.65974	10.0256	10.8746	10.6194	10.6082
ILMN_1668559	RGS10	0.771007	8.64741	5.25425	0.00217455	0.0265465	1.52011	0.998913	0.00108728	0.999999	0.025046	8.0994	8.27021	9.1432	8.93229	8.79195
ILMN_1690307	TPRKB	0.8591	10.3292	5.25288	0.00217732	0.0265583	1.51886	0.998911	0.00108866	0.999999	0.025046	9.58907	10.0384	10.6008	10.7558	10.6618
ILMN_2209993	PLIN5	-1.4213	9.58122	-5.25065	0.00218185	0.0265882	1.51681	0.00109093	0.998909	0.0282412	0.999998	10.1813	10.6868	8.60363	9.05055	9.38392
ILMN_1805668	ZNF486	-1.06389	13.2869	-5.2487	0.00218581	0.0265882	1.51502	0.00109291	0.998907	0.0282412	0.999998	13.8758	13.9746	12.5895	12.7777	13.2168
ILMN_1702247	CCNDBP1	0.890396	10.4065	5.24816	0.0021869	0.0265882	1.51453	0.998907	0.00109345	0.999999	0.025117	9.73887	10.0056	11.0082	10.6162	10.6635
ILMN_1698072	PITRM1	-0.653364	9.55838	-5.24812	0.00218698	0.0265882	1.51449	0.00109349	0.998907	0.0282412	0.999998	9.93517	9.96562	9.39393	9.14635	9.35082
ILMN_2073307	IL10	-1.07419	12.4988	-5.24474	0.00219389	0.0266501	1.51138	0.00109694	0.998903	0.0282769	0.999998	13.0378	13.2489	11.8023	11.9917	12.4135
ILMN_3251605	KLHL28	-2.12714	10.3741	-5.24115	0.00220123	0.0267173	1.50809	0.00110062	0.998899	0.0282769	0.999998	11.333	11.9678	8.92422	9.41914	10.2265
ILMN_1666178	TP53I13	1.25029	10.1364	5.23949	0.00220463	0.0267227	1.50657	0.998898	0.00110231	0.999999	0.0252812	9.2295	9.54299	11.0529	10.507	10.3497
ILMN_1756542	TBC1D17	-0.732195	8.1339	-5.23819	0.0022073	0.0267227	1.50537	0.00110365	0.998896	0.0282769	0.999998	8.73798	8.40845	7.78729	7.81933	7.91644
ILMN_1676213	SRPX2	-0.882572	8.99121	-5.23819	0.00220731	0.0267227	1.50537	0.00110365	0.998896	0.0282769	0.999998	9.62367	9.41784	8.37657	8.75181	8.78618
ILMN_1727023	AMMECR1L	-0.984499	9.48927	-5.2374	0.00220892	0.0267227	1.50465	0.00110446	0.998896	0.0282769	0.999998	10.1267	10.0332	9.40862	8.83661	9.04119
ILMN_1657547	CCDC34	0.622894	10.6685	5.23464	0.00221462	0.0267525	1.50211	0.998893	0.00110731	0.999999	0.0253482	10.2959	10.2935	10.8039	10.9163	11.0328
ILMN_1727332	ATPIF1	-0.684444	10.7863	-5.23445	0.00221502	0.0267525	1.50193	0.00110751	0.998892	0.0282818	0.999998	11.2267	11.1672	10.4657	10.3919	10.6798
ILMN_3292056	LOC727984	1.01105	11.9004	5.23326	0.00221746	0.0267589	1.50084	0.998891	0.00110873	0.999999	0.0253482	11.0278	11.5597	12.3186	12.1489	12.4469
ILMN_3280842	LOC149501	-0.637508	8.45549	-5.23244	0.00221917	0.0267589	1.50008	0.00110959	0.99889	0.0282818	0.999998	8.79173	8.88426	8.11654	8.1528	8.33213
ILMN_3245973	MSL1	-0.662583	8.47627	-5.23108	0.00222197	0.0267707	1.49884	0.00111098	0.998889	0.0282818	0.999998	8.79153	8.95612	8.15314	8.34178	8.1388
ILMN_1801795	LOC347544	-0.942468	12.6835	-5.22979	0.00222465	0.0267812	1.49765	0.00111233	0.998888	0.0282818	0.999998	13.4865	13.0115	12.4667	12.2001	12.2529
ILMN_3289352	LOC642828	1.05718	12.9847	5.22655	0.0022314	0.0268045	1.49466	0.998884	0.0011157	0.999999	0.0253482	12.0387	12.6621	13.4923	13.3113	13.4193
ILMN_2150294	FKBP14	-2.02845	12.2037	-5.22585	0.00223284	0.0268045	1.49402	0.00111642	0.998884	0.0283172	0.999998	13.3349	13.5067	10.6994	11.3971	12.0806
ILMN_3247462	GLRX3	0.768247	10.5835	5.22544	0.00223369	0.0268045	1.49365	0.998883	0.00111685	0.999999	0.0253482	10.1476	10.0976	11.1036	10.7192	10.8496
ILMN_2402556	ZHX1	-0.661414	8.13659	-5.22476	0.00223511	0.0268045	1.49302	0.00111756	0.998882	0.0283172	0.999998	8.40122	8.66567	7.82536	7.91601	7.8747
ILMN_2397880	CSTF3	0.635052	9.3793	5.22449	0.00223568	0.0268045	1.49277	0.998882	0.00111784	0.999999	0.0253482	9.01856	8.97798	9.76267	9.52104	9.61625
ILMN_1701731	AKR1B1	0.892395	12.2147	5.22243	0.00223999	0.0268248	1.49087	0.99888	0.00112	0.999999	0.0253482	11.7811	11.5774	12.7487	12.6596	12.3066
ILMN_1774062	SLC25A5	0.690428	13.656	5.22142	0.00224209	0.0268248	1.48994	0.998879	0.00112105	0.999999	0.0253482	13.3574	13.1261	13.949	14.0285	13.8188
ILMN_1685378	LOC728973	1.4297	12.5959	5.21966	0.00224578	0.0268248	1.48832	0.998877	0.00112289	0.999999	0.0253482	11.287	12.1892	13.2374	13.0061	13.2599
ILMN_2053679	ACADM	0.536332	10.0768	5.21965	0.00224582	0.0268248	1.48831	0.998877	0.00112291	0.999999	0.0253482	9.75112	9.75887	10.3208	10.2754	10.2778
ILMN_1737146	TRAM1	0.769979	12.1468	5.21919	0.00224676	0.0268248	1.48789	0.998877	0.00112338	0.999999	0.0253482	11.5844	11.7853	12.258	12.568	12.5384
ILMN_1783469	LOC642197	0.644654	8.39898	5.21847	0.00224829	0.0268248	1.48722	0.998876	0.00112414	0.999999	0.0253482	7.91836	8.10602	8.7572	8.58335	8.62998
ILMN_1751589	NUDCD2	1.12549	10.4482	5.21431	0.00225705	0.0269076	1.48338	0.998871	0.00112852	0.999999	0.0254082	9.6469	9.89881	11.2256	10.5648	10.9047
ILMN_2346573	PSME3	-1.1155	10.7732	-5.20564	0.00227541	0.0271045	1.47538	0.0011377	0.998862	0.0287782	0.999998	11.5155	11.3694	10.7218	10.1521	10.107
ILMN_2382724	C17orf95	0.776483	9.46694	5.19846	0.00229077	0.0272655	1.46874	0.998855	0.00114539	0.999999	0.0257485	9.00687	8.99524	9.83938	9.94241	9.55081
ILMN_1665964	GAB2	-0.943364	9.37563	-5.19638	0.00229523	0.0272945	1.46682	0.00114761	0.998852	0.0289792	0.999998	10.1432	9.74004	8.79364	9.1777	9.0235
ILMN_1679185	LEF1	0.574578	8.44487	5.1956	0.0022969	0.0272945	1.4661	0.998852	0.00114845	0.999999	0.0257514	8.17493	8.02531	8.64702	8.70495	8.67214
ILMN_1655444	LOC728492	0.754541	11.7403	5.19358	0.00230127	0.0273243	1.46422	0.998849	0.00115063	0.999999	0.0257514	11.1471	11.428	11.9169	12.0298	12.1795
ILMN_1665066	C4orf14	0.913397	9.17812	5.19263	0.00230331	0.0273247	1.46335	0.998848	0.00115165	0.999999	0.0257514	8.43454	8.82563	9.61887	9.33686	9.67471
ILMN_1655710	LOC642989	0.862823	12.2302	5.19185	0.002305	0.0273247	1.46262	0.998847	0.0011525	0.999999	0.0257514	11.7572	11.6678	12.2987	12.7265	12.7008
ILMN_3239548	LOC100132740	-0.969325	9.00221	-5.19051	0.00230788	0.0273368	1.46139	0.00115394	0.998846	0.0290646	0.999998	9.37287	9.79474	8.48619	8.51198	8.84528
ILMN_2258471	SLC30A5	-0.821198	9.25586	-5.18793	0.00231348	0.0273811	1.45899	0.00115674	0.998843	0.0290646	0.999998	9.77963	9.71752	8.67651	9.0023	9.10333
ILMN_1799814	WDR57	-0.768922	10.0769	-5.18547	0.00231883	0.0273937	1.45671	0.00115942	0.998841	0.0290646	0.999998	10.6858	10.3907	9.75117	9.91299	9.64387
ILMN_2053536	RHBDL2	-0.907734	8.27624	-5.1844	0.00232116	0.0273937	1.45572	0.00116058	0.998839	0.0290646	0.999998	8.59274	9.04902	7.83817	7.83322	8.06804
ILMN_2192316	TOP1	-0.847882	9.29417	-5.18415	0.0023217	0.0273937	1.45549	0.00116085	0.998839	0.0290646	0.999998	9.90608	9.69972	8.71186	9.11624	9.03696
ILMN_1842582		0.734747	8.6582	5.18403	0.00232197	0.0273937	1.45537	0.998839	0.00116099	0.999999	0.025876	8.10004	8.33466	8.97732	8.80046	9.07851
ILMN_1731194	STRAP	0.754377	12.5424	5.1822	0.00232595	0.027416	1.45368	0.998837	0.00116297	0.999999	0.025876	11.96	12.2196	12.6922	12.8636	12.9767
ILMN_1687785	PPA2	0.598611	9.47696	5.1808	0.00232902	0.027416	1.45238	0.998835	0.00116451	0.999999	0.025876	9.16975	9.06583	9.61569	9.7677	9.76583
ILMN_1698406	ORMDL1	0.977221	11.9231	5.18026	0.00233019	0.027416	1.45188	0.998835	0.00116509	0.999999	0.025876	11.2046	11.4689	12.5872	12.0606	12.2942
ILMN_1800131	LOC652826	-0.72476	8.85217	-5.17935	0.00233219	0.027416	1.45103	0.0011661	0.998834	0.0290753	0.999998	9.1796	9.39446	8.48317	8.72665	8.47698
ILMN_1671039	GALNT3	-0.926891	8.51168	-5.17891	0.00233316	0.027416	1.45062	0.00116658	0.998833	0.0290753	0.999998	8.93555	9.20008	7.93482	8.08447	8.40349
ILMN_3237404	LOC100132585	-2.18086	12.232	-5.17653	0.00233838	0.0274555	1.44841	0.00116919	0.998831	0.0290753	0.999998	13.323	13.758	10.6642	11.2989	12.1159
ILMN_1789614	TPT1	1.12704	12.6439	5.17384	0.00234429	0.0274843	1.44592	0.998828	0.00117215	0.999999	0.0259935	12.0658	11.8695	12.9086	13.4917	12.8837
ILMN_2204909	XRCC2	-2.23441	11.8428	-5.17291	0.00234633	0.0274843	1.44506	0.00117317	0.998827	0.0290753	0.999998	13.0489	13.3179	10.2516	10.823	11.7725
ILMN_3272424	LOC100128836	-0.639367	10.2257	-5.17271	0.00234679	0.0274843	1.44487	0.00117339	0.998827	0.0290753	0.999998	10.6445	10.574	9.99038	9.83555	10.0838
ILMN_2404795	SULT1A1	-1.60552	12.0604	-5.17176	0.00234888	0.0274843	1.44399	0.00117444	0.998826	0.0290753	0.999998	12.8465	13.2008	10.9344	11.36	11.96
ILMN_2415979	KIAA1751	-2.15219	12.6089	-5.17118	0.00235015	0.0274843	1.44345	0.00117508	0.998825	0.0290753	0.999998	13.7757	14.0248	11.0204	11.7251	12.4986
ILMN_1682404	SETMAR	0.679879	8.69502	5.16791	0.00235739	0.0275471	1.44041	0.998821	0.00117869	0.999999	0.0260994	8.30459	8.26959	9.14459	8.87891	8.8774
ILMN_3202315	LOC643779	1.28631	9.43877	5.16304	0.00236822	0.0276517	1.43588	0.998816	0.00118411	0.999999	0.02618	8.33635	8.99762	10.1374	9.65207	10.0705
ILMN_3241626	QRFPR	-2.01018	12.2093	-5.15876	0.00237778	0.0277414	1.4319	0.00118889	0.998811	0.0293678	0.999998	13.3372	13.4937	10.7226	11.3823	12.1109
ILMN_1659343	BOLA2	0.908168	12.3211	5.1577	0.00238015	0.0277471	1.43091	0.99881	0.00119007	0.999999	0.0262725	11.5912	11.9613	12.6736	12.4976	12.8819
ILMN_2078724	C14orf153	-2.08936	12.4563	-5.15513	0.00238592	0.0277924	1.42852	0.00119296	0.998807	0.029419	0.999998	13.6134	13.8063	10.9785	11.4801	12.4029
ILMN_1795835	LOC338758	0.643391	9.67374	5.14883	0.00240015	0.0279024	1.42263	0.9988	0.00120007	0.999999	0.0263645	9.26957	9.30583	10.0692	9.80292	9.92119
ILMN_2324002	CALD1	-0.922793	9.52634	-5.14726	0.00240369	0.0279024	1.42117	0.00120185	0.998798	0.029539	0.999998	10.0565	10.1035	8.84245	9.33211	9.29712
ILMN_3236259	PPIAL4A	0.978377	13.7392	5.14699	0.0024043	0.0279024	1.42093	0.998798	0.00120215	0.999999	0.0263645	13.2345	13.0699	14.4328	14.0966	13.8625
ILMN_1750093	SDHALP1	-1.15348	11.9322	-5.14678	0.00240477	0.0279024	1.42073	0.00120239	0.998798	0.029539	0.999998	12.4801	12.7684	11.1158	11.4989	11.7977
ILMN_1683475	TOMM40	0.552393	11.9555	5.14614	0.00240622	0.0279024	1.42013	0.998797	0.00120311	0.999999	0.0263645	11.5797	11.6685	12.2111	12.1256	12.1927
ILMN_1760792	KLHL7	-0.785649	8.80554	-5.14551	0.00240767	0.0279024	1.41954	0.00120383	0.998796	0.029539	0.999998	9.40037	9.15348	8.68436	8.35599	8.43348
ILMN_1792138	UQCRH	0.855705	11.9025	5.1435	0.00241224	0.0279024	1.41766	0.998794	0.00120612	0.999999	0.0263645	11.153	11.6252	12.2065	12.2098	12.3181
ILMN_2152502	MGC72080	0.691307	8.96922	5.14257	0.00241435	0.0279024	1.4168	0.998793	0.00120717	0.999999	0.0263645	8.53587	8.573	9.08126	9.25075	9.40524
ILMN_1758105	ZNF791	-0.617809	9.1992	-5.14246	0.00241461	0.0279024	1.41669	0.00120731	0.998793	0.029575	0.999998	9.4614	9.67838	9.00195	8.90687	8.94742
ILMN_1839750	LOC729776	0.593223	8.15436	5.14211	0.00241541	0.0279024	1.41636	0.998792	0.00120771	0.999999	0.0263645	7.8298	7.76705	8.28272	8.42928	8.46294
ILMN_2131882	DPY30	0.571275	8.11321	5.1406	0.00241884	0.0279024	1.41496	0.998791	0.00120942	0.999999	0.0263645	7.75658	7.7843	8.42103	8.25797	8.34615
ILMN_3280019	LOC100132795	1.23968	13.5015	5.14009	0.00242	0.0279024	1.41449	0.99879	0.00121	0.999999	0.0263645	12.4655	13.0499	13.9502	13.7417	14.3002
ILMN_1687526	LOC652773	0.626118	8.29025	5.13763	0.00242564	0.0279024	1.41218	0.998787	0.00121282	0.999999	0.0263645	7.93065	7.89852	8.67854	8.50317	8.4404
ILMN_1815733	EIF5	-0.935766	10.9652	-5.13715	0.00242675	0.0279024	1.41173	0.00121337	0.998787	0.0296089	0.999998	11.6332	11.42	10.8064	10.6636	10.3027
ILMN_2344007	SIP1	0.718526	8.23986	5.13682	0.0024275	0.0279024	1.41142	0.998786	0.00121375	0.999999	0.0263645	7.85985	7.75764	8.62	8.63158	8.33023
ILMN_3283742	LOC646791	-0.954351	9.20319	-5.13676	0.00242764	0.0279024	1.41137	0.00121382	0.998786	0.0296089	0.999998	9.95111	9.60049	8.64149	9.07982	8.74304
ILMN_1748767	LOC730740	0.811874	11.625	5.13668	0.00242781	0.0279024	1.4113	0.998786	0.00121391	0.999999	0.0263645	11.2417	11.034	11.9409	12.1532	11.7551
ILMN_2286800	DNM1L	-0.581629	10.2206	-5.13598	0.00242942	0.0279024	1.41064	0.00121471	0.998785	0.0296089	0.999998	10.4783	10.6609	9.98638	9.97607	10.0015
ILMN_2056760	MKRN2	0.561808	10.4471	5.13317	0.00243588	0.0279548	1.40801	0.998782	0.00121794	0.999999	0.026403	10.1312	10.0889	10.7386	10.5962	10.6807
ILMN_1811468	IRX3	0.60485	8.93837	5.13109	0.00244067	0.0279756	1.40607	0.99878	0.00122034	0.999999	0.026403	8.59494	8.55598	9.26847	9.21357	9.05889
ILMN_1660832	LOC285053	-0.812564	13.6119	-5.12891	0.00244571	0.0279756	1.40402	0.00122286	0.998777	0.0296947	0.999998	14.3008	13.8981	13.3475	13.3435	13.1696
ILMN_1799667	KIF4A	-1.02327	9.59428	-5.12853	0.00244659	0.0279756	1.40367	0.0012233	0.998777	0.0296947	0.999998	10.0896	10.3269	9.46002	8.87185	9.22306
ILMN_1683250	LOC440731	0.916757	8.58209	5.12794	0.00244795	0.0279756	1.40312	0.998776	0.00122398	0.999999	0.026403	7.91989	8.14418	8.94364	8.70246	9.20029
ILMN_1812169	SERAC1	-0.651052	8.38173	-5.12768	0.00244855	0.0279756	1.40288	0.00122427	0.998776	0.0296947	0.999998	8.84077	8.70395	8.24242	7.99601	8.12548
ILMN_3286813	LOC391019	0.773494	12.0923	5.12745	0.00244908	0.0279756	1.40266	0.998775	0.00122454	0.999999	0.026403	11.4909	11.7655	12.2291	12.4481	12.5279
ILMN_1754211	DCLRE1C	-0.638196	8.32743	-5.12473	0.0024554	0.027983	1.40011	0.0012277	0.998772	0.0297005	0.999998	8.62398	8.79672	8.16037	7.96125	8.09483
ILMN_1714433	MARCKSL1	0.706989	10.7306	5.12425	0.00245652	0.027983	1.39966	0.998772	0.00122826	0.999999	0.026403	10.2253	10.3875	10.8372	11.1099	11.0931
ILMN_1772286	OCIAD2	0.727448	9.5862	5.12317	0.00245902	0.027983	1.39865	0.99877	0.00122951	0.999999	0.026403	9.16701	9.13245	10.0672	9.70186	9.86251
ILMN_1652207	COX4I1	0.580534	12.8653	5.12279	0.0024599	0.027983	1.3983	0.99877	0.00122995	0.999999	0.026403	12.4275	12.6064	13.0766	13.1228	13.0932
ILMN_3248026	RBM27	-0.67538	9.0984	-5.12255	0.00246046	0.027983	1.39807	0.00123023	0.99877	0.0297005	0.999998	9.65773	9.34952	8.82244	8.80982	8.85247
ILMN_1709451	TFPT	-0.685856	8.75127	-5.12227	0.00246111	0.027983	1.39781	0.00123055	0.998769	0.0297005	0.999998	9.29273	9.03283	8.46398	8.388	8.57879
ILMN_2217329	IAH1	0.767825	10.3572	5.12044	0.00246539	0.02799	1.39609	0.998767	0.0012327	0.999999	0.026403	9.8685	9.92453	10.8129	10.4335	10.7466
ILMN_1701434	RAP1B	0.79399	9.79438	5.12032	0.00246566	0.02799	1.39598	0.998767	0.00123283	0.999999	0.026403	9.12214	9.51383	10.2172	10.0357	10.083
ILMN_1794599	SNRPD3	-1.23422	8.73521	-5.11924	0.00246819	0.02799	1.39497	0.0012341	0.998766	0.0297373	0.999998	9.70071	9.25077	7.94133	8.60767	8.17555
ILMN_1655796	2003-03-01	0.953358	9.94471	5.11876	0.00246932	0.02799	1.39452	0.998765	0.00123466	0.999999	0.026403	9.35707	9.38833	10.6348	10.061	10.2824
ILMN_1796130	LOC221710	0.654985	9.21986	5.11777	0.00247163	0.0279947	1.39359	0.998764	0.00123581	0.999999	0.026403	8.73717	8.91657	9.5431	9.35171	9.55077
ILMN_1757914	C19orf56	0.753005	11.0877	5.11662	0.00247433	0.0280037	1.39251	0.998763	0.00123716	0.999999	0.026403	10.505	10.7668	11.5525	11.265	11.349
ILMN_1671442	WDR43	-0.708272	8.73624	-5.1139	0.0024807	0.0280543	1.38996	0.00124035	0.99876	0.0298392	0.999998	9.294	9.02841	8.32354	8.50186	8.5334
ILMN_2093389	SNAPC1	-1.40812	9.87866	-5.11161	0.00248609	0.0280937	1.38781	0.00124304	0.998757	0.0298553	0.999998	10.4418	11.0052	8.99351	9.21348	9.73924
ILMN_1697440	PRPF4	0.554196	10.5762	5.10792	0.0024948	0.0281706	1.38435	0.998753	0.0012474	0.999999	0.026583	10.2752	10.2121	10.7709	10.8689	10.7537
ILMN_3218292	LOC202781	-1.56392	11.5784	-5.1066	0.00249792	0.0281843	1.38311	0.00124896	0.998751	0.0299268	0.999998	12.3611	12.6724	10.5142	10.8265	11.5178
ILMN_1771884	ZNF45	-0.5554	8.89929	-5.10566	0.00250016	0.0281879	1.38222	0.00125008	0.99875	0.0299268	0.999998	9.2902	9.17486	8.70337	8.62895	8.69907
ILMN_3211302	LOC646909	1.09893	9.33602	5.10333	0.00250568	0.0282044	1.38004	0.998747	0.00125284	0.999999	0.0266281	8.46726	8.88607	10.1024	9.5943	9.63005
ILMN_1716071	PAQR3	0.8945	10.3637	5.10309	0.00250626	0.0282044	1.37981	0.998747	0.00125313	0.999999	0.0266281	9.64259	10.0113	10.6978	10.5439	10.9227
ILMN_2373266	SFRS12	-1.06742	10.1115	-5.10263	0.00250735	0.0282044	1.37937	0.00125368	0.998746	0.0299643	0.999998	11.0004	10.5034	9.93528	9.47944	9.63873
ILMN_2150465	C5orf28	-1.30279	12.2357	-5.09928	0.00251534	0.0282726	1.37622	0.00125767	0.998742	0.0300111	0.999998	12.9334	13.1014	11.2418	11.8292	12.0728
ILMN_1804150	HIBADH	0.897072	9.2565	5.09561	0.00252412	0.0283226	1.37277	0.998738	0.00126206	0.999999	0.0267437	8.73076	8.70574	9.31545	9.82534	9.70519
ILMN_1769634	STRA13	0.769555	11.8575	5.09549	0.00252439	0.0283226	1.37266	0.998738	0.0012622	0.999999	0.0267437	11.3844	11.407	12.4042	12.0513	12.0404
ILMN_2274775	SLC44A4	-0.949696	13.5587	-5.0933	0.00252966	0.0283226	1.3706	0.00126483	0.998735	0.0300174	0.999998	14.0928	14.1643	12.9287	13.1141	13.4937
ILMN_1780618	TMEM192	-0.923635	8.70093	-5.09308	0.00253018	0.0283226	1.37039	0.00126509	0.998735	0.0300174	0.999998	9.0294	9.48083	8.38908	8.14674	8.45862
ILMN_1792990	ZNF202	-0.568586	8.22454	-5.09204	0.00253268	0.0283226	1.36941	0.00126634	0.998734	0.0300174	0.999998	8.637	8.49438	8.04866	7.95773	7.98493
ILMN_3215461	LOC100131989	-1.82648	11.3067	-5.09189	0.00253304	0.0283226	1.36927	0.00126652	0.998733	0.0300174	0.999998	12.045	12.7603	10.339	10.2065	11.1829
ILMN_1796962	PPP3R1	0.787588	10.9333	5.09182	0.00253323	0.0283226	1.3692	0.998733	0.00126661	0.999999	0.0267741	10.5484	10.3731	11.3784	11.3459	11.0207
ILMN_2324672	USF2	-0.7561	9.07779	-5.09057	0.00253622	0.0283346	1.36803	0.00126811	0.998732	0.0300174	0.999998	9.33085	9.73204	8.76179	8.78377	8.78048
ILMN_1761882	C3orf14	1.14942	8.954	5.08915	0.00253966	0.0283515	1.36669	0.99873	0.00126983	0.999999	0.0267741	8.13135	8.39734	9.75747	9.05744	9.4264
ILMN_1708151	LAGE3	1.25608	10.2052	5.08667	0.00254565	0.0283704	1.36435	0.998727	0.00127282	0.999999	0.0267741	9.30475	9.59827	10.3184	10.7033	11.1011
ILMN_1658182	MEX3C	0.622746	9.78764	5.08643	0.00254624	0.0283704	1.36412	0.998727	0.00127312	0.999999	0.0267741	9.40169	9.4263	9.90123	10.1497	10.0593
ILMN_2096654	COMMD4	0.74134	10.8145	5.08531	0.00254893	0.0283704	1.36308	0.998726	0.00127447	0.999999	0.0267741	10.4061	10.3333	11.1085	11.3027	10.9219
ILMN_3283155	LOC642357	0.54594	13.5458	5.08527	0.00254905	0.0283704	1.36303	0.998725	0.00127452	0.999999	0.0267741	13.1696	13.2669	13.801	13.7208	13.7708
ILMN_1741096	FDFT1	-0.889585	10.3366	-5.08423	0.00255156	0.028377	1.36205	0.00127578	0.998724	0.0301506	0.999998	10.9682	10.7724	9.83042	10.2642	9.84761
ILMN_2064898	CCDC56	0.711106	11.2299	5.08134	0.00255858	0.0284297	1.35933	0.998721	0.00127929	0.999999	0.0268359	10.782	10.8245	11.7171	11.4368	11.3893
ILMN_2220320	RPL7L1	-0.972994	13.6719	-5.0807	0.00256016	0.0284297	1.35872	0.00128008	0.99872	0.0301807	0.999998	14.1461	14.3653	12.9956	13.2958	13.5566
ILMN_1680279	USP49	-1.79251	11.9978	-5.07863	0.0025652	0.0284643	1.35677	0.0012826	0.998717	0.0301807	0.999998	12.8357	13.311	10.7719	11.1565	11.9141
ILMN_2047885	PCDHB9	-1.09685	9.38765	-5.07681	0.00256964	0.0284801	1.35505	0.00128482	0.998715	0.0301807	0.999998	9.77634	10.3152	8.91748	8.73653	9.19272
ILMN_3208233	LOC100131735	-0.707263	9.86195	-5.07646	0.00257049	0.0284801	1.35473	0.00128524	0.998715	0.0301807	0.999998	10.2507	10.3219	9.75588	9.57131	9.40994
ILMN_1775473	LOC400652	0.603716	8.42164	5.0746	0.00257507	0.0285094	1.35296	0.998712	0.00128753	0.999999	0.0269705	8.12446	7.99437	8.60003	8.77125	8.6181
ILMN_2189424	MRPL20	0.630474	9.7571	5.07054	0.00258505	0.0285984	1.34912	0.998707	0.00129252	0.999999	0.0270367	9.47113	9.28651	10.0211	10.0981	9.90869
ILMN_1761801	LOC147804	-0.917967	9.63078	-5.06678	0.00259431	0.0286794	1.34558	0.00129716	0.998703	0.030412	0.999998	10.0153	10.3478	9.00981	9.4303	9.35065
ILMN_1807945	ANP32A	-0.696827	9.24008	-5.06463	0.00259965	0.0287169	1.34354	0.00129982	0.9987	0.0304262	0.999998	9.75081	9.56553	8.80608	9.09289	8.98507
ILMN_2078547	HSPC268	-2.23845	11.6462	-5.06272	0.00260437	0.0287475	1.34174	0.00130219	0.998698	0.0304332	0.999998	12.8316	13.1469	10.0064	10.6772	11.5687
ILMN_3201517	LOC389101	0.529229	13.9724	5.05885	0.00261401	0.0288323	1.33807	0.998693	0.001307	0.999999	0.0273008	13.6805	13.6292	14.1761	14.2241	14.1521
ILMN_2079803	LSM14A	-0.909865	11.0537	-5.05745	0.00261752	0.0288495	1.33674	0.00130876	0.998691	0.0305384	0.999998	11.8556	11.3436	10.8066	10.645	10.6176
ILMN_2173740	ASB8	0.801549	9.36788	5.05643	0.00262007	0.0288496	1.33578	0.99869	0.00131003	0.999999	0.0273012	9.08074	8.69315	9.65652	9.81693	9.59204
ILMN_1695092	WRB	1.04694	9.85186	5.05588	0.00262145	0.0288496	1.33525	0.998689	0.00131072	0.999999	0.0273012	9.09205	9.35534	9.91567	10.4277	10.4685
ILMN_3265143	LOC100129502	-1.96735	11.0306	-5.05373	0.00262683	0.0288805	1.33322	0.00131341	0.998687	0.0305405	0.999998	11.9212	12.5008	9.65813	10.154	10.9188
ILMN_1803811	TRIB1	-0.763899	10.5742	-5.05281	0.00262915	0.0288805	1.33234	0.00131457	0.998685	0.0305405	0.999998	10.9714	11.0936	10.4921	10.1129	10.2008
ILMN_2392080	DCAF6	-0.679024	8.87557	-5.05242	0.00263013	0.0288805	1.33197	0.00131506	0.998685	0.0305405	0.999998	9.35403	9.21194	8.66478	8.71049	8.43662
ILMN_3245824	C17orf89	0.529399	8.0316	5.05074	0.00263436	0.0289054	1.33038	0.998683	0.00131718	0.999999	0.0273969	7.68585	7.74207	8.24701	8.20482	8.27825
ILMN_1713086	RPL27A	0.733027	13.8117	5.04737	0.00264284	0.0289471	1.32719	0.998679	0.00132142	0.999999	0.0274205	13.4481	13.2957	13.9366	14.289	14.0891
ILMN_1711073	LOC653489	-1.24578	11.7042	-5.04626	0.00264565	0.0289471	1.32613	0.00132283	0.998677	0.0306279	0.999998	12.2232	12.6802	10.8614	11.1954	11.5609
ILMN_1666078	HLA-H	-1.60643	10.0842	-5.04614	0.00264596	0.0289471	1.32602	0.00132298	0.998677	0.0306279	0.999998	11.3621	10.734	9.03297	9.94627	9.34556
ILMN_1715661	TFAM	0.682989	10.3002	5.04515	0.00264847	0.0289471	1.32508	0.998676	0.00132423	0.999999	0.0274205	9.90131	9.87944	10.673	10.6646	10.3824
ILMN_1651987	C6orf129	0.772334	8.72117	5.04463	0.00264979	0.0289471	1.32458	0.998675	0.00132489	0.999999	0.0274205	8.33166	8.18388	8.85918	9.24886	8.98227
ILMN_2043918	DLEU1	0.679247	8.72639	5.04395	0.0026515	0.0289471	1.32394	0.998674	0.00132575	0.999999	0.0274205	8.37527	8.26241	9.15998	8.85403	8.98025
ILMN_1707448	CRKRS	-0.577664	8.74305	-5.04379	0.0026519	0.0289471	1.32379	0.00132595	0.998674	0.0306485	0.999998	9.13071	9.0486	8.61407	8.45954	8.46235
ILMN_1687887	PSMC4	-0.631977	8.92548	-5.04019	0.00266106	0.0289925	1.32037	0.00133053	0.998669	0.0306599	0.999998	9.4052	9.20413	8.70461	8.74405	8.56941
ILMN_2049536	TRPV2	-1.05171	9.19895	-5.04013	0.0026612	0.0289925	1.32032	0.0013306	0.998669	0.0306599	0.999998	9.83121	9.82875	8.41999	8.82229	9.09253
ILMN_3292163	LOC391532	0.809751	10.3109	5.03952	0.00266275	0.0289925	1.31974	0.998669	0.00133138	0.999999	0.0274741	9.62574	10.0243	10.6744	10.5034	10.7266
ILMN_3238782	LOC728244	0.567363	13.8128	5.03865	0.00266498	0.0289925	1.31891	0.998668	0.00133249	0.999999	0.0274741	13.5588	13.386	14.0649	14.0345	14.0198
ILMN_1674458	KLHL7	-0.700025	8.68037	-5.0376	0.00266764	0.0289925	1.31791	0.00133382	0.998666	0.0306862	0.999998	9.19878	9.002	8.56723	8.29913	8.33474
ILMN_2216852	PGK1	0.70366	10.039	5.03752	0.00266785	0.0289925	1.31784	0.998666	0.00133393	0.999999	0.0274741	9.64128	9.59238	10.4352	10.4085	10.1178
ILMN_1814194	TCF4	-0.539451	8.73774	-5.03579	0.00267228	0.0290192	1.31619	0.00133614	0.998664	0.0306916	0.999998	9.06815	9.05466	8.59221	8.47739	8.49627
ILMN_2116556	LSM5	1.23704	10.3393	5.03349	0.00267819	0.029044	1.314	0.998661	0.00133909	0.999999	0.0275069	9.32176	9.87232	10.6719	10.6373	11.1931
ILMN_3283772	LOC644237	0.554058	11.4349	5.03336	0.0026785	0.029044	1.31388	0.998661	0.00133925	0.999999	0.0275069	11.0673	11.1377	11.7307	11.5932	11.6457
ILMN_2157435	DYNLRB1	0.693596	12.0421	5.03121	0.00268403	0.0290792	1.31184	0.998658	0.00134201	0.999999	0.0275078	11.5582	11.6936	12.4828	12.1654	12.3104
ILMN_1664303	HTATIP2	-0.806848	10.1903	-5.02999	0.00268717	0.0290792	1.31067	0.00134359	0.998656	0.0308147	0.999998	10.835	10.5138	10.0131	9.90145	9.68819
ILMN_1779852	LOC387934	0.643561	8.4323	5.02933	0.00268887	0.0290792	1.31005	0.998656	0.00134443	0.999999	0.0275078	7.98431	8.10801	8.83982	8.61952	8.60982
ILMN_1683305	COMMD2	0.846461	9.35407	5.02898	0.00268978	0.0290792	1.30971	0.998655	0.00134489	0.999999	0.0275078	8.75437	8.93801	9.90012	9.73488	9.44295
ILMN_1712636	NVL	-0.877466	8.73255	-5.02827	0.00269161	0.0290792	1.30903	0.0013458	0.998654	0.0308177	0.999998	9.30278	9.21529	8.67377	8.1772	8.29373
ILMN_1803853	NOL7	0.73859	12.3267	5.02533	0.0026992	0.0291235	1.30624	0.99865	0.0013496	0.999999	0.0275634	11.8697	11.8973	12.8443	12.5506	12.4714
ILMN_1733176	LIMS1	-0.849039	12.4581	-5.02515	0.00269965	0.0291235	1.30607	0.00134983	0.99865	0.0308619	0.999998	13.0246	12.9105	12.3308	12.1727	11.852
ILMN_3278548	LOC643308	1.30672	9.64491	5.02398	0.0027027	0.029135	1.30495	0.998649	0.00135135	0.999999	0.0275634	8.60382	9.11794	10.342	9.75045	10.4103
ILMN_3226244	RPL12P6	1.66003	10.0668	5.02185	0.00270823	0.0291572	1.30292	0.998646	0.00135412	0.999999	0.0275817	8.78846	9.35317	10.9378	10.1482	11.1065
ILMN_1773886	MED21	-0.99701	10.0295	-5.0213	0.00270965	0.0291572	1.3024	0.00135482	0.998645	0.0308922	0.999998	10.3796	10.8759	9.858	9.52168	9.51254
ILMN_1728710	ZNF816A	-0.59376	8.60764	-5.0209	0.00271069	0.0291572	1.30202	0.00135534	0.998645	0.0308922	0.999998	8.98906	8.93872	8.49591	8.30811	8.30638
ILMN_1716272	KBTBD8	-0.565608	8.7731	-5.01658	0.00272195	0.029257	1.2979	0.00136098	0.998639	0.0309727	0.999998	9.14856	9.07637	8.53715	8.46966	8.63375
ILMN_1796074	C18orf56	0.801828	8.51662	5.01471	0.00272686	0.0292884	1.29611	0.998637	0.00136343	0.999999	0.0277331	8.21711	7.85393	8.71337	8.98865	8.81003
ILMN_1785324	MTHFD1	-0.525133	8.9021	-5.01268	0.00273217	0.0293241	1.29418	0.00136608	0.998634	0.031041	0.999998	9.2351	9.19925	8.73057	8.69873	8.64683
ILMN_1764207	RPRD1A	0.876893	9.34344	5.01158	0.00273505	0.0293282	1.29313	0.998632	0.00136752	0.999999	0.027778	8.70817	8.92643	9.96712	9.51157	9.60389
ILMN_1717234	CAST	-0.786749	10.2789	-5.01102	0.00273653	0.0293282	1.29259	0.00136827	0.998632	0.0310428	0.999998	10.6665	10.8354	10.1123	9.72972	10.0505
ILMN_2119421	LOC143543	-0.578847	9.86312	-5.00919	0.00274135	0.0293585	1.29084	0.00137067	0.998629	0.0310496	0.999998	10.1898	10.2311	9.70912	9.66618	9.51944
ILMN_1699737	TRAP1	-0.865126	9.48735	-5.0073	0.00274633	0.0293689	1.28904	0.00137317	0.998627	0.0310584	0.999998	10.2333	9.77959	9.00175	9.24579	9.17636
ILMN_1729033	RPL9	1.11609	9.24275	5.0073	0.00274633	0.0293689	1.28904	0.998627	0.00137317	0.999999	0.0278359	8.4696	8.67658	10.0925	9.43281	9.5422
ILMN_3264073	LOC100130070	1.43416	11.1954	5.00656	0.00274829	0.0293689	1.28833	0.998626	0.00137415	0.999999	0.0278359	10.2404	10.4294	11.2183	11.9395	12.1494
ILMN_3187479	LOC100129982	0.761517	8.40048	5.00359	0.00275615	0.0294013	1.28549	0.998622	0.00137807	0.999999	0.0278389	7.88082	8.00632	8.61528	8.56507	8.93491
ILMN_3248941	C6orf225	-0.726858	8.69652	-5.003	0.00275769	0.0294013	1.28494	0.00137885	0.998621	0.031082	0.999998	9.00285	9.26242	8.24878	8.44238	8.52618
ILMN_1795839	SCCPDH	0.670685	8.47264	5.00234	0.00275944	0.0294013	1.28431	0.99862	0.00137972	0.999999	0.0278389	8.11583	8.02463	8.88385	8.57525	8.76365
ILMN_1666306	SRRD	0.741384	9.1985	5.00217	0.00275992	0.0294013	1.28413	0.99862	0.00137996	0.999999	0.0278389	8.72242	8.78493	9.267	9.60076	9.61741
ILMN_1734476	KIF2A	-0.528033	10.0754	-5.00136	0.00276205	0.0294013	1.28337	0.00138103	0.998619	0.031082	0.999998	10.3739	10.4105	9.86097	9.81718	9.91433
ILMN_1745933	LOC400713	-1.19366	9.1431	-5.00067	0.00276389	0.0294013	1.2827	0.00138195	0.998618	0.031082	0.999998	9.64298	10.0756	8.40249	8.54784	9.04658
ILMN_1856315		-0.719718	8.20825	-5.00015	0.00276528	0.0294013	1.28221	0.00138264	0.998617	0.031082	0.999998	8.54493	8.73523	7.8715	7.78699	8.10258
ILMN_2349658	TSPO	0.997396	10.0971	4.99892	0.00276855	0.0294149	1.28103	0.998616	0.00138428	0.999999	0.0278879	9.51437	9.48287	10.1307	10.7149	10.6424
ILMN_2079386	RPL22	-1.04859	12.1033	-4.99755	0.00277221	0.0294326	1.27972	0.00138611	0.998614	0.0311125	0.999998	13.033	12.432	11.7076	11.8317	11.5124
ILMN_1671217	LOC440733	0.599878	14.0523	4.9951	0.00277876	0.0294688	1.27737	0.998611	0.00138938	0.999999	0.0278921	13.6	13.7846	14.2906	14.2189	14.3671
ILMN_2110281	UFC1	0.72431	10.0413	4.99477	0.00277962	0.0294688	1.27706	0.99861	0.00138981	0.999999	0.0278921	9.60268	9.61067	10.5514	10.24	10.2016
ILMN_1671452	MRPL44	0.680488	9.12977	4.99332	0.00278351	0.0294739	1.27567	0.998608	0.00139176	0.999999	0.0278921	8.64894	8.79402	9.57502	9.34013	9.29074
ILMN_1668814	CENPM	0.790071	9.09002	4.9931	0.0027841	0.0294739	1.27546	0.998608	0.00139205	0.999999	0.0278921	8.68043	8.55153	9.24289	9.65052	9.32474
ILMN_1670353	RAD51AP1	0.679463	10.4104	4.9908	0.00279029	0.029512	1.27326	0.998605	0.00139514	0.999999	0.0279161	9.94799	10.0574	10.7686	10.779	10.4989
ILMN_3239343	STAG3L3	-1.09492	9.17718	-4.99027	0.00279171	0.029512	1.27275	0.00139585	0.998604	0.0312633	0.999998	9.63999	10.0283	8.67401	8.47261	9.07102
ILMN_1708203	OTUD4	-0.64536	8.9204	-4.98773	0.00279855	0.0295625	1.27031	0.00139928	0.998601	0.0312633	0.999998	9.36153	9.25371	8.81451	8.54461	8.62765
ILMN_3240943	LOC100133772	-1.14488	12.8822	-4.98701	0.00280049	0.0295625	1.26963	0.00140024	0.9986	0.0312633	0.999998	13.4727	13.6656	12.1272	12.3069	12.8386
ILMN_1761068	MGC52000	-0.561493	9.04359	-4.9852	0.00280537	0.0295817	1.26789	0.00140269	0.998597	0.0312633	0.999998	9.2991	9.46187	8.79124	8.86138	8.80435
ILMN_3281563	LOC648771	1.24182	13.119	4.98485	0.00280632	0.0295817	1.26756	0.998597	0.00140316	0.999999	0.0280385	12.028	12.7198	13.6497	13.358	13.8394
ILMN_3295419	LOC644363	-0.769499	9.19972	-4.98346	0.0028101	0.0296004	1.26622	0.00140505	0.998595	0.0312633	0.999998	9.86232	9.46051	8.98154	8.85901	8.8352
ILMN_3238633	SDHAF2	1.12376	10.7073	4.98219	0.00281353	0.0296034	1.26501	0.998593	0.00140677	0.999999	0.0280725	9.9081	10.158	11.5107	11.154	10.8057
ILMN_1656868	LOC23117	-1.03501	11.4019	-4.98164	0.00281501	0.0296034	1.26448	0.00140751	0.998592	0.0312633	0.999998	11.7599	12.2858	11.2148	10.8003	10.9485
ILMN_1880425		-0.660052	8.26321	-4.98113	0.0028164	0.0296034	1.26399	0.0014082	0.998592	0.0312633	0.999998	8.64436	8.67412	8.16916	7.8599	7.96852
ILMN_1736077	LIAS	-0.584377	8.82784	-4.97857	0.00282338	0.0296389	1.26153	0.00141169	0.998588	0.0312633	0.999998	9.13177	9.22517	8.6974	8.50246	8.58242
ILMN_1693789	ALPP	-1.53891	12.392	-4.97841	0.00282381	0.0296389	1.26138	0.0014119	0.998588	0.0312633	0.999998	13.1993	13.4314	11.2082	11.8647	12.2565
ILMN_3256926	LOC100130764	-0.58788	8.81676	-4.97518	0.00283262	0.0297103	1.25828	0.00141631	0.998584	0.0312938	0.999998	9.17769	9.16128	8.60079	8.46212	8.68191
ILMN_2207393	CNOT3	-1.19945	8.91072	-4.97429	0.00283505	0.0297146	1.25743	0.00141752	0.998582	0.0312938	0.999998	9.75901	9.50178	7.98809	8.6885	8.61625
ILMN_3301824	TSEN15	0.636	9.02606	4.97343	0.00283741	0.0297182	1.2566	0.998581	0.0014187	0.999999	0.0282684	8.56317	8.72574	9.41502	9.23523	9.19111
ILMN_1697820	HINT2	0.590306	9.44742	4.97218	0.00284083	0.029733	1.2554	0.99858	0.00142042	0.999999	0.0282684	9.16183	9.02465	9.74448	9.57967	9.72648
ILMN_1791375	STAG3L2	-1.11464	9.27409	-4.97068	0.00284496	0.0297511	1.25396	0.00142248	0.998578	0.0313228	0.999998	9.80479	10.081	8.78922	8.50481	9.19067
ILMN_1803788	LGALS3	1.14562	9.20347	4.96946	0.00284832	0.0297511	1.25278	0.998576	0.00142416	0.999999	0.0283047	8.60772	8.42447	10.0476	9.63499	9.30258
ILMN_1668834	RSF1	-0.752819	8.79466	-4.96875	0.00285028	0.0297511	1.2521	0.00142514	0.998575	0.0313228	0.999998	9.25195	9.24076	8.25627	8.64699	8.57736
ILMN_2210837	CDC26	0.61774	11.1789	4.96792	0.00285255	0.0297511	1.2513	0.998574	0.00142628	0.999999	0.0283086	10.8181	10.7983	11.3555	11.5786	11.3439
ILMN_3240236	SMCR5	-1.21427	8.82985	-4.96773	0.00285308	0.0297511	1.25112	0.00142654	0.998573	0.0313228	0.999998	9.27725	9.83957	8.19199	8.14807	8.69235
ILMN_2073543	C15orf63	-2.00812	12.4506	-4.96715	0.00285467	0.0297511	1.25057	0.00142734	0.998573	0.0313228	0.999998	13.6268	13.6841	10.8934	11.7061	12.3426
ILMN_1714461	RNF14	0.61507	10.1705	4.96191	0.00286919	0.0298813	1.24552	0.998565	0.0014346	0.999999	0.0284354	9.87441	9.72853	10.3325	10.5401	10.377
ILMN_1778371	CCBL2	0.783204	8.67152	4.95966	0.00287544	0.0299075	1.24335	0.998562	0.00143772	0.999999	0.0284442	8.17835	8.22483	9.2408	8.832	8.8816
ILMN_1807501	GINS4	-0.53003	8.9233	-4.95924	0.0028766	0.0299075	1.24295	0.0014383	0.998562	0.0314602	0.999998	9.25258	9.23007	8.6817	8.67251	8.77966
ILMN_3234993	ROMO1	0.826839	12.7258	4.95881	0.00287778	0.0299075	1.24254	0.998561	0.00143889	0.999999	0.0284442	12.203	12.2563	13.2739	12.7928	13.1028
ILMN_1765532	RDBP	-1.06129	10.1054	-4.95766	0.002881	0.0299137	1.24143	0.0014405	0.998559	0.0314602	0.999998	10.8572	10.6272	10.0505	9.41396	9.57831
ILMN_3298215	LOC729340	0.897279	12.7526	4.95636	0.00288463	0.0299137	1.24018	0.998558	0.00144231	0.999999	0.0284736	11.9543	12.4741	13.1032	13.0168	13.2145
ILMN_1714756	YIPF5	-0.646938	9.91679	-4.95624	0.00288498	0.0299137	1.24006	0.00144249	0.998558	0.0314602	0.999998	10.3135	10.2964	9.50155	9.66838	9.80411
ILMN_1656254	NOTCH2NL	-1.30522	9.23707	-4.95554	0.00288693	0.0299137	1.23938	0.00144347	0.998557	0.0314602	0.999998	9.62179	10.4186	8.83582	8.47014	8.839
ILMN_3280735	LOC643507	-0.688327	10.2497	-4.95496	0.00288853	0.0299137	1.23883	0.00144426	0.998556	0.0314602	0.999998	10.5081	10.8173	9.92563	10.0705	9.927
ILMN_1775939	SF3B2	-0.885795	10.8185	-4.94832	0.00290719	0.0300759	1.23242	0.00145359	0.998546	0.0316167	0.999998	11.5682	11.1317	10.6132	10.4924	10.2869
ILMN_3242011	MOBKL1B	0.581061	10.7513	4.94793	0.00290827	0.0300759	1.23205	0.998546	0.00145413	0.999999	0.0286686	10.3416	10.4637	11.0582	10.8837	11.0092
ILMN_1675541	EEF1B2	0.615812	8.515	4.94626	0.00291297	0.0301035	1.23044	0.998544	0.00145649	0.999999	0.0286767	8.10311	8.18791	8.7308	8.65316	8.90001
ILMN_1695370	LOC645968	1.25564	9.73704	4.94476	0.00291721	0.0301261	1.22899	0.998541	0.00145861	0.999999	0.0286801	9.08144	8.88588	10.7243	9.96738	10.0263
ILMN_2374683	PTPN13	-0.535574	8.34238	-4.94363	0.00292043	0.0301272	1.2279	0.00146022	0.99854	0.0316779	0.999998	8.67759	8.64986	8.20396	8.10559	8.0749
ILMN_2122511	CCBE1	-2.1029	12.4587	-4.94328	0.0029214	0.0301272	1.22756	0.0014607	0.998539	0.0316779	0.999998	13.5075	13.9334	10.8543	11.6726	12.3258
ILMN_1665601	LOC728944	-0.906125	9.17915	-4.94174	0.00292578	0.0301513	1.22607	0.00146289	0.998537	0.0316788	0.999998	9.48065	9.96499	8.85702	8.65364	8.93943
ILMN_2349129	DPP3	-0.533451	8.71319	-4.93721	0.00293867	0.0302629	1.2217	0.00146933	0.998531	0.0317717	0.999998	9.07411	8.9924	8.56147	8.46783	8.47012
ILMN_1782954	HIP2	0.650982	10.2003	4.93476	0.00294564	0.0302983	1.21933	0.998527	0.00147282	0.999999	0.0289211	9.70382	9.91562	10.3349	10.4887	10.5585
ILMN_1800935	ARV1	-0.794474	9.43523	-4.93457	0.00294621	0.0302983	1.21914	0.00147311	0.998527	0.0318066	0.999998	10.1395	9.68431	9.06791	9.13412	9.15028
ILMN_2323087	RBPMS	-1.29746	9.77803	-4.92817	0.00296456	0.0304657	1.21296	0.00148228	0.998518	0.0319579	0.999998	10.1743	10.9387	9.18537	9.06499	9.52678
ILMN_2152257	SSTR2	-1.73913	9.89014	-4.92555	0.00297211	0.0305221	1.21042	0.00148606	0.998514	0.0319925	0.999998	10.7037	11.1635	8.6514	9.11888	9.81319
ILMN_1760280	NXT1	1.35243	11.2724	4.92442	0.0029754	0.030529	1.20932	0.998512	0.0014877	0.999999	0.0291506	10.3619	10.5599	12.3398	11.6331	11.4671
ILMN_1709611	PSMA1	1.29701	11.2646	4.92389	0.00297693	0.030529	1.20881	0.998512	0.00148846	0.999999	0.0291506	10.3827	10.5901	12.2877	11.579	11.4835
ILMN_3246766	LOC100132247	-1.14457	10.0028	-4.92125	0.00298458	0.0305724	1.20625	0.00149229	0.998508	0.0320798	0.999998	10.3293	11.0499	9.37714	9.63222	9.62569
ILMN_1758398	GUK1	1.053	11.3951	4.921	0.0029853	0.0305724	1.20601	0.998507	0.00149265	0.999999	0.0291675	10.4911	11.0355	11.8992	11.5674	11.9822
ILMN_3202396	LOC390735	1.04279	9.14999	4.91935	0.00299008	0.0305726	1.20442	0.998505	0.00149504	0.999999	0.0291675	8.31652	8.73211	9.34879	9.47524	9.8773
ILMN_2180371	C12orf24	0.674719	9.46821	4.9192	0.00299053	0.0305726	1.20427	0.998505	0.00149526	0.999999	0.0291675	9.03178	9.09497	9.78236	9.55257	9.87935
ILMN_2158164	ZNF430	-0.716091	13.9001	-4.91832	0.0029931	0.0305726	1.20341	0.00149655	0.998503	0.0320835	0.999998	14.289	14.3706	13.5082	13.501	13.8319
ILMN_3252941	LOC100127918	-0.851076	10.9353	-4.91814	0.00299362	0.0305726	1.20324	0.00149681	0.998503	0.0320835	0.999998	11.6265	11.2653	10.5864	10.786	10.4122
ILMN_2086238	SMYD4	-0.632567	9.46182	-4.91484	0.00300325	0.0306497	1.20004	0.00150162	0.998498	0.03214	0.999998	9.80853	9.87419	9.1164	9.373	9.13698
ILMN_2206188	SHROOM4	-2.29232	11.3078	-4.91179	0.00301217	0.0307026	1.19708	0.00150608	0.998494	0.0321887	0.999998	12.5181	12.8482	9.6315	10.2641	11.2769
ILMN_1705469	RDH14	0.571546	9.087	4.91165	0.00301259	0.0307026	1.19694	0.998494	0.0015063	0.999999	0.0293347	8.72923	8.75892	9.34014	9.40482	9.20189
ILMN_1655819	LOC728919	0.559274	8.08846	4.90995	0.00301758	0.0307316	1.1953	0.998491	0.00150879	0.999999	0.0293347	7.78078	7.72501	8.39584	8.21572	8.32497
ILMN_1767612	BBS2	0.585649	8.98001	4.90926	0.00301961	0.0307316	1.19463	0.99849	0.0015098	0.999999	0.0293347	8.71867	8.53857	9.15018	9.29279	9.19984
ILMN_1847965		-0.509679	8.87863	-4.90819	0.00302276	0.0307426	1.19358	0.00151138	0.998489	0.0322401	0.999998	9.19132	9.17755	8.63385	8.70723	8.68318
ILMN_2385191	QRICH1	-0.610897	8.68533	-4.90718	0.00302572	0.0307515	1.19261	0.00151286	0.998487	0.0322401	0.999998	9.06359	9.04015	8.58792	8.40474	8.33024
ILMN_1667034	PDPR	-0.706499	10.3504	-4.90368	0.00303607	0.0308309	1.18921	0.00151803	0.998482	0.0322747	0.999998	10.8819	10.6667	9.91244	10.2242	10.0668
ILMN_1766154	MRPL30	-0.570329	9.03174	-4.90312	0.00303772	0.0308309	1.18866	0.00151886	0.998481	0.0322747	0.999998	9.41284	9.33503	8.80974	8.70365	8.89743
ILMN_1664641	MED4	0.721346	9.55926	4.9001	0.00304671	0.0308828	1.18572	0.998477	0.00152335	0.999999	0.0295507	9.17683	9.07607	9.98388	9.9301	9.62941
ILMN_2212763	ICAM3	-0.832105	9.12177	-4.89999	0.00304702	0.0308828	1.18562	0.00152351	0.998476	0.0323269	0.999998	9.53625	9.7058	8.84085	8.52937	8.99655
ILMN_1662318	CCDC59	0.684742	11.0884	4.89904	0.00304985	0.0308902	1.18469	0.998475	0.00152493	0.999999	0.0295507	10.5149	10.8401	11.2797	11.4137	11.3934
ILMN_3207490	LOC441896	0.703313	8.18847	4.89693	0.00305612	0.0309229	1.18264	0.998472	0.00152806	0.999999	0.0295726	7.73852	7.79444	8.58209	8.25493	8.57236
ILMN_2182482	SHCBP1	-0.732134	13.8354	-4.89634	0.00305789	0.0309229	1.18207	0.00152895	0.998471	0.0323473	0.999998	14.1653	14.3842	13.4132	13.4773	13.7372
ILMN_1800993	CLUAP1	-0.624067	8.67963	-4.89584	0.00305937	0.0309229	1.18158	0.00152968	0.99847	0.0323473	0.999998	9.13211	8.97603	8.488	8.50917	8.29284
ILMN_1747935	GOLGB1	-0.548487	9.26417	-4.89493	0.00306211	0.0309294	1.18069	0.00153105	0.998469	0.0323473	0.999998	9.59257	9.59396	9.02879	9.13864	8.96691
ILMN_1805922	EBPL	0.742297	8.86401	4.89411	0.00306454	0.0309328	1.1799	0.998468	0.00153227	0.999999	0.0296152	8.32605	8.51121	8.99614	9.12209	9.36455
ILMN_1673026	CHCHD3	-0.801866	10.7985	-4.89187	0.00307126	0.0309794	1.17771	0.00153563	0.998464	0.0323816	0.999998	11.0872	11.472	10.5882	10.3186	10.5264
ILMN_2050654	SAV1	0.568956	9.52109	4.88994	0.00307707	0.0309891	1.17583	0.998461	0.00153853	0.999999	0.0296973	9.11361	9.24583	9.7745	9.65776	9.81377
ILMN_3237966	FBXL11	-0.67903	9.70192	-4.88965	0.00307792	0.0309891	1.17555	0.00153896	0.998461	0.0323816	0.999998	10.2675	9.95116	9.46812	9.34282	9.47998
ILMN_1776297	GOLGA4	-0.804242	9.08849	-4.88945	0.00307853	0.0309891	1.17536	0.00153926	0.998461	0.0323816	0.999998	9.75771	9.38437	8.62678	8.92664	8.74697
ILMN_1781290	RHOA	0.575303	13.734	4.88823	0.00308221	0.031005	1.17417	0.998459	0.0015411	0.999999	0.029708	13.4431	13.3345	14.0631	13.9563	13.8728
ILMN_1806037	TK1	-0.745582	11.0799	-4.88675	0.00308666	0.0310286	1.17273	0.00154333	0.998457	0.032421	0.999998	11.5592	11.4953	10.7658	10.5814	10.9979
ILMN_1800390	ZNF511	0.880967	10.4644	4.88478	0.00309261	0.0310462	1.1708	0.998454	0.00154631	0.999999	0.0297694	9.76645	10.1052	11.068	10.6691	10.7133
ILMN_3211463	LOC644037	-0.512747	10.4837	-4.88478	0.00309262	0.0310462	1.1708	0.00154631	0.998454	0.0324373	0.999998	10.779	10.8036	10.2784	10.2327	10.3245
ILMN_3290497	LOC643863	0.764215	13.7977	4.88265	0.00309905	0.0310896	1.16873	0.99845	0.00154952	0.999999	0.0297916	13.3379	13.3404	14.2259	14.2358	13.8484
ILMN_1766115	PLEKHF2	0.602189	8.46327	4.88135	0.003103	0.031108	1.16746	0.998449	0.0015515	0.999999	0.0297916	8.13339	8.07051	8.56253	8.80196	8.74793
ILMN_2395389	PSMC4	-0.907523	9.55339	-4.87555	0.00312065	0.0312637	1.1618	0.00156032	0.99844	0.0326679	0.999998	10.0584	10.1374	8.92068	9.4917	9.15876
ILMN_2245305	ABHD12	-1.88641	10.389	-4.87463	0.00312346	0.0312707	1.1609	0.00156173	0.998438	0.0326679	0.999998	11.4519	11.5898	8.85339	9.88729	10.1626
ILMN_1665797	CSE1L	0.816702	11.7531	4.87351	0.00312687	0.0312836	1.15981	0.998437	0.00156344	0.999999	0.0299818	11.2115	11.3146	12.1351	12.2892	11.815
ILMN_1722845	RAB3B	-1.25639	9.8725	-4.87206	0.00313133	0.031307	1.15839	0.00156567	0.998434	0.0327038	0.999998	10.3252	10.9275	9.39789	9.03582	9.67613
ILMN_1675674	UBE4B	-0.637292	9.48052	-4.87006	0.00313745	0.0313469	1.15644	0.00156873	0.998431	0.0327214	0.999998	9.94805	9.77775	9.07945	9.30664	9.29073
ILMN_3246962	CYTSA	-0.809992	9.00547	-4.86667	0.0031479	0.03143	1.15312	0.00157395	0.998426	0.032784	0.999998	9.63853	9.3444	8.48487	8.87585	8.68372
ILMN_3268697	LOC100129882	1.45433	10.1284	4.86471	0.00315396	0.0314535	1.1512	0.998423	0.00157698	0.999999	0.0301684	8.88172	9.62988	10.4553	10.5476	11.1276
ILMN_3200661	LOC389404	1.13673	13.458	4.86453	0.00315452	0.0314535	1.15103	0.998423	0.00157726	0.999999	0.0301684	12.4696	13.0824	14.1517	13.9196	13.6667
ILMN_1728360	MED29	-0.939675	9.68672	-4.86342	0.00315795	0.0314664	1.14994	0.00157898	0.998421	0.0328423	0.999998	10.442	10.059	9.56897	9.26216	9.10144
ILMN_2213136	LEF1	0.573732	8.63632	4.86073	0.00316627	0.0315259	1.14732	0.998417	0.00158313	0.999999	0.0302208	8.3248	8.25935	8.93681	8.9167	8.74391
ILMN_1760620	TMEM33	0.56738	8.86992	4.86011	0.00316819	0.0315259	1.14671	0.998416	0.0015841	0.999999	0.0302208	8.52881	8.53018	9.03872	9.0325	9.2194
ILMN_2312386	PAIP1	0.638975	8.8058	4.85838	0.00317358	0.0315582	1.14502	0.998413	0.00158679	0.999999	0.030233	8.41222	8.43262	9.23904	8.9599	8.98523
ILMN_2285996	KIAA0101	1.1953	10.945	4.85669	0.00317885	0.0315769	1.14336	0.998411	0.00158942	0.999999	0.0302442	10.5448	9.91089	11.6804	11.4469	11.1422
ILMN_1817255		-0.597489	9.65755	-4.8564	0.00317975	0.0315769	1.14308	0.00158987	0.99841	0.0330223	0.999998	10.0548	9.97729	9.30315	9.40566	9.54685
ILMN_1657423	SPG21	0.593508	9.49448	4.85016	0.0031993	0.0317497	1.13696	0.9984	0.00159965	0.999999	0.0303995	9.04917	9.22758	9.63314	9.80663	9.75587
ILMN_2117569	DEM1	-2.11289	11.9503	-4.8473	0.00320829	0.0318175	1.13415	0.00160415	0.998396	0.0332419	0.999998	12.968	13.4681	10.4791	10.9048	11.9316
ILMN_1664216	NKIRAS1	-0.805822	10.0613	-4.84572	0.00321328	0.0318374	1.1326	0.00160664	0.998393	0.0332419	0.999998	10.6571	10.4325	9.98585	9.57868	9.65238
ILMN_2122669	TOPORS	-0.549117	8.31691	-4.84489	0.00321589	0.0318374	1.13179	0.00160795	0.998392	0.0332419	0.999998	8.64523	8.64753	8.07641	8.01691	8.19846
ILMN_1656662	LOC731365	0.789033	13.3742	4.84401	0.00321867	0.0318374	1.13093	0.998391	0.00160934	0.999999	0.0305443	13.1325	12.669	13.7244	13.707	13.6378
ILMN_2257607	STARD13	-0.509322	8.2711	-4.84393	0.00321893	0.0318374	1.13085	0.00160946	0.998391	0.0332419	0.999998	8.52973	8.62365	8.08244	8.05642	8.06325
ILMN_2081398	KIF3B	-0.669264	9.78168	-4.84137	0.00322705	0.0318963	1.12833	0.00161353	0.998386	0.0332792	0.999998	10.3149	10.0516	9.56667	9.5914	9.38385
ILMN_1801664	POLR3K	-0.673118	9.1225	-4.83742	0.00323959	0.0319988	1.12446	0.00161979	0.99838	0.0333328	0.999998	9.42905	9.62368	9.02288	8.7653	8.77157
ILMN_1677691	LOC648852	-2.3413	11.3537	-4.8352	0.0032467	0.0320476	1.12227	0.00162335	0.998377	0.0333328	0.999998	12.4725	13.0445	9.48255	10.6931	11.0759
ILMN_1772814	NLK	-0.836324	10.0268	-4.83403	0.00325043	0.0320599	1.12112	0.00162521	0.998375	0.0333328	0.999998	10.6317	10.4255	9.91436	9.44004	9.7224
ILMN_1716089	KANK2	-1.53256	9.19939	-4.83345	0.00325229	0.0320599	1.12055	0.00162615	0.998374	0.0333328	0.999998	10.5876	9.65029	8.7852	8.73597	8.23793
ILMN_2383107	VPS41	-1.08688	10.0372	-4.83265	0.00325485	0.0320636	1.11976	0.00162742	0.998373	0.0333328	0.999998	10.4542	10.9245	9.71684	9.27372	9.81685
ILMN_1726755	COPS4	0.856864	9.759	4.83188	0.00325731	0.0320665	1.11901	0.998371	0.00162866	0.999999	0.0308712	9.1001	9.38966	10.343	9.89074	10.0715
ILMN_1738530	ATAD3A	-0.539887	9.76696	-4.82482	0.00328003	0.0322686	1.11206	0.00164001	0.99836	0.0335441	0.999998	10.0595	10.1223	9.47753	9.53863	9.63684
ILMN_1788547	GCLM	0.956467	9.84094	4.82254	0.00328743	0.0322863	1.10981	0.998356	0.00164372	0.999999	0.0310578	8.97413	9.55998	10.1348	10.1768	10.359
ILMN_2373177	PANK2	0.731686	10.5376	4.82174	0.00329002	0.0322863	1.10902	0.998355	0.00164501	0.999999	0.0310578	10.1379	10.0594	11.0637	10.7499	10.6774
ILMN_1718766	MT1F	-1.06056	10.9595	-4.82145	0.00329096	0.0322863	1.10874	0.00164548	0.998355	0.0335796	0.999998	11.8587	11.3329	10.8083	10.4776	10.3199
ILMN_1676091	LOC388275	-0.843664	11.2982	-4.82094	0.0032926	0.0322863	1.10824	0.0016463	0.998354	0.0335796	0.999998	12.0035	11.6053	11.1518	10.9193	10.8111
ILMN_1745946	CCDC5	0.799735	9.41933	4.82089	0.00329278	0.0322863	1.10819	0.998354	0.00164639	0.999999	0.0310578	8.97688	8.9021	9.96244	9.77063	9.4846
ILMN_3264466	FAM54B	0.692109	8.644	4.81983	0.00329623	0.0322952	1.10714	0.998352	0.00164811	0.999999	0.0310578	8.14782	8.30965	9.05583	8.7301	8.97661
ILMN_1738173	METTL4	0.561686	8.45114	4.81926	0.00329807	0.0322952	1.10658	0.998351	0.00164903	0.999999	0.0310578	8.05743	8.17083	8.77665	8.60885	8.64195
ILMN_1709936	LOC90624	-0.616391	9.72097	-4.81767	0.00330325	0.0323204	1.10501	0.00165163	0.998348	0.0336416	0.999998	9.96455	10.2171	9.41084	9.54814	9.46427
ILMN_2120022	ARL5B	0.506759	8.30711	4.81712	0.00330502	0.0323204	1.10448	0.998347	0.00165251	0.999999	0.0310836	7.982	8.02411	8.46148	8.51881	8.54916
ILMN_1726743	MRPS30	0.655798	10.7271	4.8138	0.00331587	0.0323843	1.1012	0.998342	0.00165794	0.999999	0.0311071	10.269	10.3982	10.9272	11.1662	10.8749
ILMN_3209973	LOC646044	0.67793	8.91289	4.81378	0.00331595	0.0323843	1.10118	0.998342	0.00165798	0.999999	0.0311071	8.43574	8.57652	9.01636	9.18642	9.34941
ILMN_1677305	PVR	-0.929872	9.47555	-4.80932	0.00333056	0.0324616	1.09678	0.00166528	0.998335	0.0338477	0.999998	9.78618	10.2808	9.03352	8.97004	9.30726
ILMN_1807397	NDUFB5	0.561255	11.2173	4.80898	0.0033317	0.0324616	1.09644	0.998334	0.00166585	0.999999	0.0311785	10.9442	10.8169	11.4273	11.5329	11.3651
ILMN_1691949	LOC728554	0.93151	11.3012	4.80888	0.00333202	0.0324616	1.09634	0.998334	0.00166601	0.999999	0.0311785	10.7581	10.7265	12.0269	11.4929	11.5017
ILMN_3294213	LOC401098	-1.95866	11.5584	-4.80868	0.00333267	0.0324616	1.09615	0.00166634	0.998334	0.0338477	0.999998	12.4808	12.9864	10.1369	10.6845	11.5035
ILMN_1669940	TMEM38B	1.14793	9.17347	4.80631	0.00334048	0.0325162	1.09381	0.99833	0.00167024	0.999999	0.031218	8.4217	8.54773	9.18608	9.94312	9.76872
ILMN_1677239	CCDC14	-0.730394	10.854	-4.80415	0.00334763	0.0325643	1.09167	0.00167381	0.998326	0.0339528	0.999998	11.3874	11.197	10.6975	10.6393	10.3486
ILMN_1701204	VEGFC	0.701664	10.7987	4.80275	0.00335228	0.0325881	1.09028	0.998324	0.00167614	0.999999	0.0312814	10.3719	10.3835	11.2507	11.1196	10.8678
ILMN_1768732	SPAG16	0.681278	8.72927	4.8017	0.00335575	0.0326003	1.08925	0.998322	0.00167787	0.999999	0.0312814	8.23656	8.40444	9.18999	8.9177	8.89765
ILMN_3177271	LOC100129585	-0.68132	9.80887	-4.80073	0.00335897	0.0326101	1.08829	0.00167948	0.998321	0.0339744	0.999998	10.0993	10.336	9.63249	9.60143	9.37511
ILMN_1684446	SPAG7	-0.886393	8.95796	-4.79958	0.0033628	0.0326258	1.08715	0.0016814	0.998319	0.0339744	0.999998	9.63295	9.34663	8.88208	8.40731	8.5208
ILMN_2357386	FKTN	-0.673597	13.9418	-4.79886	0.00336519	0.0326275	1.08644	0.0016826	0.998317	0.0339744	0.999998	14.3554	14.3365	13.5587	13.5793	13.8791
ILMN_2279367	FCAR	-2.08263	11.0482	-4.79746	0.00336985	0.032644	1.08506	0.00168492	0.998315	0.0339744	0.999998	11.9882	12.6074	9.56702	10.0877	10.9908
ILMN_2226415	LOC440145	0.924748	10.3207	4.79623	0.00337396	0.032644	1.08384	0.998313	0.00168698	0.999999	0.0313947	9.58816	9.94352	10.9361	10.4422	10.6935
ILMN_1712748	C14orf129	0.798338	9.46313	4.79546	0.00337651	0.032644	1.08308	0.998312	0.00168825	0.999999	0.0313947	8.8884	9.07986	9.5541	10.0044	9.78887
ILMN_1690136	NIPBL	-0.573423	8.53982	-4.79473	0.00337896	0.032644	1.08236	0.00168948	0.998311	0.0339744	0.999998	8.88845	8.87929	8.43659	8.20687	8.28789
ILMN_2117330	NDUFB2	0.918435	12.5362	4.79293	0.003385	0.032644	1.08057	0.998308	0.0016925	0.999999	0.0313947	11.7194	12.2508	12.7518	12.9237	13.0351
ILMN_1725862	USP3	0.672255	9.58886	4.79282	0.00338535	0.032644	1.08047	0.998307	0.00169268	0.999999	0.0313947	9.04459	9.32643	9.94195	9.73222	9.89911
ILMN_2329773	RAB27A	-0.59842	8.29198	-4.79192	0.00338838	0.032644	1.07957	0.00169419	0.998306	0.0339744	0.999998	8.533	8.76907	8.08731	7.97851	8.09202
ILMN_1680831	BAZ1B	-0.563386	9.85961	-4.79181	0.00338874	0.032644	1.07947	0.00169437	0.998306	0.0339744	0.999998	10.2695	10.1258	9.5618	9.72378	9.61719
ILMN_2062001	HOOK3	-0.519174	8.6639	-4.79149	0.00338983	0.032644	1.07915	0.00169491	0.998305	0.0339744	0.999998	8.99993	8.95086	8.44669	8.52487	8.39711
ILMN_1713985	MAF1	-0.641397	8.66276	-4.79107	0.00339122	0.032644	1.07873	0.00169561	0.998304	0.0339744	0.999998	9.06399	9.03121	8.24988	8.3978	8.57093
ILMN_1712755	LRRC41	1.07468	9.30335	4.7906	0.00339279	0.032644	1.07827	0.998304	0.0016964	0.999999	0.0313947	8.58782	8.72925	10.1446	9.60505	9.44999
ILMN_3284607	LOC728207	0.536729	8.08388	4.79041	0.00339345	0.032644	1.07808	0.998303	0.00169672	0.999999	0.0313947	7.70268	7.821	8.33303	8.22507	8.33762
ILMN_3297996	LOC728732	-0.874083	11.9543	-4.78858	0.00339959	0.0326818	1.07627	0.0016998	0.9983	0.0340121	0.999998	12.7312	12.2263	11.5964	11.7332	11.4844
ILMN_3227732	LOC729789	0.698177	13.3437	4.78716	0.00340439	0.0327066	1.07486	0.998298	0.0017022	0.999999	0.0314565	12.8692	12.9804	13.4482	13.6025	13.8183
ILMN_2070043	PPM1K	-1.28362	9.31932	-4.78632	0.00340721	0.0327123	1.07403	0.00170361	0.998296	0.0340421	0.999998	9.79091	10.3881	8.55719	8.65277	9.20765
ILMN_1725642	SUMO3	0.725007	12.9897	4.78511	0.00341129	0.0327302	1.07283	0.998294	0.00170564	0.999999	0.0314808	12.3634	12.746	13.3511	13.1888	13.2991
ILMN_1810608	PNPT1	-0.829293	8.68916	-4.78309	0.00341812	0.0327744	1.07083	0.00170906	0.998291	0.0341049	0.999998	9.43454	8.93894	8.37964	8.42521	8.26749
ILMN_2344130	PSMD4	-0.615932	10.767	-4.77885	0.00343252	0.0328911	1.06662	0.00171626	0.998284	0.0341952	0.999998	11.1525	11.1206	10.6822	10.4816	10.3981
ILMN_1685763	WDR45L	-0.638627	10.7902	-4.7777	0.00343645	0.0329074	1.06548	0.00171823	0.998282	0.0341952	0.999998	11.0424	11.3043	10.6037	10.4282	10.5723
ILMN_1746135	PHF23	0.678445	9.65693	4.77274	0.0034534	0.0330482	1.06056	0.998273	0.0017267	0.999999	0.0318295	9.37033	9.1294	10.0894	9.84658	9.84895
ILMN_1741350	CEP70	-0.563994	8.78732	-4.77203	0.00345582	0.0330499	1.05985	0.00172791	0.998272	0.0343416	0.999998	9.08728	9.16415	8.508	8.49477	8.68239
ILMN_1737991	LOC650298	-0.67127	8.90665	-4.77043	0.00346134	0.0330812	1.05826	0.00173067	0.998269	0.0343502	0.999998	9.21268	9.40614	8.60695	8.50378	8.8037
ILMN_1697024	LOC730432	0.601894	11.413	4.76883	0.00346684	0.0331123	1.05667	0.998267	0.00173342	0.999999	0.0319135	10.9209	11.1829	11.7046	11.6178	11.639
ILMN_1728845	SMARCD1	-0.571281	11.5296	-4.7667	0.00347419	0.0331611	1.05455	0.00173709	0.998263	0.0344313	0.999998	11.8532	11.8916	11.2914	11.1903	11.4216
ILMN_1806486	LOC389137	0.737287	9.5181	4.76373	0.00348442	0.0332372	1.05161	0.998258	0.00174221	0.999999	0.0320185	9.03345	9.118	10.0562	9.66369	9.71914
ILMN_3227023	SNHG7	0.81426	10.1381	4.76267	0.00348812	0.033251	1.05054	0.998256	0.00174406	0.999999	0.0320185	9.49225	9.8068	10.2731	10.4447	10.6736
ILMN_1699859	GNPAT	0.686931	9.73636	4.76176	0.00349126	0.0332595	1.04964	0.998254	0.00174563	0.999999	0.0320185	9.18955	9.45885	10.0265	9.8702	10.1367
ILMN_1715698	MGC71993	0.810583	11.078	4.75845	0.00350277	0.0333475	1.04635	0.998249	0.00175138	0.999999	0.0320594	10.5792	10.6042	11.1097	11.5426	11.5545
ILMN_3280402	LOC100132510	0.634044	8.54855	4.75584	0.00351187	0.0333798	1.04375	0.998244	0.00175594	0.999999	0.0320594	8.2958	8.04046	8.82617	8.88423	8.69612
ILMN_1676792	LOC645138	-0.525984	13.9885	-4.75542	0.00351335	0.0333798	1.04333	0.00175668	0.998243	0.0347728	0.999998	14.2494	14.3589	13.791	13.714	13.8295
ILMN_2344204	PRR13	0.802448	13.0342	4.75498	0.00351488	0.0333798	1.04289	0.998243	0.00175744	0.999999	0.0320594	12.4647	12.6408	13.6086	13.1471	13.31
ILMN_3215954	LOC653079	1.1965	13.1435	4.7547	0.00351585	0.0333798	1.04262	0.998242	0.00175793	0.999999	0.0320594	12.5082	12.3431	14.1064	13.3697	13.3903
ILMN_1710075	FAM89A	0.888584	8.40756	4.75424	0.00351747	0.0333798	1.04215	0.998241	0.00175874	0.999999	0.0320594	7.84945	7.89938	8.99817	8.43875	8.85208
ILMN_1711189	EXOSC10	-0.64934	9.2326	-4.75188	0.00352573	0.0334366	1.03981	0.00176287	0.998237	0.0348485	0.999998	9.71865	9.52576	9.11471	8.96744	8.83644
ILMN_1815303	LOC642197	0.768339	8.43179	4.74986	0.00353286	0.0334717	1.03778	0.998234	0.00176643	0.999999	0.0321599	7.80272	8.13885	8.89051	8.56795	8.75891
ILMN_1732725	SAPS3	-0.59832	9.59481	-4.74937	0.00353455	0.0334717	1.0373	0.00176728	0.998233	0.0348794	0.999998	10.0076	9.90002	9.29834	9.50096	9.26714
ILMN_2378100	FBXL5	0.50203	9.12999	4.74731	0.00354183	0.0334717	1.03524	0.998229	0.00177092	0.999999	0.0321656	8.81295	8.84459	9.38365	9.28242	9.32634
ILMN_2346997	RAB23	0.663768	10.7697	4.7472	0.00354221	0.0334717	1.03514	0.998229	0.00177111	0.999999	0.0321656	10.4887	10.2541	11.1462	11.0729	10.8864
ILMN_1713129	TTF1	-0.763999	9.07946	-4.74714	0.00354243	0.0334717	1.03507	0.00177121	0.998229	0.0348794	0.999998	9.35228	9.72344	8.93209	8.71516	8.67433
ILMN_1711048	ZBTB17	-0.533607	8.93654	-4.74696	0.00354305	0.0334717	1.0349	0.00177153	0.998228	0.0348794	0.999998	9.25727	9.25613	8.76193	8.7856	8.62176
ILMN_1813456	PCBD1	0.598107	8.37859	4.74292	0.00355735	0.0335853	1.03086	0.998221	0.00177867	0.999999	0.0322423	8.08191	7.95754	8.49017	8.62664	8.73669
ILMN_2146761	FABP5	0.552201	8.43157	4.74188	0.00356105	0.033596	1.02982	0.998219	0.00178052	0.999999	0.0322423	8.06429	8.13621	8.67638	8.73699	8.54399
ILMN_3207060	LOC647276	0.572475	13.9872	4.74087	0.0035646	0.033596	1.02882	0.998218	0.0017823	0.999999	0.0322423	13.6691	13.6183	14.3071	14.0829	14.2585
ILMN_1741148	ALDOA	-0.960593	12.5812	-4.73972	0.0035687	0.033596	1.02768	0.00178435	0.998216	0.0350417	0.999998	13.2996	13.0155	11.8664	12.4246	12.2998
ILMN_1745415	BBX	-1.53364	10.9544	-4.73963	0.00356904	0.033596	1.02758	0.00178452	0.998215	0.0350417	0.999998	11.9593	11.7899	9.77192	10.9005	10.3504
ILMN_3267476	LOC100129243	0.573645	8.12744	4.73939	0.00356988	0.033596	1.02734	0.998215	0.00178494	0.999999	0.0322423	7.73136	7.83516	8.27332	8.31585	8.48153
ILMN_1735347	MCEE	0.704087	8.47727	4.73732	0.00357726	0.033632	1.02527	0.998211	0.00178863	0.999999	0.0322423	8.06036	8.04927	8.98616	8.60391	8.68663
ILMN_1790410	RNASEN	-0.805451	11.3283	-4.73703	0.00357829	0.033632	1.02498	0.00178915	0.998211	0.0350858	0.999998	11.8738	11.7492	11.2848	10.9099	10.8235
ILMN_3243334	LOC645762	0.621843	8.37782	4.73585	0.00358252	0.033632	1.0238	0.998209	0.00179126	0.999999	0.0322423	8.01708	7.99235	8.79705	8.58357	8.49905
ILMN_2351638	BEX4	0.583275	8.93939	4.73576	0.00358282	0.033632	1.02372	0.998209	0.00179141	0.999999	0.0322423	8.6175	8.56136	9.31742	9.11001	9.09069
ILMN_1669394	EI24	0.811792	11.5775	4.73392	0.00358942	0.0336567	1.02188	0.998205	0.00179471	0.999999	0.0322423	11.316	10.8648	11.8415	12.0425	11.8227
ILMN_3199798	LOC389342	0.649931	14.0111	4.73375	0.00359001	0.0336567	1.02171	0.998205	0.00179501	0.999999	0.0322423	13.7922	13.4501	14.268	14.2774	14.2679
ILMN_1685088	RPL36	0.954859	12.667	4.73109	0.00359955	0.0337246	1.01905	0.9982	0.00179978	0.999999	0.0322824	11.9243	12.2638	12.7483	13.1084	13.29
ILMN_3252395	LOC100129934	0.587345	7.96541	4.73007	0.00360323	0.0337324	1.01803	0.998198	0.00180161	0.999999	0.0322824	7.59586	7.63014	8.34264	8.08482	8.17358
ILMN_1698533	IDH3A	-0.853232	9.12971	-4.72959	0.00360496	0.0337324	1.01755	0.00180248	0.998198	0.0353003	0.999998	9.37088	9.91242	8.83428	8.8064	8.72457
ILMN_1699636	ACIN1	-0.832252	9.3044	-4.72756	0.00361228	0.0337795	1.01551	0.00180614	0.998194	0.0353251	0.999998	9.77408	9.83342	8.66923	9.08021	9.16506
ILMN_3245380	ZNF860	-1.23588	8.7175	-4.72467	0.00362272	0.0338557	1.01262	0.00181136	0.998189	0.0353803	0.999998	9.08435	9.83371	8.05859	8.10611	8.50476
ILMN_1711462	MNS1	-0.640103	9.43451	-4.72221	0.00363164	0.0339176	1.01016	0.00181582	0.998184	0.0354205	0.999998	9.93029	9.70686	9.03875	9.2713	9.22536
ILMN_1671250	CLIC4	0.63661	8.60265	4.72074	0.00363698	0.0339459	1.00868	0.998182	0.00181849	0.999999	0.0325452	8.11749	8.32387	8.77606	8.79113	9.00468
ILMN_1761844	ZCCHC17	-0.552241	10.5498	-4.71872	0.00364432	0.0339804	1.00667	0.00182216	0.998178	0.0354666	0.999998	10.9409	10.8214	10.2565	10.3019	10.4283
ILMN_1792679	ITGA5	-1.29553	10.1438	-4.71787	0.00364743	0.0339804	1.00581	0.00182371	0.998176	0.0354666	0.999998	10.9921	10.8501	9.08528	9.91904	9.87238
ILMN_1797684	PDCD2	0.741519	11.1504	4.71727	0.00364961	0.0339804	1.00521	0.998175	0.00182481	0.999999	0.0325851	10.6755	10.7356	11.6802	11.2418	11.4191
ILMN_1738482	CEP27	-1.33009	10.2118	-4.71695	0.00365079	0.0339804	1.00489	0.0018254	0.998175	0.0354666	0.999998	10.7719	11.2479	9.33393	9.54886	10.1566
ILMN_2090786	GCSH	0.505208	8.16772	4.71507	0.00365765	0.0339804	1.003	0.998171	0.00182883	0.999999	0.0325851	7.86461	7.86459	8.39879	8.29854	8.4121
ILMN_2354515	NDUFAF3	-0.651289	12.929	-4.71496	0.00365806	0.0339804	1.00289	0.00182903	0.998171	0.0354828	0.999998	13.4499	13.1897	12.7721	12.5453	12.6882
ILMN_3201365	LOC442232	1.0349	9.52601	4.7147	0.003659	0.0339804	1.00263	0.998171	0.0018295	0.999999	0.0325851	8.69647	9.11368	10.2716	9.70675	9.84155
ILMN_1852793		0.832818	8.72265	4.71467	0.00365911	0.0339804	1.0026	0.99817	0.00182956	0.999999	0.0325851	8.05213	8.3938	9.14608	8.81922	9.20204
ILMN_1690586	HNRPA1P4	-1.04912	12.4918	-4.71386	0.00366209	0.0339867	1.00179	0.00183105	0.998169	0.0354828	0.999998	13.3794	12.8631	12.3714	11.96	11.8849
ILMN_1711853	MED24	-0.618479	8.95962	-4.71239	0.00366747	0.0340152	1.00032	0.00183373	0.998166	0.0354883	0.999998	9.47808	9.18333	8.67095	8.75906	8.70666
ILMN_3202673	LOC100131196	0.552798	13.4665	4.70968	0.00367742	0.0340821	0.997601	0.998161	0.00183871	0.999999	0.0326919	13.241	13.0286	13.7118	13.6831	13.6679
ILMN_3238048	LOC730324	0.690659	9.11794	4.70789	0.00368404	0.0340821	0.995797	0.998158	0.00184202	0.999999	0.0326919	8.62578	8.78131	9.56483	9.20577	9.412
ILMN_3201986	LOC100132795	1.44818	11.5598	4.70694	0.00368753	0.0340821	0.994848	0.998156	0.00184377	0.999999	0.0326919	10.2161	11.1657	11.9467	12.0408	12.4297
ILMN_2226324	BRP44L	0.936655	11.3877	4.70659	0.00368884	0.0340821	0.994492	0.998156	0.00184442	0.999999	0.0326919	10.814	10.8375	12.0345	11.4135	11.8391
ILMN_2125675	LOC728643	-0.840393	12.0898	-4.70591	0.00369134	0.0340821	0.993814	0.00184567	0.998154	0.0355372	0.999998	12.8349	12.3532	11.766	11.8748	11.6203
ILMN_3249645	HSPA13	-0.564507	8.34011	-4.70531	0.00369357	0.0340821	0.993207	0.00184679	0.998153	0.0355372	0.999998	8.67372	8.6839	7.97901	8.19435	8.16957
ILMN_3198247	LOC388707	0.963507	13.156	4.70485	0.00369527	0.0340821	0.992747	0.998152	0.00184763	0.999999	0.0326999	12.5467	12.6091	13.8682	13.2109	13.5451
ILMN_1657554	TSPYL2	-0.858467	8.50786	-4.70473	0.0036957	0.0340821	0.99263	0.00184785	0.998152	0.0355372	0.999998	9.28137	8.76451	8.03985	8.25372	8.19985
ILMN_1772492	MCART1	-1.37675	13.5596	-4.70385	0.00369898	0.0340821	0.991741	0.00184949	0.998151	0.0355372	0.999998	14.313	14.4583	12.5027	13.012	13.512
ILMN_2329679	TPST2	0.818813	9.48574	4.70374	0.00369938	0.0340821	0.991632	0.99815	0.00184969	0.999999	0.0326999	9.04477	8.94413	9.63065	10.1078	9.70139
ILMN_1693225	LOC646897	-0.686372	8.13789	-4.70307	0.00370187	0.0340821	0.990956	0.00185094	0.998149	0.0355372	0.999998	8.39252	8.70691	7.78728	7.80811	7.99463
ILMN_2243516	C11orf63	-1.9978	9.70073	-4.70292	0.00370241	0.0340821	0.99081	0.00185121	0.998149	0.0355372	0.999998	10.3839	11.4149	8.29842	8.98298	9.42345
ILMN_1707810	RPS5	-0.594249	13.8605	-4.70188	0.00370626	0.0340844	0.989769	0.00185313	0.998147	0.0355372	0.999998	14.3467	14.0874	13.6742	13.621	13.5732
ILMN_2098743	THEM2	0.723647	9.54679	4.70077	0.00371039	0.0340844	0.988651	0.998145	0.0018552	0.999999	0.0326999	9.09841	9.12679	9.59447	10.0017	9.91255
ILMN_1652244	POPDC3	0.876913	9.30064	4.70037	0.00371188	0.0340844	0.988249	0.998144	0.00185594	0.999999	0.0326999	8.55058	8.99841	9.8233	9.45558	9.67534
ILMN_1765332	TIMM10	0.651419	10.469	4.70036	0.00371191	0.0340844	0.988241	0.998144	0.00185596	0.999999	0.0326999	10.1682	9.98816	10.8754	10.7371	10.5763
ILMN_3182762	LOC100129685	0.655584	10.1815	4.69834	0.00371946	0.0341325	0.986203	0.99814	0.00185973	0.999999	0.0327273	9.67337	9.90302	10.4351	10.3133	10.583
ILMN_2363392	TNFSF14	-1.03046	10.2762	-4.69692	0.00372475	0.0341598	0.984779	0.00186237	0.998138	0.0356521	0.999998	10.6623	11.1266	9.72917	9.68075	10.1821
ILMN_2051408	PNPT1	-0.957755	13.699	-4.69549	0.00373011	0.0341876	0.983338	0.00186505	0.998135	0.0356521	0.999998	14.2789	14.2685	12.9566	13.3909	13.6003
ILMN_1897741		-1.09725	11.3471	-4.69478	0.00373275	0.0341906	0.982627	0.00186637	0.998134	0.0356521	0.999998	12.0776	11.9333	10.4647	11.1233	11.1367
ILMN_2228873	STARD3NL	0.851761	9.47439	4.69373	0.00373667	0.0342053	0.981573	0.998132	0.00186834	0.999999	0.0328395	8.85796	9.06871	10.046	9.53589	9.86344
ILMN_1657632	ZMYM6	1.30175	9.12039	4.69008	0.00375041	0.0343041	0.977893	0.998125	0.0018752	0.999999	0.0328756	8.40851	8.27017	9.17918	10.1277	9.6164
ILMN_2282352	PHYH	0.481636	8.18631	4.68962	0.00375212	0.0343041	0.977437	0.998124	0.00187606	0.999999	0.0328756	7.89023	7.90442	8.35488	8.37882	8.40319
ILMN_1660376	LOC387841	0.587558	13.9196	4.68814	0.00375773	0.0343209	0.975938	0.998121	0.00187886	0.999999	0.0328756	13.6598	13.4743	14.0681	14.2628	14.1329
ILMN_1658437	SFXN4	0.620494	9.2215	4.6879	0.00375861	0.0343209	0.975702	0.998121	0.0018793	0.999999	0.0328756	8.93126	8.76715	9.6213	9.42094	9.36687
ILMN_1872419		-2.10502	12.0914	-4.6865	0.00376389	0.034333	0.974295	0.00188194	0.998118	0.0358594	0.999998	13.1571	13.5518	10.5848	11.0429	12.1206
ILMN_1688526	ARL5A	1.18522	11.7114	4.68566	0.00376709	0.034333	0.973442	0.998116	0.00188354	0.999999	0.0328944	10.7374	11.2631	12.4541	11.8024	12.2999
ILMN_1751571	RAD23A	0.612465	11.4252	4.68497	0.00376968	0.034333	0.972752	0.998115	0.00188484	0.999999	0.0328944	10.963	11.1524	11.5762	11.6298	11.8045
ILMN_2121068	ADAM17	-0.645188	9.20299	-4.68418	0.00377269	0.034333	0.97195	0.00188635	0.998114	0.0358594	0.999998	9.48897	9.69124	8.79384	8.97179	9.06911
ILMN_1708006	MICB	-0.709465	9.64636	-4.68388	0.00377382	0.034333	0.971652	0.00188691	0.998113	0.0358594	0.999998	10.2104	9.9337	9.53193	9.22524	9.33056
ILMN_1695945	MEIS2	-0.549913	9.3191	-4.68386	0.0037739	0.034333	0.971629	0.00188695	0.998113	0.0358594	0.999998	9.55677	9.74133	9.11864	9.03457	9.1442
ILMN_1655842	LOC442597	0.895808	8.2572	4.68239	0.00377949	0.0343473	0.970144	0.99811	0.00188975	0.999999	0.032941	7.71493	7.72451	8.75276	8.27046	8.82336
ILMN_2316974	LILRB1	-0.934027	12.9737	-4.68222	0.00378014	0.0343473	0.969973	0.00189007	0.99811	0.0358724	0.999998	13.4121	13.6561	12.2963	12.6196	12.8843
ILMN_2059173	SLC35E1	-1.74421	12.0033	-4.67808	0.00379589	0.0344692	0.9658	0.00189795	0.998102	0.0359756	0.999998	12.8113	13.2884	10.6501	11.3785	11.8882
ILMN_3227136	LOC729020	0.512769	8.62409	4.6734	0.0038138	0.0346105	0.961078	0.998093	0.0019069	0.999999	0.0332007	8.29659	8.33627	8.86661	8.87635	8.74464
ILMN_2043265	ZFP106	-0.58475	10.4037	-4.66968	0.0038281	0.0347189	0.957322	0.00191405	0.998086	0.0361879	0.999998	10.6476	10.8615	10.0741	10.2111	10.2242
ILMN_3292224	LOC100131609	-0.776946	11.6087	-4.66818	0.00383387	0.0347354	0.955809	0.00191694	0.998083	0.0361879	0.999998	12.2562	11.8934	11.1095	11.4099	11.3743
ILMN_2398926	C17orf58	0.800799	10.3014	4.66799	0.00383462	0.0347354	0.955613	0.998083	0.00191731	0.999999	0.0333427	9.86832	9.77361	10.8879	10.5909	10.3865
ILMN_2334042	THYN1	-0.89681	9.76159	-4.66626	0.0038413	0.0347554	0.953866	0.00192065	0.998079	0.0361879	0.999998	10.5623	10.037	9.49931	9.48026	9.22902
ILMN_1725244	HAT1	-0.78986	11.2094	-4.6662	0.00384155	0.0347554	0.953801	0.00192078	0.998079	0.0361879	0.999998	11.8124	11.5544	10.8128	11.1378	10.7299
ILMN_3238623	LYRM7	-0.759597	10.2337	-4.66477	0.00384707	0.0347817	0.952359	0.00192354	0.998076	0.0361879	0.999998	10.5638	10.8151	9.73774	9.91496	10.1367
ILMN_1791067	TESK1	-0.633576	8.71785	-4.66373	0.00385109	0.0347817	0.951311	0.00192555	0.998074	0.0361879	0.999998	9.12623	9.06977	8.39986	8.34176	8.65165
ILMN_1676765	LOC390354	-0.979281	13.5901	-4.66333	0.00385265	0.0347817	0.950906	0.00192632	0.998074	0.0361879	0.999998	14.5015	13.8538	13.2409	13.0761	13.2781
ILMN_1660477	LOC652608	0.562437	8.51988	4.66301	0.00385388	0.0347817	0.950584	0.998073	0.00192694	0.999999	0.0334707	8.123	8.24183	8.8104	8.62438	8.79978
ILMN_2405305	ARNTL	-0.6489	8.34626	-4.6587	0.00387068	0.0349118	0.946219	0.00193534	0.998065	0.036311	0.999998	8.78998	8.68121	8.27873	7.96661	8.01474
ILMN_1656082	H3F3A	1.10818	13.0696	4.65685	0.00387791	0.0349557	0.944345	0.998061	0.00193895	0.999999	0.0336397	12.6573	12.1521	13.719	13.663	13.1568
ILMN_3249949	C11orf58	0.519004	8.6048	4.65512	0.00388466	0.0349863	0.942599	0.998058	0.00194233	0.999999	0.0336587	8.29214	8.29466	8.90905	8.77525	8.75291
ILMN_2157240	MNS1	-0.562373	10.7069	-4.65477	0.00388605	0.0349863	0.94224	0.00194303	0.998057	0.0364018	0.999998	11.0518	11.0368	10.3491	10.5121	10.5846
ILMN_1739622	PPP1R12A	-0.697553	9.24029	-4.6537	0.00389023	0.0350026	0.94116	0.00194512	0.998055	0.0364018	0.999998	9.54434	9.7733	9.15392	8.83597	8.8939
ILMN_1786759	C11orf10	1.21205	12.5119	4.64999	0.00390483	0.0351053	0.937399	0.998048	0.00195242	0.999999	0.0337938	11.8615	11.7079	12.4932	13.3002	13.1969
ILMN_1768392	LOC648059	-0.701811	8.15835	-4.64959	0.0039064	0.0351053	0.936995	0.0019532	0.998047	0.0365068	0.999998	8.41475	8.74412	7.79685	7.81382	8.0222
ILMN_1793508	C7orf36	0.709458	8.62728	4.64791	0.00391305	0.0351435	0.935289	0.998043	0.00195652	0.999999	0.0338012	8.20618	8.19702	8.86124	9.14278	8.72916
ILMN_1674782	LOC375295	0.967887	8.85623	4.64726	0.00391562	0.0351452	0.934629	0.998042	0.00195781	0.999999	0.0338012	8.16482	8.38618	9.35056	8.88468	9.49491
ILMN_2157277	AKR1D1	-0.60467	13.9548	-4.64499	0.0039246	0.0351757	0.932329	0.0019623	0.998038	0.0365969	0.999998	14.3019	14.3333	13.6781	13.5836	13.8773
ILMN_1814204	C21orf55	-0.610331	13.8287	-4.64415	0.00392794	0.0351757	0.931474	0.00196397	0.998036	0.0365969	0.999998	14.1239	14.2659	13.497	13.5141	13.7426
ILMN_1736441	PDXP	0.669806	11.2983	4.64363	0.00392999	0.0351757	0.930949	0.998035	0.001965	0.999999	0.0338012	10.9482	10.8446	11.4476	11.7765	11.4745
ILMN_1680208	LOC284821	0.606808	12.5746	4.64351	0.00393049	0.0351757	0.930823	0.998035	0.00196524	0.999999	0.0338012	12.1337	12.2872	12.7984	12.9571	12.6963
ILMN_3253787	LOC100128274	-0.485849	8.26023	-4.64339	0.00393094	0.0351757	0.930707	0.00196547	0.998035	0.0365969	0.999998	8.5421	8.56137	8.10753	8.02013	8.07
ILMN_1799208	CSGALNACT2	-0.510706	8.28199	-4.64182	0.00393718	0.0352101	0.929115	0.00196859	0.998031	0.0366088	0.999998	8.65212	8.52471	8.05746	8.12837	8.04729
ILMN_2380771	AKR1A1	0.588092	10.8195	4.63942	0.00394676	0.03523	0.926674	0.998027	0.00197338	0.999999	0.0338012	10.5194	10.4138	11.1909	11.0413	10.932
ILMN_3219764	LOC441506	0.699411	13.7079	4.6392	0.00394763	0.03523	0.926453	0.998026	0.00197381	0.999999	0.0338012	13.2466	13.3299	14.127	13.7556	14.0805
ILMN_3239574	SNORD3A	0.765101	8.59994	4.63846	0.00395058	0.03523	0.925703	0.998025	0.00197529	0.999999	0.0338012	7.98884	8.29291	9.0283	8.69052	8.99912
ILMN_1784753	PAIP2	0.79535	11.6917	4.63804	0.00395228	0.03523	0.92527	0.998024	0.00197614	0.999999	0.0338012	11.2926	11.1364	11.7815	12.2673	11.9808
ILMN_3251246	PIGH	0.807148	9.56108	4.63717	0.00395575	0.03523	0.924389	0.998022	0.00197787	0.999999	0.0338012	8.86386	9.28973	9.98702	9.70791	9.95691
ILMN_1800311	HSF2	0.57405	8.62081	4.6371	0.00395602	0.03523	0.92432	0.998022	0.00197801	0.999999	0.0338012	8.20965	8.34311	8.97335	8.8256	8.75235
ILMN_1798448	IDS	0.755844	8.51749	4.63707	0.00395612	0.03523	0.924295	0.998022	0.00197806	0.999999	0.0338012	7.9199	8.20807	8.94608	8.60431	8.90911
ILMN_1682675	TWF1	-0.880239	9.39069	-4.63412	0.00396798	0.0353143	0.921288	0.00198399	0.998016	0.0368487	0.999998	9.87264	9.96502	8.78126	9.35954	8.97497
ILMN_3181480	FLJ36131	-1.98625	12.8348	-4.63186	0.00397704	0.0353612	0.918997	0.00198852	0.998011	0.0368864	0.999998	13.884	14.1691	11.2081	12.2128	12.7
ILMN_1724040	ANKRD57	0.483895	10.3529	4.63161	0.00397804	0.0353612	0.918743	0.998011	0.00198902	0.999999	0.0339227	10.0207	10.1044	10.5362	10.5599	10.5432
ILMN_1716583	NME7	0.714198	9.16311	4.63037	0.00398303	0.0353727	0.917485	0.998008	0.00199151	0.999999	0.0339227	8.84423	8.62496	9.66274	9.34173	9.34192
ILMN_3244640	SNORD96A	0.828277	8.91748	4.6301	0.00398414	0.0353727	0.917204	0.998008	0.00199207	0.999999	0.0339227	8.2185	8.62254	9.42673	9.05915	9.2605
ILMN_2136133	PABPC1	-0.861471	12.8124	-4.62845	0.0039908	0.0354105	0.915527	0.0019954	0.998005	0.0369675	0.999998	13.3133	13.3454	12.1342	12.6274	12.642
ILMN_2049343	LOC642947	-0.561902	14.0423	-4.62621	0.00399983	0.0354694	0.913254	0.00199992	0.998	0.0370047	0.999998	14.2989	14.4601	13.7602	13.7676	13.9249
ILMN_2081988	LANCL1	0.654988	10.1589	4.62256	0.00401468	0.0355796	0.909532	0.997993	0.00200734	0.999999	0.0341245	9.91797	9.61394	10.4544	10.5021	10.3063
ILMN_1713759	UBE2J1	1.06777	10.4066	4.62146	0.00401913	0.0355802	0.908418	0.99799	0.00200957	0.999999	0.0341245	9.48527	10.0467	11.0153	10.5308	10.9551
ILMN_1759008	ZNF689	0.822261	9.6465	4.62083	0.00402172	0.0355802	0.907771	0.997989	0.00201086	0.999999	0.0341245	9.16651	9.13978	10.288	9.81034	9.82789
ILMN_2382127	PPFIA1	-0.785932	9.13014	-4.62076	0.00402198	0.0355802	0.907707	0.00201099	0.997989	0.0371515	0.999998	9.7892	9.41421	8.67375	9.00428	8.76927
ILMN_3221790	LOC729123	-0.578541	9.80839	-4.61983	0.00402577	0.0355924	0.906759	0.00201289	0.997987	0.0371515	0.999998	10.0409	10.2701	9.52593	9.65973	9.54527
ILMN_2038775	TUBB2A	-0.592246	9.95155	-4.61857	0.00403094	0.0356167	0.905469	0.00201547	0.997985	0.0371527	0.999998	10.3122	10.3016	9.555	9.83738	9.75158
ILMN_3234841	LOC728517	0.471603	14.0614	4.61705	0.00403714	0.0356501	0.903927	0.997981	0.00201857	0.999999	0.0342159	13.7837	13.7733	14.2553	14.2336	14.2613
ILMN_1864631		-0.628073	8.43592	-4.6157	0.00404266	0.0356775	0.902552	0.00202133	0.997979	0.0371941	0.999998	8.86931	8.75622	8.3523	8.03866	8.16312
ILMN_3197767	LOC645691	-0.99926	11.6898	-4.61409	0.00404927	0.0356961	0.90091	0.00202463	0.997975	0.0371941	0.999998	12.5562	12.0224	11.0274	11.4775	11.3653
ILMN_2395932	UNC45A	-0.509774	10.1218	-4.61378	0.00405057	0.0356961	0.900588	0.00202528	0.997975	0.0371941	0.999998	10.4508	10.4044	9.90686	9.99909	9.84761
ILMN_1709948	LOC651453	0.846813	8.64414	4.61342	0.00405203	0.0356961	0.900225	0.997974	0.00202602	0.999999	0.0343027	8.0482	8.22391	8.73996	8.93534	9.27331
ILMN_1798380	UBQLN1	-0.899448	9.6922	-4.61205	0.00405769	0.0357247	0.898821	0.00202885	0.997971	0.0372132	0.999998	10.3382	10.1256	9.66466	9.12854	9.20405
ILMN_3299187	LOC728782	1.23791	12.9221	4.61114	0.00406141	0.035734	0.897903	0.997969	0.0020307	0.999999	0.0343426	12.2302	12.1285	13.9164	13.0141	13.3212
ILMN_1784749	GAS6	-0.580466	9.53586	-4.61061	0.0040636	0.035734	0.89736	0.0020318	0.997968	0.0372211	0.999998	9.90456	9.86371	9.14675	9.38931	9.37496
ILMN_3225673	LOC730060	-0.960043	8.93593	-4.60688	0.00407903	0.0358483	0.893551	0.00203951	0.99796	0.0372928	0.999998	9.26699	9.75693	8.47699	8.36596	8.81279
ILMN_1904980		-2.09068	11.1244	-4.60583	0.00408337	0.0358542	0.892481	0.00204169	0.997958	0.0372928	0.999998	12.0427	12.7149	9.59723	10.1814	11.0858
ILMN_1669201	ABCF2	-0.609329	8.59785	-4.60442	0.00408925	0.0358542	0.891035	0.00204462	0.997955	0.0372928	0.999998	8.84987	9.07702	8.43049	8.22988	8.40197
ILMN_1754303	RPL30	0.860466	13.3927	4.60405	0.00409077	0.0358542	0.89066	0.997955	0.00204539	0.999999	0.0345115	13.0543	12.6985	13.5434	13.992	13.6752
ILMN_2130514	FAM76B	-0.77949	9.2398	-4.60345	0.00409325	0.0358542	0.890051	0.00204663	0.997953	0.0372928	0.999998	9.85894	9.55604	9.14959	8.87581	8.7586
ILMN_2219712	HMGB2	0.580014	11.614	4.60345	0.00409328	0.0358542	0.890045	0.997953	0.00204664	0.999999	0.0345115	11.1447	11.3872	11.9132	11.8428	11.7819
ILMN_1676548	BZW2	0.579964	9.58124	4.60293	0.00409542	0.0358542	0.889519	0.997952	0.00204771	0.999999	0.0345115	9.18868	9.27784	9.66883	9.92285	9.848
ILMN_3219808	LOC391670	-0.516316	8.51756	-4.60262	0.00409672	0.0358542	0.889201	0.00204836	0.997952	0.0372928	0.999998	8.76275	8.89194	8.37908	8.28117	8.27284
ILMN_3199974	LOC100131787	0.876004	10.1194	4.60061	0.00410509	0.0359061	0.887148	0.997947	0.00205255	0.999999	0.0345535	9.56337	9.62431	10.1483	10.5262	10.7351
ILMN_1775736	NPM2	-0.56362	8.1845	-4.59927	0.00411067	0.0359255	0.885782	0.00205533	0.997945	0.0373413	0.999998	8.6342	8.41115	7.96265	8.01739	7.89712
ILMN_1798164	PHF3	-0.985968	10.788	-4.59891	0.00411217	0.0359255	0.885414	0.00205609	0.997944	0.0373413	0.999998	11.6994	11.0598	10.3377	10.5568	10.2864
ILMN_1699503	UBE2D2	0.533905	9.98704	4.59763	0.00411753	0.0359318	0.884105	0.997941	0.00205877	0.999999	0.0345914	9.66155	9.67185	10.2549	10.0811	10.2658
ILMN_1705991	GUSBL1	-0.688355	8.76029	-4.59747	0.00411822	0.0359318	0.883937	0.00205911	0.997941	0.0373502	0.999998	9.09922	9.24738	8.26557	8.59994	8.58932
ILMN_1652357	PDHX	0.56205	9.23502	4.59699	0.00412021	0.0359318	0.883451	0.99794	0.00206011	0.999999	0.0345914	8.958	8.83757	9.45611	9.57211	9.35129
ILMN_1653469	RPL12	1.26197	12.8942	4.59617	0.00412367	0.0359407	0.882608	0.997938	0.00206183	0.999999	0.0345914	11.7831	12.4911	13.1707	13.2681	13.7583
ILMN_1804396	C14orf4	0.83647	9.83953	4.59338	0.00413536	0.0360171	0.879759	0.997932	0.00206768	0.999999	0.0346476	9.5499	9.12539	10.0226	10.3781	10.1217
ILMN_1703866	SUPT5H	-0.691775	9.10526	-4.59244	0.00413935	0.0360171	0.878791	0.00206967	0.99793	0.0374957	0.999998	9.3968	9.64384	8.67447	8.80817	9.003
ILMN_2217630	CDKL3	0.555589	8.09079	4.59234	0.00413976	0.0360171	0.878691	0.99793	0.00206988	0.999999	0.0346476	7.79436	7.72053	8.4458	8.23381	8.25948
ILMN_1727617	XRN2	-1.14782	9.99327	-4.58935	0.00415238	0.0361012	0.875631	0.00207619	0.997924	0.0375391	0.999998	10.7179	10.6461	10.0114	9.38514	9.20588
ILMN_1673721	EXO1	-0.742159	9.12341	-4.58889	0.00415432	0.0361012	0.875161	0.00207716	0.997923	0.0375391	0.999998	9.68323	9.45417	9.05429	8.66269	8.76265
ILMN_2126344	SEC16A	-0.65876	9.63025	-4.58683	0.00416303	0.0361556	0.873055	0.00208151	0.997918	0.0375671	0.999998	10.1157	9.93532	9.44704	9.47646	9.17674
ILMN_1653404	NKIRAS2	-0.720141	10.0679	-4.58572	0.00416774	0.0361752	0.871917	0.00208387	0.997916	0.0375671	0.999998	10.6927	10.3072	9.90488	9.73902	9.69559
ILMN_2312296	PCBP2	0.502355	13.4385	4.58489	0.00417125	0.0361758	0.87107	0.997914	0.00208563	0.999999	0.0348716	13.0893	13.185	13.5787	13.6454	13.6944
ILMN_1660111	UCHL3	-0.562473	11.0302	-4.58455	0.00417271	0.0361758	0.870718	0.00208636	0.997914	0.0375671	0.999998	11.4347	11.3007	10.9106	10.6945	10.8105
ILMN_1706238	CSE1L	0.738473	11.7844	4.57834	0.00419918	0.0363745	0.864358	0.9979	0.00209959	0.999999	0.0350372	11.3503	11.3323	11.933	12.3476	11.9588
ILMN_1703441	ZNF593	1.07158	10.2845	4.57802	0.00420057	0.0363745	0.864025	0.9979	0.00210028	0.999999	0.0350372	9.3379	9.94511	10.985	10.5015	10.6527
ILMN_2395285	U1SNRNPBP	-0.653874	8.2955	-4.57636	0.0042077	0.0364149	0.862318	0.00210385	0.997896	0.0378359	0.999998	8.81538	8.56028	8.18639	7.9261	7.98937
ILMN_1766446	C6orf48	0.682565	8.82824	4.57474	0.00421464	0.036436	0.86066	0.997893	0.00210732	0.999999	0.0350942	8.33586	8.50153	9.31387	8.97742	9.01249
ILMN_2328280	ACTL6A	0.593472	10.0447	4.57421	0.00421692	0.036436	0.860116	0.997892	0.00210846	0.999999	0.0350942	9.64552	9.73178	10.399	10.3247	10.1226
ILMN_3201643	LOC100133019	-0.61837	8.26389	-4.57406	0.00421755	0.036436	0.859966	0.00210877	0.997891	0.0378453	0.999998	8.58418	8.68564	7.92899	7.92251	8.19812
ILMN_2246548	GSTTP2	-1.29155	9.6547	-4.57346	0.00422014	0.036437	0.859348	0.00211007	0.99789	0.0378453	0.999998	10.0177	10.8416	8.98147	8.98965	9.44311
ILMN_1726574	CACYBP	-0.836191	10.8396	-4.57253	0.00422414	0.0364502	0.858395	0.00211207	0.997888	0.0378453	0.999998	11.5445	11.138	10.6967	10.5132	10.3053
ILMN_2091123	HCG2P7	-1.20844	13.6265	-4.56944	0.00423751	0.0365442	0.855215	0.00211876	0.997881	0.037919	0.999998	14.2658	14.4373	12.6689	13.2083	13.5523
ILMN_2370091	NGFRAP1	0.592962	13.0439	4.56538	0.00425508	0.0366743	0.851052	0.997872	0.00212754	0.999999	0.0353718	12.6182	12.7581	13.1286	13.3682	13.3465
ILMN_2347234	PRMT1	-0.937673	10.4322	-4.56318	0.00426465	0.0367353	0.848791	0.00213232	0.997868	0.0381061	0.999998	11.1843	10.8053	10.2361	10.1914	9.74393
ILMN_1721349	MAGT1	-1.96864	12.2845	-4.56193	0.00427013	0.0367416	0.847499	0.00213506	0.997865	0.0381061	0.999998	13.3735	13.558	10.7326	11.4789	12.2796
ILMN_1672024	ISCA1L	0.563688	10.23	4.56187	0.00427037	0.0367416	0.847443	0.997865	0.00213518	0.999999	0.0354589	9.79327	9.99033	10.4371	10.3812	10.5481
ILMN_2279635	EIF4G2	-1.01463	9.35653	-4.56106	0.00427392	0.0367507	0.846606	0.00213696	0.997863	0.0381061	0.999998	10.1677	9.76289	9.21902	9.01668	8.61632
ILMN_1694111	PNKP	0.536393	9.2643	4.56017	0.00427781	0.0367627	0.84569	0.997861	0.0021389	0.999999	0.0354808	8.86021	9.02472	9.46955	9.41173	9.5553
ILMN_3231390	NHP2	0.520884	12.0264	4.55789	0.00428778	0.036827	0.843346	0.997856	0.00214389	0.999999	0.0355235	11.6421	11.7857	12.2825	12.1615	12.2604
ILMN_1766713	HSPD1	-0.841119	12.2206	-4.55727	0.0042905	0.0368289	0.842708	0.00214525	0.997855	0.0382078	0.999998	12.9902	12.4603	12.0063	11.8023	11.8438
ILMN_2082893	LOC440157	-1.40905	9.34768	-4.55389	0.00430535	0.0369348	0.839231	0.00215267	0.997847	0.0382165	0.999998	9.78724	10.599	8.74307	8.44578	9.16335
ILMN_2186216	GOLPH4	-1.07426	8.81524	-4.55231	0.00431234	0.0369441	0.837599	0.00215617	0.997844	0.0382165	0.999998	9.47534	9.44424	8.06112	8.26975	8.82573
ILMN_2070355	SDHAF1	0.559061	8.80143	4.55182	0.00431447	0.0369441	0.837101	0.997843	0.00215723	0.999999	0.0356819	8.47408	8.4579	9.17089	8.93539	8.96888
ILMN_1658464	GTF3A	0.524143	12.7872	4.55135	0.00431657	0.0369441	0.83661	0.997842	0.00215829	0.999999	0.0356819	12.5006	12.4448	13.0843	12.8941	13.0122
ILMN_2276758	POFUT1	-1.13583	13.6053	-4.55128	0.00431687	0.0369441	0.83654	0.00215844	0.997842	0.0382165	0.999998	14.2402	14.3333	12.7377	13.1363	13.5788
ILMN_1761281	LOC441019	-0.747424	11.9877	-4.55081	0.00431896	0.0369441	0.836054	0.00215948	0.997841	0.0382165	0.999998	12.6199	12.2525	11.8416	11.6904	11.5343
ILMN_1750102	EME1	-0.542795	8.39511	-4.54991	0.00432294	0.0369443	0.835126	0.00216147	0.997839	0.0382165	0.999998	8.61427	8.8273	8.15951	8.1454	8.22907
ILMN_1724194	NPEPL1	-0.605683	8.89115	-4.54967	0.00432399	0.0369443	0.834881	0.002162	0.997838	0.0382165	0.999998	9.19507	9.31404	8.78006	8.48864	8.67792
ILMN_2231020	TMEM185B	0.600347	9.02902	4.54812	0.00433086	0.0369622	0.833284	0.997835	0.00216543	0.999999	0.0357599	8.68502	8.6526	9.13255	9.23691	9.43801
ILMN_1686388	LOC644330	-0.570599	8.76943	-4.54806	0.00433109	0.0369622	0.83323	0.00216555	0.997834	0.0382165	0.999998	9.01521	9.20836	8.51244	8.64836	8.46277
ILMN_3241212	LOC732419	-0.624477	8.05683	-4.54566	0.00434179	0.0370022	0.830746	0.00217089	0.997829	0.0382165	0.999998	8.26031	8.60273	7.80659	7.81499	7.79954
ILMN_2306189	MAGED1	-0.618379	9.61205	-4.54543	0.00434278	0.0370022	0.830517	0.00217139	0.997829	0.0382165	0.999998	9.96805	9.99811	9.17756	9.49852	9.41803
ILMN_2404063	APP	-1.3471	10.1987	-4.54531	0.00434331	0.0370022	0.830393	0.00217166	0.997828	0.0382165	0.999998	10.9334	11.0806	9.07188	9.9019	10.0059
ILMN_1711470	UBE2T	1.00658	10.5787	4.54181	0.00435892	0.037107	0.826782	0.997821	0.00217946	0.999999	0.0359254	9.98283	9.96675	11.2905	11.0759	10.5777
ILMN_3210538	LOC646785	0.663252	13.8568	4.54143	0.00436064	0.037107	0.826384	0.99782	0.00218032	0.999999	0.0359254	13.4661	13.4516	13.9023	14.2715	14.1925
ILMN_1771903	NUP37	-0.980287	10.67	-4.54066	0.00436405	0.0371078	0.825598	0.00218202	0.997818	0.0383339	0.999998	11.5785	10.9378	10.4022	10.3202	10.1112
ILMN_3261439	LOC100128098	-1.84464	12.4415	-4.53999	0.00436706	0.0371078	0.824903	0.00218353	0.997816	0.0383339	0.999998	13.3386	13.7579	11.0718	11.5829	12.4563
ILMN_1732328	LOC646200	0.824324	13.0795	4.53972	0.00436829	0.0371078	0.82462	0.997816	0.00218414	0.999999	0.0359482	12.7413	12.4285	13.1422	13.5531	13.5324
ILMN_2089340	FAM127B	-0.616038	8.45865	-4.53857	0.00437341	0.0371299	0.823441	0.0021867	0.997813	0.038344	0.999998	8.85344	8.80311	8.02234	8.29517	8.3192
ILMN_1663664	MRPS10	-0.580077	11.5051	-4.52976	0.0044131	0.0374453	0.814341	0.00220655	0.997793	0.0386179	0.999998	11.9507	11.7556	11.1521	11.3521	11.3151
ILMN_1764127	NPHP1	0.518157	8.07239	4.5283	0.00441971	0.0374721	0.812833	0.99779	0.00220986	0.999999	0.0363308	7.70939	7.8136	8.33646	8.18578	8.31671
ILMN_1696568	ATP2C1	-1.22997	10.0679	-4.52795	0.00442134	0.0374721	0.812463	0.00221067	0.997789	0.0386179	0.999998	10.9004	10.7115	9.08844	9.64145	9.99794
ILMN_1734317	DPF2	-0.738402	10.1971	-4.52659	0.00442749	0.037488	0.811062	0.00221374	0.997786	0.0386179	0.999998	10.8689	10.4113	9.90159	9.96282	9.8407
ILMN_1652331	KCTD5	-0.494895	8.30848	-4.52617	0.00442939	0.037488	0.810631	0.00221469	0.997785	0.0386179	0.999998	8.60432	8.60651	8.16913	8.13521	8.02722
ILMN_2126957	NOMO1	-1.00084	8.81551	-4.52586	0.00443083	0.037488	0.810302	0.00221542	0.997785	0.0386179	0.999998	9.21828	9.61375	8.06712	8.5337	8.64471
ILMN_1807710	HINT1	0.778486	13.5021	4.52393	0.0044396	0.037503	0.808311	0.99778	0.0022198	0.999999	0.0363736	12.9964	13.0735	14.1077	13.6692	13.6635
ILMN_1719224	C17orf45	1.00984	12.5332	4.52387	0.00443988	0.037503	0.808248	0.99778	0.00221994	0.999999	0.0363736	11.6954	12.1592	13.1923	12.6262	12.9929
ILMN_3205162	LOC646688	0.670814	13.1171	4.52289	0.00444433	0.037503	0.807238	0.997778	0.00222217	0.999999	0.0363736	12.687	12.7422	13.4069	13.177	13.5723
ILMN_1714737	ASF1A	0.474982	8.95412	4.52283	0.00444465	0.037503	0.807166	0.997778	0.00222232	0.999999	0.0363736	8.63316	8.70511	9.15055	9.10976	9.17204
ILMN_3205353	LOC100131294	-0.584443	9.2861	-4.52268	0.00444533	0.037503	0.807011	0.00222267	0.997777	0.0386985	0.999998	9.48899	9.78453	9.0526	9.05785	9.0465
ILMN_1785528	FAM39DP	-0.60262	9.08797	-4.52073	0.00445421	0.0375565	0.805001	0.00222711	0.997773	0.0387105	0.999998	9.29617	9.60291	8.79478	8.87448	8.8715
ILMN_1801913	PPIH	-1.06221	10.9147	-4.51925	0.00446098	0.0375565	0.80347	0.00223049	0.99777	0.0387105	0.999998	11.9206	11.1834	10.6136	10.515	10.3408
ILMN_1737343	FNIP1	-0.519384	9.17258	-4.51893	0.00446246	0.0375565	0.803137	0.00223123	0.997769	0.0387105	0.999998	9.47184	9.49658	9.06279	8.96558	8.86612
ILMN_1729816	VDAC3	0.627339	12.4179	4.51855	0.00446424	0.0375565	0.802736	0.997768	0.00223212	0.999999	0.0364348	11.9473	12.1356	12.7117	12.7906	12.5041
ILMN_1789233	VPS37C	0.590134	11.0481	4.51831	0.00446531	0.0375565	0.802494	0.997767	0.00223265	0.999999	0.0364348	10.628	10.76	11.3774	11.3481	11.1269
ILMN_1787885	NUDT18	0.652608	8.73508	4.51795	0.00446695	0.0375565	0.802124	0.997767	0.00223347	0.999999	0.0364348	8.46883	8.21821	9.12975	9.0139	8.84473
ILMN_3263974	KRT18P13	-1.02756	9.3932	-4.51521	0.00447957	0.0376412	0.799281	0.00223979	0.99776	0.0388084	0.999998	10.022	9.99749	9.41753	8.79105	8.73794
ILMN_1652749	ERF	-0.860618	9.66877	-4.5137	0.00448655	0.0376669	0.797713	0.00224327	0.997757	0.0388084	0.999998	10.0348	10.3355	9.14325	9.20909	9.62121
ILMN_1674874	MFSD10	0.665953	10.6841	4.51344	0.00448774	0.0376669	0.797445	0.997756	0.00224387	0.999999	0.0365639	10.0967	10.4724	10.9444	10.89	11.0172
ILMN_3237986	MMGT1	-0.897399	11.1263	-4.51189	0.00449487	0.0377052	0.795845	0.00224744	0.997753	0.0388084	0.999998	11.4923	11.8371	10.4597	10.9109	10.9313
ILMN_1671191	UQCRC1	-1.15273	11.281	-4.51125	0.00449784	0.0377052	0.79518	0.00224892	0.997751	0.0388084	0.999998	12.3649	11.5804	10.6968	11.0377	10.7252
ILMN_2108938	FNBP4	-0.718612	9.68073	-4.51077	0.00450006	0.0377052	0.794684	0.00225003	0.99775	0.0388084	0.999998	10.0702	10.1535	9.63691	9.34619	9.19675
ILMN_1741204	KLHDC2	0.75371	10.4498	4.51024	0.00450253	0.0377052	0.79413	0.997749	0.00225126	0.999999	0.0366439	10.0171	9.97814	11.0255	10.5521	10.6764
ILMN_1790603	ATPAF1	-0.50143	10.5675	-4.50893	0.00450859	0.0377345	0.792774	0.0022543	0.997746	0.0388366	0.999998	10.8313	10.9053	10.4314	10.2854	10.3839
ILMN_2202481	UBLCP1	0.938867	9.48427	4.50826	0.00451171	0.0377392	0.792078	0.997744	0.00225585	0.999999	0.0366781	9.03347	8.80843	10.2109	9.7783	9.59026
ILMN_2332990	DIABLO	-0.526303	9.34385	-4.50739	0.00451577	0.0377517	0.791172	0.00225788	0.997742	0.038853	0.999998	9.64223	9.67704	9.23388	9.02473	9.14137
ILMN_1783709	RRAGA	0.474246	10.1912	4.50547	0.00452469	0.0378049	0.789182	0.997738	0.00226235	0.999999	0.0367432	9.88083	9.93244	10.3741	10.4263	10.3422
ILMN_1732300	POLR2C	-0.757955	10.0062	-4.50347	0.00453401	0.0378316	0.787108	0.00226701	0.997733	0.0389314	0.999998	10.6377	10.2843	9.89837	9.55897	9.65179
ILMN_1720858	C6orf115	0.723844	11.37	4.50311	0.00453572	0.0378316	0.786728	0.997732	0.00226786	0.999999	0.0367738	10.7761	11.0954	11.5042	11.8364	11.638
ILMN_1769031	FRAP1	-0.541973	10.0842	-4.50298	0.00453633	0.0378316	0.786592	0.00226817	0.997732	0.0389314	0.999998	10.3965	10.4223	9.73103	9.92506	9.94618
ILMN_2339825	YME1L1	0.557561	9.40711	4.50253	0.00453843	0.0378316	0.786126	0.997731	0.00226922	0.999999	0.0367738	9.06731	9.07783	9.69924	9.71199	9.47918
ILMN_1813528	CCBE1	-0.846859	8.84057	-4.50204	0.00454072	0.0378316	0.785618	0.00227036	0.99773	0.0389314	0.999998	9.54223	9.15514	8.24905	8.65963	8.59679
ILMN_1721113	HLA-C	-1.24067	8.67717	-4.50031	0.0045488	0.037866	0.783827	0.0022744	0.997726	0.0389553	0.999998	9.75402	9.08913	7.85014	8.53071	8.16185
ILMN_1704291	LOC645317	0.922072	10.413	4.50006	0.00454998	0.037866	0.783565	0.997725	0.00227499	0.999999	0.0368268	9.73199	9.98752	11.11	10.7275	10.508
ILMN_1766851	TMEM126B	1.11618	11.577	4.49613	0.00456845	0.0379982	0.779482	0.997716	0.00228422	0.999999	0.0369358	10.644	11.1706	12.3201	11.671	12.0793
ILMN_2389114	FIGNL1	-0.629322	8.503	-4.49496	0.00457398	0.0380228	0.778262	0.00228699	0.997713	0.0391255	0.999998	9.01914	8.74205	8.17494	8.38068	8.1982
ILMN_3283775	LOC100131205	1.39238	12.1663	4.49368	0.00458001	0.0380515	0.776934	0.99771	0.00229	0.999999	0.0369887	11.2969	11.3648	13.3213	12.2623	12.586
ILMN_1662340	ZNF358	0.906773	9.94064	4.49259	0.00458514	0.0380661	0.775805	0.997707	0.00229257	0.999999	0.0369896	9.24064	9.55252	10.627	10.0969	10.1862
ILMN_2328835	IP6K2	-0.468608	8.37709	-4.49222	0.00458693	0.0380661	0.775412	0.00229346	0.997707	0.0391909	0.999998	8.68515	8.63137	8.22726	8.16922	8.17248
ILMN_1767651	TECPR1	-0.721292	8.35507	-4.49109	0.00459226	0.0380746	0.774241	0.00229613	0.997704	0.039191	0.999998	8.8149	8.76079	7.80221	8.18762	8.20984
ILMN_1664577	DLD	0.556023	10.1547	4.49091	0.00459312	0.0380746	0.774051	0.997703	0.00229656	0.999999	0.0370135	9.82586	9.81624	10.5127	10.3668	10.2517
ILMN_1659854	PRPF40A	-0.538543	8.82831	-4.48775	0.00460812	0.0381565	0.770765	0.00230406	0.997696	0.0392809	0.999998	9.19816	9.10471	8.51315	8.72826	8.59726
ILMN_1686920	CCDC58	0.826353	10.5287	4.48774	0.00460818	0.0381565	0.770752	0.997696	0.00230409	0.999999	0.0370864	9.76748	10.2984	10.823	10.7784	10.9765
ILMN_2323385	TRIM4	0.689781	8.82712	4.48678	0.00461272	0.0381727	0.769759	0.997694	0.00230636	0.999999	0.0370864	8.4452	8.38129	9.17192	9.27163	8.86553
ILMN_1722583	COX4NB	0.716624	8.97122	4.48351	0.00462832	0.0382528	0.766355	0.997686	0.00231416	0.999999	0.0370864	8.50484	8.57766	9.49678	9.2294	9.04743
ILMN_1736096	DLL3	0.722862	8.22351	4.48339	0.0046289	0.0382528	0.766228	0.997686	0.00231445	0.999999	0.0370864	7.76823	7.81136	8.56141	8.26088	8.71569
ILMN_1772702	SFRS2B	0.707489	9.00743	4.48312	0.00463017	0.0382528	0.765951	0.997685	0.00231509	0.999999	0.0370864	8.67268	8.49319	9.36576	9.44738	9.05812
ILMN_2160388	RPL24	0.599172	13.8202	4.48118	0.00463947	0.0382877	0.763929	0.99768	0.00231973	0.999999	0.0370864	13.6074	13.3139	14.1198	14.0712	13.9886
ILMN_1686401	LOC728739	0.55257	10.3853	4.48116	0.0046396	0.0382877	0.7639	0.99768	0.0023198	0.999999	0.0370864	10.0199	10.0875	10.4757	10.6188	10.7243
ILMN_1739798	C7orf30	0.552528	11.0526	4.48002	0.00464505	0.0383095	0.762716	0.997677	0.00232252	0.999999	0.0370864	10.7508	10.6913	11.3455	11.1282	11.3469
ILMN_1664826	FBXO33	0.723515	9.54793	4.47952	0.00464743	0.0383095	0.7622	0.997676	0.00232371	0.999999	0.0370864	9.01373	9.2139	10.0604	9.64244	9.80919
ILMN_1666364	COQ10A	0.71869	8.47664	4.47629	0.004663	0.0384164	0.758826	0.997668	0.0023315	0.999999	0.0371704	8.1357	7.95516	8.9253	8.84346	8.52361
ILMN_1678165	LSM7	0.747718	11.24	4.47477	0.00467034	0.0384554	0.757239	0.997665	0.00233517	0.999999	0.0371888	10.6113	10.9716	11.4354	11.7327	11.4492
ILMN_3233239	LOC731789	-0.959177	8.45864	-4.47044	0.00469131	0.0386064	0.752722	0.00234566	0.997654	0.0399439	0.999998	8.73743	9.33086	7.96128	7.97242	8.2912
ILMN_1808584	FAM36A	0.690129	8.81932	4.46873	0.00469961	0.0386403	0.750938	0.99765	0.00234981	0.999999	0.0373495	8.4621	8.34838	9.32675	9.03598	8.92338
ILMN_1759453	UQCRB	0.610525	10.1522	4.46851	0.00470067	0.0386403	0.750712	0.99765	0.00235033	0.999999	0.0373495	9.75353	9.81814	10.2046	10.4979	10.4866
ILMN_3243291	LOC100133372	-0.71335	12.2047	-4.46653	0.00471031	0.038698	0.748645	0.00235515	0.997645	0.0400593	0.999998	12.8351	12.4303	11.815	12.0276	11.9155
ILMN_1798254	ACTR10	0.615149	10.3523	4.46514	0.00471707	0.0387088	0.747197	0.997641	0.00235854	0.999999	0.0373975	10.0724	9.89406	10.6753	10.6917	10.4282
ILMN_1740180	SNX3	1.06405	13.4115	4.46477	0.00471891	0.0387088	0.746805	0.997641	0.00235946	0.999999	0.0373975	12.594	12.952	14.2494	13.604	13.6578
ILMN_1744628	FDX1L	0.69738	9.1993	4.46415	0.00472192	0.0387088	0.746162	0.997639	0.00236096	0.999999	0.0373975	8.60569	8.95604	9.35574	9.45874	9.62027
ILMN_2054392	PPIL1	-0.480228	10.5399	-4.46411	0.00472212	0.0387088	0.746118	0.00236106	0.997639	0.0401136	0.999998	10.8386	10.8176	10.322	10.4204	10.3011
ILMN_2220283	HNRPA1L-2	-0.935132	12.1824	-4.46143	0.00473525	0.0387949	0.743316	0.00236763	0.997632	0.0401416	0.999998	12.9058	12.5813	12.1349	11.5472	11.743
ILMN_1783276	NEXN	-0.637291	9.74637	-4.46064	0.00473912	0.0388034	0.742492	0.00236956	0.99763	0.0401416	0.999998	10.1827	10.0748	9.29807	9.64915	9.52714
ILMN_1711799	C9orf40	0.706345	9.09593	4.4599	0.00474276	0.0388034	0.741719	0.997629	0.00237138	0.999999	0.0375222	8.52021	8.82403	9.50772	9.19054	9.43714
ILMN_3294235	LOC100133177	-0.591339	13.9077	-4.45889	0.00474772	0.0388034	0.740664	0.00237386	0.997626	0.0401416	0.999998	14.254	14.2711	13.4911	13.7378	13.7847
ILMN_1790909	NFE2L2	0.610608	9.83266	4.45881	0.00474811	0.0388034	0.740581	0.997626	0.00237406	0.999999	0.0375243	9.54139	9.3912	9.98245	10.2531	9.99518
ILMN_3180420	LOC100129269	-1.97663	10.8521	-4.45854	0.00474945	0.0388034	0.740297	0.00237472	0.997625	0.0401416	0.999998	11.7987	12.2775	9.33675	9.98618	10.8614
ILMN_1701403	HIP1	-0.50055	8.16934	-4.45789	0.00475264	0.038808	0.739618	0.00237632	0.997624	0.0401416	0.999998	8.38471	8.55464	7.95023	7.96253	7.99461
ILMN_2242403	DGUOK	0.845203	9.04615	4.45697	0.00475717	0.0388234	0.738658	0.997621	0.00237858	0.999999	0.0375557	8.42217	8.65589	9.68388	9.1486	9.32021
ILMN_1718044	ELAC2	-0.670634	8.6969	-4.45343	0.00477466	0.0389106	0.734954	0.00238733	0.997613	0.040175	0.999998	9.04055	9.15802	8.64035	8.24903	8.39657
ILMN_2186806	HLA-F	-2.365	10.9396	-4.45319	0.00477585	0.0389106	0.734704	0.00238792	0.997612	0.040175	0.999998	12.9847	11.7325	9.26875	10.7456	9.96633
ILMN_1805673	ALKBH4	-0.607085	8.32596	-4.45316	0.00477604	0.0389106	0.734663	0.00238802	0.997612	0.040175	0.999998	8.75028	8.63014	8.26477	7.99736	7.98725
ILMN_1680626	PDIA6	-1.2935	10.0864	-4.45268	0.0047784	0.0389106	0.734166	0.0023892	0.997611	0.040175	0.999998	10.6704	11.0547	9.03939	9.74316	9.92457
ILMN_1773906	NCOA4	0.523218	12.2881	4.4515	0.00478423	0.0389366	0.732934	0.997608	0.00239212	0.999999	0.0377289	11.97	11.9783	12.4728	12.6166	12.4027
ILMN_2222992	ETF1	0.539183	12.1807	4.44906	0.00479637	0.0390138	0.730377	0.997602	0.00239819	0.999999	0.0377842	11.8099	11.9046	12.4268	12.2717	12.4907
ILMN_2211724	C21orf24	-1.07662	13.4982	-4.4473	0.00480515	0.0390454	0.728531	0.00240258	0.997597	0.0403114	0.999998	14.0475	14.2407	12.6877	13.0361	13.4788
ILMN_1757995	PARP2	-0.537503	10.2466	-4.44722	0.00480554	0.0390454	0.728449	0.00240277	0.997597	0.0403114	0.999998	10.5482	10.59	10.1487	10.0356	9.91037
ILMN_1654320	LOC644250	-1.06089	11.2696	-4.44491	0.00481709	0.0391176	0.726027	0.00240854	0.997591	0.0403623	0.999998	11.7113	12.101	10.5996	10.6895	11.2467
ILMN_2063586	CLIC4	0.500963	12.2066	4.44403	0.0048215	0.0391319	0.725103	0.997589	0.00241075	0.999999	0.0379416	11.9044	11.9077	12.3447	12.5101	12.3663
ILMN_1678730	NOMO1	-1.04877	9.24771	-4.44125	0.00483544	0.0392234	0.72219	0.00241772	0.997582	0.04047	0.999998	9.72902	10.0249	8.40639	9.00193	9.0763
ILMN_1741564	DCTN4	0.579563	9.05427	4.43985	0.00484248	0.0392589	0.720722	0.997579	0.00242124	0.999999	0.0380661	8.74259	8.67048	9.34787	9.39262	9.1178
ILMN_3247139	C17orf96	-0.467005	8.53505	-4.4351	0.00486642	0.0394314	0.715743	0.00243321	0.997567	0.0406648	0.999998	8.77009	8.86041	8.36081	8.36038	8.32355
ILMN_1700822	DPP3	-0.502896	8.47624	-4.43445	0.00486973	0.0394365	0.715056	0.00243487	0.997565	0.0406648	0.999998	8.87038	8.68558	8.26547	8.28339	8.27638
ILMN_1787680	SELS	-0.705087	11.8245	-4.43313	0.00487641	0.0394689	0.713673	0.0024382	0.997562	0.0406744	0.999998	12.3672	12.1279	11.3197	11.6581	11.6496
ILMN_1756631	ZNF526	-0.575201	8.47975	-4.43184	0.00488298	0.0395005	0.712313	0.00244149	0.997559	0.0406832	0.999998	8.72294	8.92679	8.13819	8.25381	8.357
ILMN_2347541	NIN	-0.717664	8.90642	-4.43043	0.00489014	0.0395367	0.710833	0.00244507	0.997555	0.0406969	0.999998	9.18596	9.48808	8.7261	8.4129	8.71906
ILMN_1728975	SCO1	0.777096	9.785	4.42737	0.00490572	0.0396409	0.707622	0.997547	0.00245286	0.999999	0.0385222	9.28779	9.3497	10.3937	10.0023	9.89154
ILMN_3302919	MYOF	-0.698568	9.72003	-4.42602	0.00491264	0.0396751	0.7062	0.00245632	0.997544	0.040838	0.999998	10.1758	10.1026	9.239	9.67702	9.40577
ILMN_2147306	PNRC2	-0.637117	11.4114	-4.42436	0.00492115	0.0397221	0.704452	0.00246057	0.997539	0.0408627	0.999998	11.8903	11.697	11.263	10.9693	11.2374
ILMN_1789436	C1orf218	0.452417	8.12143	4.42325	0.00492683	0.0397461	0.703288	0.997537	0.00246341	0.999999	0.0386468	7.8499	7.85005	8.30975	8.28153	8.31591
ILMN_2408415	RPL9	0.834851	13.5861	4.41903	0.00494853	0.0398768	0.698848	0.997526	0.00247427	0.999999	0.0387065	12.7911	13.3792	13.9508	13.888	13.9212
ILMN_1814859	DDX47	0.659168	11.1959	4.41884	0.00494949	0.0398768	0.698653	0.997525	0.00247475	0.999999	0.0387065	10.7198	10.881	11.6381	11.4735	11.2672
ILMN_1667213	DFFA	-0.789029	10.0818	-4.41852	0.00495114	0.0398768	0.698317	0.00247557	0.997524	0.0410655	0.999998	10.5145	10.596	9.45969	9.87288	9.9661
ILMN_1681634	PXMP2	0.479417	9.02869	4.41675	0.0049603	0.0398883	0.69645	0.99752	0.00248015	0.999999	0.0387065	8.72668	8.75539	9.29829	9.1695	9.19358
ILMN_3225784	LOC730029	0.49551	13.9962	4.41669	0.00496063	0.0398883	0.696382	0.99752	0.00248032	0.999999	0.0387065	13.785	13.6128	14.2127	14.1826	14.1881
ILMN_1724504	SETD3	0.477679	11.0008	4.41667	0.00496069	0.0398883	0.696371	0.99752	0.00248034	0.999999	0.0387065	10.713	10.7153	11.2584	11.1228	11.1942
ILMN_2129545	GNB4	-1.04567	8.61149	-4.41381	0.00497553	0.0399859	0.693354	0.00248776	0.997512	0.0412214	0.999998	8.96149	9.51629	7.96219	8.10629	8.51119
ILMN_1780298	FAM86A	0.534478	8.80626	4.41193	0.00498529	0.0400425	0.691375	0.997507	0.00249264	0.999999	0.0388573	8.52024	8.45092	9.05377	8.88993	9.11647
ILMN_1808305	RTCD1	0.486801	10.1492	4.41083	0.00499104	0.0400669	0.690211	0.997504	0.00249552	0.999999	0.038861	9.89003	9.82427	10.3726	10.262	10.3972
ILMN_1730685	MRPL16	0.933289	10.1338	4.4069	0.00501152	0.0402039	0.686074	0.997494	0.00250576	0.999999	0.0389753	9.80951	9.3381	10.6804	10.6228	10.218
ILMN_1811261	KRIT1	-0.462077	8.78749	-4.4063	0.00501468	0.0402039	0.685437	0.00250734	0.997493	0.0414992	0.999998	9.02768	9.1018	8.57931	8.59427	8.63441
ILMN_2112049	DNLZ	0.841083	9.33121	4.40599	0.00501629	0.0402039	0.685113	0.997492	0.00250814	0.999999	0.0389753	8.76479	8.88833	9.86973	9.33086	9.80234
ILMN_1745076	CLINT1	-0.775416	11.0783	-4.40398	0.00502682	0.0402664	0.682995	0.00251341	0.997487	0.0415381	0.999998	11.7496	11.3375	10.5726	10.8761	10.8557
ILMN_1682792	BYSL	-0.507126	9.56776	-4.40325	0.00503065	0.0402753	0.682224	0.00251533	0.997485	0.0415381	0.999998	9.92285	9.82123	9.42507	9.26617	9.40349
ILMN_1808404	RHBDF1	-0.600985	10.0741	-4.4016	0.00503935	0.040323	0.680479	0.00251968	0.99748	0.0415634	0.999998	10.4993	10.3701	9.98912	9.83535	9.67668
ILMN_2038776	TXN	0.478501	13.8522	4.3989	0.00505359	0.0404052	0.67763	0.997473	0.00252679	0.999999	0.0391544	13.6313	13.4989	14.0735	14.0322	14.0251
ILMN_2066020	TCEB1	1.00989	12.0989	4.39838	0.00505633	0.0404052	0.677081	0.997472	0.00252817	0.999999	0.0391544	11.1997	11.7861	12.641	12.2194	12.6481
ILMN_3241834	LOC100134504	1.29755	11.4635	4.39769	0.00505996	0.0404052	0.676357	0.99747	0.00252998	0.999999	0.0391544	10.2319	11.1379	12.2322	11.7447	11.9705
ILMN_1797384	UROS	1.03016	9.55468	4.39757	0.00506058	0.0404052	0.676233	0.99747	0.00253029	0.999999	0.0391544	8.77318	9.09999	10.3631	9.67299	9.86416
ILMN_3282587	LOC644914	0.903761	10.6039	4.39603	0.00506875	0.0404485	0.674602	0.997466	0.00253438	0.999999	0.0391766	9.97505	10.1482	11.3349	10.7961	10.7652
ILMN_1667551	GUSBL1	-0.726021	9.38945	-4.39379	0.00508065	0.0405215	0.672234	0.00254032	0.99746	0.0418185	0.999998	9.79091	9.85921	8.8227	9.23103	9.24339
ILMN_2202967	ARL15	-0.723597	8.25113	-4.39314	0.00508408	0.040527	0.671552	0.00254204	0.997458	0.0418185	0.999998	8.92327	8.4473	7.99432	7.96628	7.92446
ILMN_1662954	CCT7	-1.0134	10.1778	-4.39254	0.0050873	0.0405308	0.670911	0.00254365	0.997456	0.0418185	0.999998	10.7751	10.7966	10.2164	9.54571	9.55525
ILMN_1684205	CIB1	1.07133	11.5944	4.39037	0.00509882	0.0405814	0.668625	0.997451	0.00254941	0.999999	0.0393677	10.7269	11.1763	12.3985	11.719	11.9513
ILMN_2357361	THYN1	-0.950818	9.97486	-4.39031	0.00509916	0.0405814	0.668557	0.00254958	0.99745	0.0418694	0.999998	10.8807	10.21	9.50425	9.72656	9.55279
ILMN_1753584	KRT8	-0.751085	8.48831	-4.38861	0.00510824	0.0406196	0.666761	0.00255412	0.997446	0.0418894	0.999998	8.81741	9.0605	8.02865	8.08987	8.4451
ILMN_1756162	EXOSC8	1.05137	9.91563	4.38838	0.00510947	0.0406196	0.666517	0.997445	0.00255474	0.999999	0.0394087	9.2557	9.31392	10.5836	10.5525	9.87246
ILMN_1747423	LOC389901	-0.635783	8.40359	-4.38773	0.00511296	0.0406255	0.665827	0.00255648	0.997444	0.0418894	0.999998	8.97464	8.59548	8.15814	8.11836	8.17133
ILMN_1701644	PCDHGB6	0.538214	8.21397	4.38521	0.00512644	0.0407106	0.663166	0.997437	0.00256322	0.999999	0.0394982	7.85173	7.93036	8.43714	8.30437	8.54628
ILMN_2381537	CRCP	-1.04795	12.7547	-4.38169	0.0051454	0.0408392	0.659436	0.0025727	0.997427	0.0421083	0.999998	13.345	13.422	11.9391	12.328	12.7395
ILMN_1658607	DLEU2	0.955835	9.91002	4.38018	0.00515354	0.0408818	0.657837	0.997423	0.00257677	0.999999	0.0396656	9.13868	9.53436	10.2752	10.0022	10.5997
ILMN_1774196	URM1	0.662334	11.1277	4.37713	0.00517006	0.0409908	0.654603	0.997415	0.00258503	0.999999	0.0397436	10.7408	10.7197	11.6305	11.3001	11.2472
ILMN_2059505	ARPP19	0.534553	11.4994	4.37631	0.00517446	0.0410037	0.653742	0.997413	0.00258723	0.999999	0.0397436	11.2942	11.0632	11.6928	11.7689	11.6781
ILMN_3269655	FLJ35390	-1.11272	11.7425	-4.37531	0.00517991	0.0410248	0.652679	0.00258995	0.99741	0.0423438	0.999998	12.1856	12.6346	10.9888	11.1955	11.7079
ILMN_2233099	SSRP1	-0.636169	10.3121	-4.37303	0.00519232	0.0410809	0.650259	0.00259616	0.997404	0.0423982	0.999998	10.8055	10.582	10.1488	10.1482	9.87578
ILMN_1708095	PANK2	0.777456	11.0665	4.37298	0.00519257	0.0410809	0.65021	0.997404	0.00259629	0.999999	0.0398412	10.664	10.5361	11.6811	11.2368	11.2146
ILMN_1676523	CCDC91	0.461483	9.8044	4.37151	0.00520059	0.0411223	0.648652	0.9974	0.00260029	0.999999	0.0398612	9.48098	9.57403	9.99217	9.96459	10.0102
ILMN_3232894	CNRIP1	-1.08084	12.0828	-4.3687	0.00521592	0.0412214	0.645676	0.00260796	0.997392	0.0425438	0.999998	12.5151	12.9474	12.0245	11.309	11.6177
ILMN_1776105	PSPH	0.449402	8.46626	4.36801	0.00521971	0.0412293	0.644941	0.99739	0.00260985	0.999999	0.0399663	8.21351	8.17972	8.64172	8.6697	8.62663
ILMN_2115434	RAB32	1.1941	11.0656	4.36382	0.00524274	0.0413385	0.640491	0.997379	0.00262137	0.999999	0.0400429	10.0735	10.6247	11.9324	11.1666	11.5306
ILMN_2056479	TXNL2	0.846397	10.5126	4.36316	0.00524639	0.0413385	0.639787	0.997377	0.00262319	0.999999	0.0400429	10.044	9.96547	11.2004	10.7094	10.6436
ILMN_1720526	CENPN	0.727523	11.7702	4.36292	0.00524768	0.0413385	0.639537	0.997376	0.00262384	0.999999	0.0400429	11.1083	11.5592	12.1379	11.9523	12.0935
ILMN_1658702	HIST1H2BJ	0.876096	8.23669	4.36224	0.00525145	0.0413385	0.638812	0.997374	0.00262572	0.999999	0.0400429	7.69397	7.7281	8.93682	8.51934	8.30524
ILMN_1657898	MTP18	-0.923619	8.5761	-4.36215	0.00525196	0.0413385	0.638713	0.00262598	0.997374	0.0426816	0.999998	9.4037	8.85685	8.02556	8.43729	8.15711
ILMN_2387742	HNRNPA1L2	-0.690506	9.01233	-4.36212	0.00525207	0.0413385	0.638691	0.00262604	0.997374	0.0426816	0.999998	9.39249	9.46078	8.99067	8.57785	8.63986
ILMN_1805992	KIAA1598	-0.579641	8.62077	-4.36155	0.00525522	0.0413385	0.638085	0.00262761	0.997372	0.0426816	0.999998	9.09994	8.83717	8.48858	8.31717	8.36101
ILMN_2388272	MED24	-0.608365	8.71003	-4.36142	0.00525597	0.0413385	0.637942	0.00262798	0.997372	0.0426816	0.999998	9.23845	8.91165	8.47014	8.39655	8.53336
ILMN_1764945	AP3D1	-0.842875	9.98551	-4.35681	0.00528146	0.0415128	0.63305	0.00264073	0.997359	0.0428414	0.999998	10.7405	10.2419	9.4451	9.76694	9.73303
ILMN_3225211	LOC729742	1.48571	12.1711	4.3564	0.00528375	0.0415128	0.632611	0.997358	0.00264187	0.999999	0.0402477	10.7437	11.8156	12.7552	12.4904	13.0504
ILMN_2344002	SIP1	0.655801	8.70622	4.35472	0.00529311	0.0415641	0.630822	0.997353	0.00264655	0.999999	0.0402551	8.30673	8.31875	9.18877	8.93653	8.78033
ILMN_1793433	RAB10	0.630356	12.2317	4.35387	0.00529786	0.0415793	0.629914	0.997351	0.00264893	0.999999	0.0402551	11.9206	11.7865	12.6873	12.4148	12.3496
ILMN_1665982	AKTIP	0.755119	9.3674	4.35328	0.0053011	0.0415826	0.629295	0.997349	0.00265055	0.999999	0.0402551	8.74083	9.08782	9.56828	9.54592	9.89413
ILMN_1790819	LOC728556	0.851635	9.57223	4.3507	0.00531551	0.0416735	0.626551	0.997342	0.00265775	0.999999	0.0403229	8.88755	9.23496	10.0732	9.61584	10.0496
ILMN_2145423	DET1	-0.662217	8.81139	-4.35015	0.00531862	0.0416757	0.625959	0.00265931	0.997341	0.0430954	0.999998	9.38649	9.03095	8.41704	8.61792	8.60455
ILMN_3285742	LOC100131786	-0.822293	8.33005	-4.34886	0.0053258	0.0417098	0.624594	0.0026629	0.997337	0.0431062	0.999998	8.57037	9.07649	7.89796	7.92776	8.17769
ILMN_1652073	LOC653658	0.485435	13.9284	4.34604	0.00534164	0.0418108	0.621589	0.997329	0.00267082	0.999999	0.0404448	13.6316	13.6426	14.0271	14.1909	14.1496
ILMN_1758827	RTN4IP1	0.57222	8.91031	4.34545	0.00534496	0.0418108	0.620961	0.997328	0.00267248	0.999999	0.0404448	8.58224	8.5517	9.30533	9.00002	9.11223
ILMN_1659411	POLR2C	-0.722531	11.0547	-4.345	0.00534752	0.0418108	0.620477	0.00267376	0.997326	0.0432346	0.999998	11.719	11.2575	10.6991	10.7433	10.8547
ILMN_1654445	LOC347292	0.853983	10.1801	4.34428	0.00535157	0.0418108	0.619711	0.997324	0.00267579	0.999999	0.0404448	9.3982	9.93722	10.3523	10.5476	10.6652
ILMN_2219131	RPS15	0.752121	8.9619	4.34393	0.00535352	0.0418108	0.619344	0.997323	0.00267676	0.999999	0.0404448	8.41583	8.60542	9.22846	9.03939	9.52039
ILMN_2407124	MCM8	-0.810329	10.1433	-4.34354	0.00535571	0.0418108	0.61893	0.00267785	0.997322	0.0432533	0.999998	10.6095	10.6496	10.1508	9.61494	9.69185
ILMN_1730622	EVL	-0.479284	11.2004	-4.33865	0.00538339	0.0419899	0.613714	0.0026917	0.997308	0.0434294	0.999998	11.4156	11.5602	10.9756	11.0078	11.0425
ILMN_3309694	SNORD69	0.606009	8.13996	4.33831	0.00538533	0.0419899	0.613351	0.997307	0.00269266	0.999999	0.040576	7.67942	7.87329	8.48169	8.21111	8.4543
ILMN_1722905	MRPS11	0.682504	9.96725	4.33773	0.00538864	0.0419899	0.612729	0.997306	0.00269432	0.999999	0.040576	9.5305	9.58499	10.4948	10.1311	10.0948
ILMN_3290298	LOC439953	0.905122	11.4525	4.33703	0.00539258	0.0419899	0.611989	0.997304	0.00269629	0.999999	0.040576	10.6415	11.1774	12.0356	11.6258	11.7823
ILMN_1712985	C17orf58	0.671764	9.91615	4.33698	0.00539289	0.0419899	0.611931	0.997304	0.00269644	0.999999	0.040576	9.4617	9.56448	10.4121	10.1464	9.99601
ILMN_1709549	PLEKHM1	-0.539108	9.37511	-4.33573	0.00540001	0.0420232	0.610596	0.00270001	0.9973	0.0435158	0.999998	9.66391	9.73325	9.01207	9.24301	9.22333
ILMN_2401822	FTSJ1	0.483181	10.1028	4.335	0.00540416	0.0420333	0.609819	0.997298	0.00270208	0.999999	0.0406193	9.78396	9.84189	10.3841	10.2307	10.2735
ILMN_1683175	C9orf23	-0.77591	8.91744	-4.33432	0.00540799	0.042041	0.609101	0.002704	0.997296	0.0435326	0.999998	9.64433	9.12163	8.69632	8.58631	8.53859
ILMN_3233930	LOC390557	0.543268	11.0376	4.3326	0.00541786	0.0420955	0.607257	0.997291	0.00270893	0.999999	0.0406809	10.7663	10.6571	11.3456	11.1129	11.3063
ILMN_3297317	LOC728658	0.473111	13.6206	4.3313	0.00542526	0.0421307	0.605876	0.997287	0.00271263	0.999999	0.0406946	13.3857	13.2877	13.8731	13.7761	13.7802
ILMN_1758938	SLC31A2	0.50334	8.37574	4.33035	0.00543074	0.0421511	0.604855	0.997285	0.00271537	0.999999	0.0406946	8.08502	8.06244	8.5079	8.52712	8.69619
ILMN_2180519	LOC729603	-0.8396	13.8503	-4.3283	0.00544248	0.0421652	0.60267	0.00272124	0.997279	0.0436427	0.999998	14.1932	14.5149	13.242	13.5385	13.7628
ILMN_2216157	GNA12	0.60064	9.80958	4.32802	0.0054441	0.0421652	0.602369	0.997278	0.00272205	0.999999	0.0407533	9.4274	9.47099	10.1796	9.85228	10.1176
ILMN_1726392	NIN	-0.781297	8.59164	-4.3278	0.00544532	0.0421652	0.602141	0.00272266	0.997277	0.0436427	0.999998	8.8812	9.23963	8.42154	8.03645	8.37937
ILMN_2112755	HSDL1	-0.49548	8.78899	-4.32717	0.00544896	0.0421652	0.601465	0.00272448	0.997276	0.0436427	0.999998	9.02623	9.14632	8.54473	8.54837	8.6793
ILMN_2129927	EXT1	-1.09671	10.3986	-4.32714	0.00544915	0.0421652	0.601429	0.00272458	0.997275	0.0436427	0.999998	11.0271	11.0862	9.46612	10.1599	10.2538
ILMN_1715905	DSN1	-0.656009	10.2686	-4.32677	0.00545126	0.0421652	0.601037	0.00272563	0.997274	0.0436427	0.999998	10.8024	10.5221	10.006	10.1611	9.8516
ILMN_1773080	OAZ1	0.781448	14.011	4.32654	0.00545257	0.0421652	0.600795	0.997274	0.00272628	0.999999	0.0407754	13.305	13.7792	14.1631	14.44	14.3675
ILMN_1738407	ULBP1	-0.454188	8.10139	-4.32463	0.00546358	0.0422218	0.598753	0.00273179	0.997268	0.0436627	0.999998	8.39543	8.35237	7.95969	7.92494	7.87451
ILMN_2364272	MBNL2	-0.669104	10.769	-4.32428	0.00546561	0.0422218	0.598378	0.0027328	0.997267	0.0436627	0.999998	11.3722	10.9687	10.5598	10.5322	10.4122
ILMN_1658992	DPM1	0.908706	10.8224	4.32248	0.005476	0.0422709	0.596455	0.997262	0.002738	0.999999	0.0409091	10.3303	10.224	11.4305	11.3264	10.8007
ILMN_1732776	NUP98	-0.560237	8.50375	-4.32203	0.00547861	0.0422709	0.595974	0.00273931	0.997261	0.0436875	0.999998	8.73344	8.94635	8.37501	8.16816	8.2958
ILMN_2088847	OTUD5	-0.668237	8.87458	-4.32169	0.00548057	0.0422709	0.595612	0.00274028	0.99726	0.0436875	0.999998	9.15114	9.3999	8.64208	8.4156	8.76417
ILMN_1815086	NINJ1	1.35392	10.1144	4.32105	0.00548429	0.0422775	0.594924	0.997258	0.00274215	0.999999	0.0409296	9.28988	9.3142	11.2826	10.2505	10.4347
ILMN_1677085	RGS19	0.599828	9.21999	4.32008	0.0054899	0.0422803	0.59389	0.997255	0.00274495	0.999999	0.04093	8.80111	8.91908	9.27025	9.53709	9.57242
ILMN_2395926	MANBAL	-0.702293	11.0775	-4.32	0.00549039	0.0422803	0.5938	0.0027452	0.997255	0.0437186	0.999998	11.3609	11.6368	11.0129	10.6519	10.725
ILMN_2124757	RPL23AP13	0.830504	9.40322	4.31814	0.00550118	0.0423218	0.591812	0.997249	0.00275059	0.999999	0.0409338	8.67035	9.13948	9.63395	9.61536	9.95695
ILMN_2222872	RBM18	0.632075	8.60629	4.31808	0.00550152	0.0423218	0.591751	0.997249	0.00275076	0.999999	0.0409338	8.24042	8.21367	9.07902	8.70744	8.7909
ILMN_2183331	RBM7	-0.513906	10.0828	-4.31741	0.0055054	0.0423296	0.591037	0.0027527	0.997247	0.0437655	0.999998	10.4813	10.3009	9.91682	9.91921	9.79558
ILMN_1658027	RAD54L	-0.622242	9.07652	-4.31676	0.0055092	0.0423367	0.590338	0.0027546	0.997245	0.0437655	0.999998	9.40132	9.49841	9.03916	8.7161	8.72762
ILMN_1690237	PCDHB19P	-0.819617	8.19261	-4.31592	0.00551408	0.0423522	0.589441	0.00275704	0.997243	0.0437655	0.999998	8.41591	8.95285	7.78712	7.79349	8.01368
ILMN_1784871	FASN	0.939848	10.141	4.30814	0.00555965	0.0426719	0.581111	0.99722	0.00277983	0.999999	0.0413247	9.60119	9.55294	10.8059	10.6279	10.1169
ILMN_1715832	PIK3R4	-0.467688	8.2093	-4.30715	0.00556549	0.0426719	0.580049	0.00278274	0.997217	0.0440527	0.999998	8.55298	8.42684	8.03576	8.04387	7.98703
ILMN_1687533	SEMA4D	-0.716269	9.07587	-4.30691	0.00556689	0.0426719	0.579795	0.00278344	0.997217	0.0440527	0.999998	9.67015	9.34112	8.58419	8.85936	8.92454
ILMN_1691131	LSMD1	-1.38311	10.7329	-4.3063	0.00557049	0.0426719	0.57914	0.00278524	0.997215	0.0440527	0.999998	11.1079	12.0176	9.7913	10.3564	10.3913
ILMN_1901198		0.674044	8.69079	4.30626	0.00557071	0.0426719	0.579099	0.997215	0.00278536	0.999999	0.0413518	8.35195	8.22077	9.19747	8.8903	8.79344
ILMN_3293503	LOC442270	0.731401	8.75672	4.30562	0.00557451	0.0426719	0.578408	0.997213	0.00278726	0.999999	0.0413518	8.37513	8.26063	8.84632	8.97852	9.32299
ILMN_2180582	PNPLA8	-0.45248	9.28315	-4.30537	0.00557596	0.0426719	0.578145	0.00278798	0.997212	0.0440527	0.999998	9.59522	9.51405	9.10241	9.12857	9.07549
ILMN_1776047	LOC646197	-0.953677	9.96186	-4.30466	0.00558015	0.0426818	0.577385	0.00279008	0.99721	0.0440527	0.999998	10.7491	10.3191	9.29928	9.88878	9.5531
ILMN_1711227	GMDS	0.734026	9.17423	4.30135	0.00559977	0.0427932	0.573832	0.9972	0.00279988	0.999999	0.0414974	8.82617	8.64145	9.73232	9.2743	9.39689
ILMN_2404065	APP	-1.40413	10.465	-4.30122	0.00560052	0.0427932	0.573696	0.00280026	0.9972	0.0441663	0.999998	11.3048	11.3103	9.23812	10.249	10.223
ILMN_1803742	CAPZA1	0.950324	10.9074	4.29817	0.00561864	0.0428928	0.570427	0.997191	0.00280932	0.999999	0.0415954	10.1044	10.57	11.6022	11.063	11.1974
ILMN_1757272	THAP1	-0.564215	9.37834	-4.29805	0.00561937	0.0428928	0.570293	0.00280969	0.99719	0.0442676	0.999998	9.69727	9.73646	9.31594	9.01332	9.1287
ILMN_1695261	LOC285176	0.647039	14.1293	4.29561	0.0056339	0.0429646	0.567679	0.997183	0.00281695	0.999999	0.0416301	13.9152	13.567	14.3644	14.5087	14.2912
ILMN_1658053	DYNLRB1	0.79539	11.6557	4.29549	0.00563461	0.0429646	0.567552	0.997183	0.00281731	0.999999	0.0416301	11.0871	11.2698	11.7537	12.2786	11.8893
ILMN_3187283	LOC100128460	-0.677326	8.56845	-4.29328	0.00564785	0.04299	0.565175	0.00282392	0.997176	0.0444078	0.999998	8.87292	9.07678	8.40051	8.06771	8.42435
ILMN_2043615	C17orf90	0.76974	9.49528	4.29303	0.00564935	0.04299	0.564907	0.997175	0.00282467	0.999999	0.0416537	8.92748	9.13939	10.0777	9.57955	9.7523
ILMN_1691237	CAP2	0.668033	10.8998	4.2929	0.00565016	0.04299	0.564761	0.997175	0.00282508	0.999999	0.0416537	10.5631	10.435	11.3385	11.2284	10.9341
ILMN_2270900	ZNF197	-0.635725	9.14803	-4.2924	0.00565315	0.04299	0.564225	0.00282658	0.997173	0.0444078	0.999998	9.65576	9.40317	8.74152	9.05118	8.88853
ILMN_1663416	LOC642250	0.56781	13.9489	4.29164	0.00565769	0.04299	0.563413	0.997171	0.00282884	0.999999	0.0416537	13.6269	13.5896	14.3543	14.1085	14.0653
ILMN_3237579	ZNF845	-0.483768	8.24846	-4.29144	0.0056589	0.04299	0.563196	0.00282945	0.997171	0.0444078	0.999998	8.59977	8.47766	8.12409	7.99251	8.04825
ILMN_1699253	LOC729317	0.891348	10.8173	4.29119	0.00566041	0.04299	0.562926	0.99717	0.0028302	0.999999	0.0416537	10.3652	10.1997	11.506	11.1612	10.8543
ILMN_3273065	LOC100130367	-0.542488	8.08848	-4.29104	0.00566126	0.04299	0.562773	0.00283063	0.997169	0.0444078	0.999998	8.32465	8.5033	7.80667	7.81297	7.99481
ILMN_1732150	KIAA0101	-0.526716	8.51213	-4.28934	0.00567152	0.0430457	0.560941	0.00283576	0.997164	0.0444409	0.999998	8.95284	8.70348	8.29528	8.33101	8.27805
ILMN_1749405	KIAA1191	-0.465279	12.1066	-4.28801	0.00567949	0.0430821	0.559518	0.00283975	0.99716	0.0444562	0.999998	12.397	12.3746	11.9409	11.8438	11.9769
ILMN_1651886	CWF19L1	0.621098	10.518	4.28757	0.00568215	0.0430821	0.559044	0.997159	0.00284107	0.999999	0.0417611	10.0002	10.2906	10.9069	10.7243	10.6683
ILMN_2290618	SEC22C	0.545816	10.2743	4.28679	0.00568689	0.0430959	0.558198	0.997157	0.00284345	0.999999	0.0417611	9.91867	9.97499	10.6214	10.3449	10.5116
ILMN_1694759	C19orf42	0.520617	9.85918	4.28594	0.00569199	0.0431124	0.557292	0.997154	0.00284599	0.999999	0.0417611	9.57937	9.51425	10.1011	9.9355	10.1657
ILMN_1752197	PDDC1	-0.610567	8.77365	-4.28462	0.00570002	0.0431365	0.555864	0.00285001	0.99715	0.0445303	0.999998	8.98931	9.29067	8.61964	8.41006	8.55857
ILMN_2411794	PTPRA	-1.09432	10.7005	-4.28445	0.00570103	0.0431365	0.555684	0.00285052	0.997149	0.0445303	0.999998	11.4954	11.2188	9.79185	10.5612	10.4352
ILMN_2383097	RPL17	0.679706	13.6593	4.28119	0.00572081	0.0432478	0.552176	0.99714	0.00286041	0.999999	0.0419308	13.2529	13.2501	14.0766	14.0466	13.6704
ILMN_1706075	SF3B1	-0.908191	10.4542	-4.28106	0.0057216	0.0432478	0.552036	0.0028608	0.997139	0.0446436	0.999998	11.0353	10.963	10.4751	9.8117	9.98602
ILMN_3244521	LOC283267	-0.578825	8.76154	-4.27903	0.00573393	0.0433188	0.549855	0.00286697	0.997133	0.0446925	0.999998	9.22866	8.98901	8.63306	8.40731	8.54966
ILMN_2089329	SPRY2	0.678606	11.4504	4.27805	0.00573988	0.0433415	0.548805	0.99713	0.00286994	0.999999	0.0419978	11.2008	10.8856	11.8929	11.7018	11.5708
ILMN_3258356	LOC100128888	0.601241	8.35853	4.27628	0.0057507	0.0433927	0.546897	0.997125	0.00287535	0.999999	0.0419978	8.04679	7.94878	8.68792	8.39923	8.70993
ILMN_1701696	LOC644863	0.678365	12.3255	4.27582	0.00575354	0.0433927	0.546397	0.997123	0.00287677	0.999999	0.0419978	11.7756	12.0613	12.6373	12.7483	12.4049
ILMN_3215381	LOC645175	0.662107	8.77701	4.27533	0.00575652	0.0433927	0.545873	0.997122	0.00287826	0.999999	0.0419978	8.29123	8.46826	9.22631	8.83274	9.0665
ILMN_1749612	LOC729101	0.450932	8.18188	4.27502	0.00575843	0.0433927	0.545537	0.997121	0.00287921	0.999999	0.0419978	7.92571	7.89693	8.33136	8.41902	8.33638
ILMN_1666482	SP2	-0.592266	8.98309	-4.27264	0.00577303	0.0434635	0.542971	0.00288652	0.997113	0.0449498	0.999998	9.5025	9.1744	8.6778	8.79194	8.76881
ILMN_1673215	PCBP1	0.83191	12.7667	4.27205	0.0057766	0.0434635	0.542345	0.997112	0.0028883	0.999999	0.0420476	12.2478	12.2873	13.4421	13.01	12.8463
ILMN_1768449	PRPSAP1	0.91522	10.6091	4.27205	0.00577666	0.0434635	0.542335	0.997112	0.00288833	0.999999	0.0420476	10.1101	10.0099	11.3755	10.7719	10.7783
ILMN_2234873	NME2	0.747032	9.38327	4.27068	0.00578506	0.0435045	0.540863	0.997107	0.00289253	0.999999	0.0420672	8.68038	9.18973	9.68817	9.60864	9.74945
ILMN_2393046	NHLRC3	-0.661847	8.95276	-4.26972	0.00579095	0.0435266	0.539832	0.00289547	0.997105	0.0450417	0.999998	9.49542	9.20432	8.58844	8.87399	8.60162
ILMN_1709164	RUNDC2C	-0.989607	8.92799	-4.26664	0.00580999	0.0436475	0.536506	0.002905	0.997095	0.0451422	0.999998	9.21256	9.83095	8.38186	8.41394	8.80065
ILMN_1698934	CMTM7	1.17496	11.0994	4.2661	0.00581334	0.0436504	0.535922	0.997093	0.00290667	0.999999	0.0422312	10.2293	10.5596	12.0061	11.1149	11.5874
ILMN_1659169	LOC729919	-0.531419	8.57915	-4.26369	0.00582825	0.0437162	0.533326	0.00291413	0.997086	0.0451611	0.999998	9.01877	8.77722	8.34982	8.4302	8.31972
ILMN_3243961	ZNF252	-0.583253	9.7069	-4.26314	0.00583165	0.0437162	0.532736	0.00291582	0.997084	0.0451611	0.999998	10.1166	9.99711	9.44541	9.33062	9.64477
ILMN_1760320	GNB1	-0.601084	13.4151	-4.2626	0.00583504	0.0437162	0.532147	0.00291752	0.997082	0.0451611	0.999998	13.877	13.6744	13.0031	13.2371	13.2837
ILMN_3199655	LOC646784	0.516973	8.07511	4.26258	0.00583514	0.0437162	0.532129	0.997082	0.00291757	0.999999	0.0423479	7.73288	7.79697	8.24683	8.18519	8.41366
ILMN_1735360	SDAD1	-1.22473	11.0768	-4.26229	0.00583692	0.0437162	0.53182	0.00291846	0.997082	0.0451611	0.999998	11.9347	11.6886	10.029	10.8916	10.8401
ILMN_2405023	PPP1CB	0.480874	8.61112	4.26098	0.00584508	0.043755	0.530406	0.997077	0.00292254	0.999999	0.0423782	8.25435	8.39084	8.80091	8.74537	8.86413
ILMN_1771921	HSCB	-0.469891	9.06697	-4.25969	0.00585312	0.043793	0.529013	0.00292656	0.997073	0.0452147	0.999998	9.29795	9.39985	8.81307	8.93125	8.89271
ILMN_1801090	KRT222	-0.657133	8.22708	-4.25921	0.00585615	0.0437934	0.528488	0.00292807	0.997072	0.0452147	0.999998	8.78703	8.4557	7.81881	7.98135	8.09252
ILMN_1667162	NKX3-1	-0.52964	11.4795	-4.25823	0.00586224	0.0438168	0.527434	0.00293112	0.997069	0.0452147	0.999998	11.8153	11.7792	11.3874	11.1268	11.2886
ILMN_1749297	ACTL6A	0.502235	10.3865	4.25646	0.00587334	0.0438285	0.525518	0.997063	0.00293667	0.999999	0.0424347	10.0763	10.094	10.5477	10.7122	10.5023
ILMN_1803819	IQGAP1	-0.763019	9.98227	-4.25628	0.00587441	0.0438285	0.525332	0.00293721	0.997063	0.0452612	0.999998	10.2334	10.6468	9.50823	9.65633	9.86663
ILMN_1751803	LSM10	0.713012	10.1833	4.25568	0.0058782	0.0438285	0.524679	0.997061	0.0029391	0.999999	0.0424347	9.53115	9.97973	10.5798	10.3739	10.4517
ILMN_2347592	NMB	0.501327	8.16433	4.25554	0.00587908	0.0438285	0.524527	0.99706	0.00293954	0.999999	0.0424347	7.92842	7.79866	8.26335	8.40175	8.4295
ILMN_2150894	ALDH1B1	0.454832	8.71869	4.25527	0.00588077	0.0438285	0.524237	0.99706	0.00294038	0.999999	0.0424347	8.40273	8.48885	8.85181	8.92064	8.92943
ILMN_1692517	LOC653381	0.907905	10.5413	4.25513	0.00588164	0.0438285	0.524086	0.997059	0.00294082	0.999999	0.0424347	9.71841	10.2746	11.1066	10.6877	10.9191
ILMN_1756877	C14orf179	-0.614127	9.16579	-4.25433	0.00588664	0.0438436	0.523225	0.00294332	0.997057	0.0452761	0.999998	9.71985	9.34868	8.94492	8.94315	8.87235
ILMN_3283592	LOC442609	-0.489109	8.78617	-4.25226	0.00589966	0.0438833	0.520986	0.00294983	0.99705	0.0452761	0.999998	9.13906	9.02021	8.68244	8.54965	8.53948
ILMN_1707077	SORT1	-0.771519	9.32526	-4.2522	0.00590004	0.0438833	0.520921	0.00295002	0.99705	0.0452761	0.999998	9.89795	9.67838	8.74261	9.05625	9.25109
ILMN_2363106	RBM23	-0.768457	10.1749	-4.25206	0.0059009	0.0438833	0.520773	0.00295045	0.99705	0.0452761	0.999998	10.7964	10.4755	9.89431	10.0792	9.62892
ILMN_1661861	CSF2	1.16116	10.8264	4.25112	0.00590684	0.0439053	0.519753	0.997047	0.00295342	0.999999	0.0425749	10.2325	10.0268	11.6709	11.4215	10.7801
ILMN_2143795	MGC4677	0.867771	12.1511	4.24878	0.0059216	0.0439693	0.517225	0.997039	0.0029608	0.999999	0.0426395	11.4502	11.8106	12.8146	12.3146	12.3654
ILMN_1803302	CRK	-0.632203	10.6754	-4.24864	0.00592247	0.0439693	0.517075	0.00296124	0.997039	0.0453377	0.999998	10.8774	11.2322	10.5278	10.3403	10.3996
ILMN_1712452	KIF20B	-0.521791	10.1717	-4.24811	0.00592587	0.0439693	0.516493	0.00296294	0.997037	0.0453377	0.999998	10.3843	10.5852	10.0434	9.95966	9.88577
ILMN_3201445	LOC728128	-0.575797	13.9914	-4.24787	0.00592738	0.0439693	0.516235	0.00296369	0.997036	0.0453377	0.999998	14.1756	14.4981	13.8078	13.7376	13.7378
ILMN_3280126	LOC100131323	0.621992	8.12776	4.24726	0.00593121	0.0439756	0.51558	0.997034	0.00296561	0.999999	0.0426671	7.67668	7.83245	8.47783	8.16941	8.48244
ILMN_1768311	LOC728888	-1.00934	11.1589	-4.2426	0.00596079	0.0441511	0.510537	0.0029804	0.99702	0.0455023	0.999998	11.3673	12.1616	10.7895	10.7694	10.7066
ILMN_3233135	FAM178A	-0.844603	9.39326	-4.24253	0.00596125	0.0441511	0.51046	0.00298062	0.997019	0.0455023	0.999998	10.2119	9.5881	9.12601	9.02154	9.01872
ILMN_1729112	CHPT1	0.934568	10.1772	4.24212	0.00596386	0.0441511	0.510016	0.997018	0.00298193	0.999999	0.0428601	9.4138	9.8192	10.6942	10.2051	10.7539
ILMN_2224907	C4orf34	-0.949523	10.0896	-4.23871	0.00598561	0.0442851	0.506326	0.00299281	0.997007	0.0456411	0.999998	10.3717	10.947	9.6666	9.50055	9.9623
ILMN_2144573	CTBS	0.584689	8.53322	4.23834	0.00598797	0.0442851	0.505927	0.997006	0.00299398	0.999999	0.0429915	8.23847	8.12633	8.65515	8.95488	8.69125
ILMN_1677133	MITD1	-1.10691	10.5887	-4.23584	0.006004	0.0443814	0.503216	0.003002	0.996998	0.045734	0.999998	11.4849	11.0208	10.5846	9.88368	9.96971
ILMN_1769566	ATG3	0.552802	11.2189	4.2344	0.00601325	0.0443824	0.501655	0.996993	0.00300662	0.999999	0.0430859	10.9584	10.816	11.4232	11.5817	11.3151
ILMN_1705985	PIGA	0.795454	10.0607	4.23422	0.00601441	0.0443824	0.50146	0.996993	0.0030072	0.999999	0.0430859	9.42338	9.74351	10.6615	10.2143	10.2609
ILMN_1728168	C20orf45	-0.838846	11.2463	-4.23384	0.00601688	0.0443824	0.501044	0.00300844	0.996992	0.045755	0.999998	11.8307	11.6685	11.1528	10.5679	11.0115
ILMN_1657810	PPM1M	0.476795	8.65238	4.23356	0.00601864	0.0443824	0.500746	0.996991	0.00300932	0.999999	0.0430859	8.32725	8.40536	8.92348	8.76246	8.84335
[truncated: 12,748 more rows]

## Sheet: IPA analysis
© 2000-2018 QIAGEN. All rights reserved.
Analysis Details for My Projects->LX2 miRNA-25-3p pulldown->hsa-miR-25-3p._IPA_analysis - Nr2
Workspace	My Projects
Project	LX2 miRNA-25-3p pulldown
Analysis	hsa-miR-25-3p._IPA_analysis - Nr2
Date	Mon Aug 20 22:15:25 PDT 2018
Analysis ID	16757861
Analysis Settings
Cutoff before duplicate resolution	true
Resolve duplicate on	Expression logfoldchange
Color using	Expression logfoldchange
Cutoff for Expression logfoldchange	down regulated -1.0 and up regulated 3.0
Cutoff for Expression foldchange	--
Cutoff for Expression other	--
Cutoff for Expression pvalue	0.05
Reference set	HumanHT-12 v 4.0
Relationship to include	Direct and Indirect
Includes Endogenous Chemicals	Yes
Optional Analyses	My Pathways My List
Filter Summary
Consider only molecules and/or relationships where
(confidence = Experimentally Observed) AND
(mol. types = biologic drug OR chemical - endogenous mammalian OR chemical - endogenous non-mammalian OR chemical - kinase inhibitor OR chemical - other OR chemical - protease inhibitor OR chemical drug OR chemical reagent OR chemical toxicant OR complex OR cytokine OR disease OR enzyme OR function OR G-protein coupled receptor OR group OR growth factor OR ion channel OR kinase OR ligand-dependen…
Canonical Pathways for My Projects->LX2 miRNA-25-3p pulldown->hsa-miR-25-3p._IPA_analysis - Nr2
Ingenuity Canonical Pathways	-log(p-value)	zScore	Ratio	Molecules
Acute Myeloid Leukemia Signaling	0	#NUM!	0.0103	MAPK1,
Acute Phase Response Signaling	0	#NUM!	0.00575	MAPK1,
Adrenomedullin signaling pathway	0	#NUM!	0.0103	CRCP,MAPK1
Agranulocyte Adhesion and Diapedesis	0	#NUM!	0.00565	ITGA5,
Altered T Cell and B Cell Signaling in Rheumatoid Arthritis	0	#NUM!	0.0128	IL10,
Amyotrophic Lateral Sclerosis Signaling	0	#NUM!	0.00909	BIRC3,
Atherosclerosis Signaling	0	#NUM!	0.0163	PLA2G2D,TNFSF14
Axonal Guidance Signaling	0	#NUM!	0.0111	GNB4,TUBG1,MAPK1,ITGA5,TUBB4B
B Cell Receptor Signaling	0	#NUM!	0.00546	MAPK1,
BMP signaling pathway	0	#NUM!	0.0125	MAPK1,
Bladder Cancer Signaling	0	#NUM!	0.0108	MAPK1,
CD40 Signaling	0	#NUM!	0.0128	MAPK1,
CDK5 Signaling	0	#NUM!	0.00962	MAPK1,
CNTF Signaling	0	#NUM!	0.0154	MAPK1,
CREB Signaling in Neurons	0	#NUM!	0.00926	GNB4,MAPK1
CXCR4 Signaling	0	#NUM!	0.0118	GNB4,MAPK1
Cardiac Hypertrophy Signaling	0	#NUM!	0.0127	GNB4,SRF,MAPK1
Cardiac β-adrenergic Signaling	0	#NUM!	0.0143	GNB4,GDPD1
Chemokine Signaling	0	#NUM!	0.0135	MAPK1,
Chronic Myeloid Leukemia Signaling	0	#NUM!	0.00901	MAPK1,
Clathrin-mediated Endocytosis Signaling	0	#NUM!	0.0146	CTTN,AP2M1,ITGA5
Colorectal Cancer Metastasis Signaling	0	#NUM!	0.00803	GNB4,MAPK1
Corticotropin Releasing Hormone Signaling	0	#NUM!	0.00746	MAPK1,
Dopamine Receptor Signaling	0	#NUM!	0.0132	SMOX,
Eicosanoid Signaling	0	#NUM!	0.0156	PLA2G2D,
Endometrial Cancer Signaling	0	#NUM!	0.0143	MAPK1,
Endothelin-1 Signaling	0	#NUM!	0.0105	PLA2G2D,MAPK1
ErbB Signaling	0	#NUM!	0.00971	MAPK1,
ErbB2-ErbB3 Signaling	0	#NUM!	0.0135	MAPK1,
ErbB4 Signaling	0	#NUM!	0.0132	MAPK1,
Erythropoietin Signaling	0	#NUM!	0.0115	MAPK1,
FGF Signaling	0	#NUM!	0.011	MAPK1,
FLT3 Signaling in Hematopoietic Progenitor Cells	0	#NUM!	0.0112	MAPK1,
Fc Epsilon RI Signaling	0	#NUM!	0.0161	PLA2G2D,MAPK1
Fcγ Receptor-mediated Phagocytosis in Macrophages and Monocytes	0	#NUM!	0.0109	MAPK1,
G Beta Gamma Signaling	0	#NUM!	0.0167	GNB4,MAPK1
G-Protein Coupled Receptor Signaling	0	#NUM!	0.0107	MAPK1,DUSP6,GDPD1
GABA Receptor Signaling	0	#NUM!	0.0106	AP2M1,
GDNF Family Ligand-Receptor Interactions	0	#NUM!	0.0122	MAPK1,
GM-CSF Signaling	0	#NUM!	0.0127	MAPK1,
GNRH Signaling	0	#NUM!	0.00595	MAPK1,
Glioblastoma Multiforme Signaling	0	#NUM!	0.00599	MAPK1,
Glioma Invasiveness Signaling	0	#NUM!	0.0132	MAPK1,
Glioma Signaling	0	#NUM!	0.0084	MAPK1,
Granulocyte Adhesion and Diapedesis	0	#NUM!	0.00599	ITGA5,
Gustation Pathway	0	#NUM!	0.00662	GDPD1,
Gα12/13 Signaling	0	#NUM!	0.00714	MAPK1,
Gαi Signaling	0	#NUM!	0.0163	GNB4,MAPK1
Gαq Signaling	0	#NUM!	0.0126	GNB4,MAPK1
HIF1α Signaling	0	#NUM!	0.0082	MAPK1,
HIPPO signaling	0	#NUM!	0.0116	RASSF6,
HMGB1 Signaling	0	#NUM!	0.0146	KAT6A,MAPK1
Hepatic Fibrosis / Hepatic Stellate Cell Activation	0	#NUM!	0.0109	IL10,LEP
Hereditary Breast Cancer Signaling	0	#NUM!	0.0136	BRD7,TUBG1
Hypoxia Signaling in the Cardiovascular System	0	#NUM!	0.0137	UBE2D3,
IL-12 Signaling and Production in Macrophages	0	#NUM!	0.0139	MAPK1,IL10
IL-15 Signaling	0	#NUM!	0.0122	MAPK1,
IL-17 Signaling	0	#NUM!	0.011	MAPK1,
IL-17A Signaling in Airway Cells	0	#NUM!	0.0128	MAPK1,
IL-2 Signaling	0	#NUM!	0.0143	MAPK1,
IL-4 Signaling	0	#NUM!	0.011	IL13RA1,
IL-6 Signaling	0	#NUM!	0.0149	SRF,MAPK1
IL-7 Signaling Pathway	0	#NUM!	0.0118	MAPK1,
IL-8 Signaling	0	#NUM!	0.0099	GNB4,MAPK1
ILK Signaling	0	#NUM!	0.0155	VCL,MAPK1,LIMS1
Induction of Apoptosis by HIV1	0	#NUM!	0.0167	BIRC3,
Iron homeostasis signaling pathway	0	#NUM!	0.0153	MAPK1,ATP6V0B
JAK/Stat Signaling	0	#NUM!	0.0112	MAPK1,
LPS/IL-1 Mediated Inhibition of RXR Function	0	#NUM!	0.0144	SMOX,SULT1A1,CES2
Macropinocytosis Signaling	0	#NUM!	0.0115	ITGA5,
Melanocyte Development and Pigmentation Signaling	0	#NUM!	0.00971	MAPK1,
Melanoma Signaling	0	#NUM!	0.0164	MAPK1,
Melatonin Signaling	0	#NUM!	0.0143	MAPK1,
Mitochondrial Dysfunction	0	#NUM!	0.0132	UQCRC1,APP
Molecular Mechanisms of Cancer	0	#NUM!	0.0103	MAPK1,RAPGEF1,ITGA5,BIRC3
Mouse Embryonic Stem Cell Pluripotency	0	#NUM!	0.00901	MAPK1,
NGF Signaling	0	#NUM!	0.00813	MAPK1,
NRF2-mediated Oxidative Stress Response	0	#NUM!	0.0102	CCT7,MAPK1
Natural Killer Cell Signaling	0	#NUM!	0.00794	MAPK1,
Neuropathic Pain Signaling In Dorsal Horn Neurons	0	#NUM!	0.00877	MAPK1,
Neurotrophin/TRK Signaling	0	#NUM!	0.012	MAPK1,
Nitric Oxide Signaling in the Cardiovascular System	0	#NUM!	0.00926	MAPK1,
Non-Small Cell Lung Cancer Signaling	0	#NUM!	0.012	MAPK1,
Opioid Signaling Pathway	0	#NUM!	0.0125	SRF,MAPK1,AP2M1
Osteoarthritis Pathway	0	#NUM!	0.0148	ALPP,LEP,ITGA5
Ovarian Cancer Signaling	0	#NUM!	0.00676	MAPK1,
Oxidative Phosphorylation	0	#NUM!	0.0109	UQCRC1,
P2Y Purigenic Receptor Signaling Pathway	0	#NUM!	0.0144	GNB4,MAPK1
PI3K Signaling in B Lymphocytes	0	#NUM!	0.0152	MAPK1,PLEKHA4
PKCθ Signaling in T Lymphocytes	0	#NUM!	0.00645	MAPK1,
PTEN Signaling	0	#NUM!	0.0161	MAPK1,ITGA5
PXR/RXR Activation	0	#NUM!	0.0159	CES2,
Pancreatic Adenocarcinoma Signaling	0	#NUM!	0.00833	MAPK1,
Phagosome Formation	0	#NUM!	0.0167	FCAR,ITGA5
Production of Nitric Oxide and Reactive Oxygen Species in Macrophages	0	#NUM!	0.00518	MAPK1,
Prolactin Signaling	0	#NUM!	0.0112	MAPK1,
Prostate Cancer Signaling	0	#NUM!	0.0099	MAPK1,
Protein Kinase A Signaling	0	0	0.013	GNB4,MAPK1,PTPRA,DUSP6,GDPD1
Pyridoxal 5'-phosphate Salvage Pathway	0	#NUM!	0.0156	MAPK1,
Regulation of IL-2 Expression in Activated and Anergic T Lymphocytes	0	#NUM!	0.012	MAPK1,
Regulation of the Epithelial-Mesenchymal Transition Pathway	0	#NUM!	0.00521	MAPK1,
Renin-Angiotensin Signaling	0	#NUM!	0.00787	MAPK1,
RhoA Signaling	0	#NUM!	0.0164	PIP4K2B,SEPT6
Role of IL-17A in Arthritis	0	#NUM!	0.0145	MAPK1,
Role of JAK1 and JAK3 in γc Cytokine Signaling	0	#NUM!	0.0133	MAPK1,
Role of Macrophages, Fibroblasts and Endothelial Cells in Rheumatoid Arthritis	0	#NUM!	0.00651	MAPK1,IL10
Role of NANOG in Mammalian Embryonic Stem Cell Pluripotency	0	#NUM!	0.00794	MAPK1,
Role of NFAT in Cardiac Hypertrophy	0	#NUM!	0.00905	GNB4,MAPK1
Role of NFAT in Regulation of the Immune Response	0	#NUM!	0.011	GNB4,MAPK1
Role of PI3K/AKT Signaling in the Pathogenesis of Influenza	0	#NUM!	0.0132	MAPK1,
Role of Pattern Recognition Receptors in Recognition of Bacteria and Viruses	0	#NUM!	0.0153	MAPK1,IL10
Role of Tissue Factor in Cancer	0	#NUM!	0.0159	PDIA6,MAPK1
STAT3 Pathway	0	#NUM!	0.00971	MAPK1,
Sperm Motility	0	#NUM!	0.0084	PLA2G2D,
Sphingosine-1-phosphate Signaling	0	#NUM!	0.00806	MAPK1,
Synaptic Long Term Depression	0	#NUM!	0.0116	PLA2G2D,MAPK1
Synaptic Long Term Potentiation	0	#NUM!	0.00813	MAPK1,
T Cell Receptor Signaling	0	#NUM!	0.00893	MAPK1,
T Helper Cell Differentiation	0	#NUM!	0.0156	IL10,
Tec Kinase Signaling	0	#NUM!	0.0123	GNB4,ITGA5
Telomerase Signaling	0	#NUM!	0.00877	MAPK1,
Th1 Pathway	0	#NUM!	0.00794	IL10,
Th1 and Th2 Activation Pathway	0	#NUM!	0.00568	IL10,
Th2 Pathway	0	#NUM!	0.00704	IL10,
Thrombin Signaling	0	#NUM!	0.00966	GNB4,MAPK1
Thrombopoietin Signaling	0	#NUM!	0.0141	MAPK1,
Tight Junction Signaling	0	#NUM!	0.012	VCL,TJP1
Toll-like Receptor Signaling	0	#NUM!	0.0133	MAPK1,
Type II Diabetes Mellitus Signaling	0	#NUM!	0.00658	MAPK1,
UVA-Induced MAPK Signaling	0	#NUM!	0.00909	MAPK1,
UVB-Induced MAPK Signaling	0	#NUM!	0.0152	MAPK1,
VDR/RXR Activation	0	#NUM!	0.013	MED1,
cAMP-mediated signaling	0	#NUM!	0.0133	MAPK1,DUSP6,GDPD1
eNOS Signaling	0	#NUM!	0.0121	CHRNA5,HSPA4
fMLP Signaling in Neutrophils	0	#NUM!	0.0156	GNB4,MAPK1
iCOS-iCOSL Signaling in T Helper Cells	0	#NUM!	0.00885	PLEKHA4,
p53 Signaling	0	#NUM!	0.00901	MED1,
p70S6K Signaling	0	#NUM!	0.0073	MAPK1,
Phospholipases	0.203	#NUM!	0.0172	PLA2G2D,
Melatonin Degradation I	0.208	#NUM!	0.0175	SULT1A1,
Cell Cycle Control of Chromosomal Replication	0.212	#NUM!	0.0179	ORC6,
Cancer Drug Resistance By Drug Efflux	0.217	#NUM!	0.0182	MAPK1,
Dermatan Sulfate Biosynthesis	0.217	#NUM!	0.0182	SULT1A1,
Transcriptional Regulatory Network in Embryonic Stem Cells	0.222	#NUM!	0.0185	KAT6A,
autophagy	0.222	#NUM!	0.0185	VPS41,
Chondroitin Sulfate Biosynthesis	0.227	#NUM!	0.0189	SULT1A1,
Docosahexaenoic Acid (DHA) Signaling	0.232	#NUM!	0.0192	APP,
Role of Cytokines in Mediating Communication between Immune Cells	0.232	#NUM!	0.0192	IL10,
Semaphorin Signaling in Neurons	0.232	#NUM!	0.0192	MAPK1,
Assembly of RNA Polymerase II Complex	0.243	#NUM!	0.02	TAF15,
UVC-Induced MAPK Signaling	0.248	#NUM!	0.0204	MAPK1,
PPARα/RXRα Activation	0.25	#NUM!	0.0172	MED1,MAPK1,CLOCK
IGF-1 Signaling	0.253	#NUM!	0.018	SRF,MAPK1
TNFR1 Signaling	0.254	#NUM!	0.0208	BIRC3,
Gαs Signaling	0.26	#NUM!	0.0183	GNB4,MAPK1
Superpathway of Inositol Phosphate Compounds	0.269	-2	0.0175	WBP11,PPM1K,PIP4K2B,PPP1R12C
Role of Osteoblasts, Osteoclasts and Chondrocytes in Rheumatoid Arthritis	0.272	#NUM!	0.0175	MAPK1,IL10,ITGA5,BIRC3
Aldosterone Signaling in Epithelial Cells	0.272	#NUM!	0.018	HSPA4,PIP4K2B,MAPK1
Cholecystokinin/Gastrin-mediated Signaling	0.273	#NUM!	0.0189	SRF,MAPK1
PAK Signaling	0.273	#NUM!	0.0189	MAPK1,ITGA5
VEGF Signaling	0.273	#NUM!	0.0189	VCL,MAPK1
Chondroitin Sulfate Biosynthesis (Late Stages)	0.273	#NUM!	0.0222	SULT1A1,
Thyroid Cancer Signaling	0.273	#NUM!	0.0222	MAPK1,
Actin Cytoskeleton Signaling	0.275	-2	0.0176	VCL,PIP4K2B,MAPK1,ITGA5
iNOS Signaling	0.279	#NUM!	0.0227	MAPK1,
Stearate Biosynthesis I (Animals)	0.286	#NUM!	0.0233	ACOT7,
Antioxidant Action of Vitamin C	0.29	#NUM!	0.0196	PLA2G2D,MAPK1
Dermatan Sulfate Biosynthesis (Late Stages)	0.293	#NUM!	0.0238	SULT1A1,
Role of IL-17F in Allergic Inflammatory Airway Diseases	0.293	#NUM!	0.0238	MAPK1,
Serotonin Receptor Signaling	0.293	#NUM!	0.0238	SMOX,
tRNA Splicing	0.293	#NUM!	0.0238	GDPD1,
Glucocorticoid Receptor Signaling	0.293	#NUM!	0.0176	TAF15,HSPA4,BRD7,MED1,MAPK1,IL10
RANK Signaling in Osteoclasts	0.299	#NUM!	0.02	MAPK1,BIRC3
B Cell Activating Factor Signaling	0.3	#NUM!	0.0244	MAPK1,
Oncostatin M Signaling	0.308	#NUM!	0.025	MAPK1,
nNOS Signaling in Skeletal Muscle Cells	0.308	#NUM!	0.025	DAG1,
TR/RXR Activation	0.308	#NUM!	0.0204	MED1,RAB3B
AMPK Signaling	0.314	#NUM!	0.0187	CHRNA5,BRD7,MAPK1,LEP
Relaxin Signaling	0.315	#NUM!	0.0194	GNB4,MAPK1,GDPD1
April Mediated Signaling	0.315	#NUM!	0.0256	MAPK1,
Estrogen Biosynthesis	0.315	#NUM!	0.0256	HSD17B7,
PDGF Signaling	0.318	#NUM!	0.0208	SRF,MAPK1
Apoptosis Signaling	0.323	#NUM!	0.0211	MAPK1,BIRC3
Salvage Pathways of Pyrimidine Ribonucleotides	0.323	#NUM!	0.0211	UCKL1,MAPK1
Retinol Biosynthesis	0.323	#NUM!	0.0263	CES2,
tRNA Charging	0.323	#NUM!	0.0263	WARS,
3-phosphoinositide Degradation	0.327	#NUM!	0.0197	WBP11,PPM1K,PPP1R12C
Breast Cancer Regulation by Stathmin1	0.327	#NUM!	0.019	GNB4,TUBG1,MAPK1,TUBB4B
Primary Immunodeficiency Signaling	0.332	#NUM!	0.027	AIRE,
CTLA4 Signaling in Cytotoxic T Lymphocytes	0.333	#NUM!	0.0215	HLA-C,AP2M1
LPS-stimulated MAPK Signaling	0.333	#NUM!	0.0215	SRF,MAPK1
NF-κB Activation by Viruses	0.333	#NUM!	0.0215	MAPK1,ITGA5
PEDF Signaling	0.333	#NUM!	0.0215	SRF,MAPK1
TGF-β Signaling	0.333	#NUM!	0.0215	TGIF1,MAPK1
VEGF Family Ligand-Receptor Interactions	0.333	#NUM!	0.0215	PLA2G2D,MAPK1
Death Receptor Signaling	0.338	#NUM!	0.0217	TNFSF15,BIRC3
IL-1 Signaling	0.338	#NUM!	0.0217	GNB4,MAPK1
Reelin Signaling in Neurons	0.338	#NUM!	0.0217	APP,ITGA5
Thyroid Hormone Metabolism II (via Conjugation and/or Degradation)	0.34	#NUM!	0.0278	SULT1A1,
Leukocyte Extravasation Signaling	0.341	#NUM!	0.0194	VCL,CTTN,MAPK1,ITGA5
Neuregulin Signaling	0.343	#NUM!	0.022	MAPK1,ITGA5
α-Adrenergic Signaling	0.343	#NUM!	0.022	GNB4,MAPK1
IL-17A Signaling in Fibroblasts	0.349	#NUM!	0.0286	MAPK1,
Noradrenaline and Adrenaline Degradation	0.349	#NUM!	0.0286	SMOX,
Crosstalk between Dendritic Cells and Natural Killer Cells	0.354	#NUM!	0.0225	HLA-C,HLA-F
IL-3 Signaling	0.354	#NUM!	0.0225	MAPK1,RAPGEF1
Circadian Rhythm Signaling	0.358	#NUM!	0.0294	CLOCK,
TWEAK Signaling	0.358	#NUM!	0.0294	BIRC3,
mTOR Signaling	0.359	#NUM!	0.0199	EIF3A,EIF4B,MAPK1,EIF4G2
CCR5 Signaling in Macrophages	0.36	#NUM!	0.0227	GNB4,MAPK1
Insulin Receptor Signaling	0.369	#NUM!	0.0211	TRIP10,MAPK1,RAPGEF1
Regulation of Actin-based Motility by Rho	0.372	#NUM!	0.0233	PIP4K2B,ITGA5
Renal Cell Carcinoma Signaling	0.372	#NUM!	0.0233	MAPK1,RAPGEF1
Gap Junction Signaling	0.374	#NUM!	0.0203	TJP1,TUBG1,MAPK1,TUBB4B
Estrogen-Dependent Breast Cancer Signaling	0.378	#NUM!	0.0235	HSD17B7,MAPK1
Leptin Signaling in Obesity	0.378	#NUM!	0.0235	MAPK1,LEP
4-1BB Signaling in T Lymphocytes	0.378	#NUM!	0.0312	MAPK1,
Inhibition of Angiogenesis by TSP1	0.378	#NUM!	0.0312	MAPK1,
3-phosphoinositide Biosynthesis	0.382	-2	0.0205	WBP11,PPM1K,PIP4K2B,PPP1R12C
Growth Hormone Signaling	0.384	#NUM!	0.0238	SRF,MAPK1
D-myo-inositol (1,4,5,6)-Tetrakisphosphate Biosynthesis	0.388	#NUM!	0.0217	WBP11,PPM1K,PPP1R12C
D-myo-inositol (3,4,5,6)-tetrakisphosphate Biosynthesis	0.388	#NUM!	0.0217	WBP11,PPM1K,PPP1R12C
G Protein Signaling Mediated by Tubby	0.389	#NUM!	0.0323	GNB4,
14-3-3-mediated Signaling	0.397	#NUM!	0.0221	TUBG1,MAPK1,TUBB4B
Androgen Signaling	0.397	#NUM!	0.0221	HSPA4,GNB4,MAPK1
Aryl Hydrocarbon Receptor Signaling	0.397	#NUM!	0.0221	AHR,MED1,MAPK1
Huntington's Disease Signaling	0.397	#NUM!	0.0202	HSPA4,GNB4,TCERG1,MAPK1,PSME3
Hematopoiesis from Pluripotent Stem Cells	0.399	#NUM!	0.0333	IL10,
Role of BRCA1 in DNA Damage Response	0.409	#NUM!	0.025	BRD7,ABRAXAS1
TNFR2 Signaling	0.411	#NUM!	0.0345	BIRC3,
Neuroinflammation Signaling Pathway	0.411	-1.63299	0.0201	PLA2G2D,MAPK1,IL10,HLA-C,APP,BIRC3
RAR Activation	0.415	#NUM!	0.0214	BRD7,SNW1,MED1,MAPK1
Adipogenesis pathway	0.423	#NUM!	0.0229	KAT6A,LEP,CLOCK
CCR3 Signaling in Eosinophils	0.423	#NUM!	0.0229	PLA2G2D,GNB4,MAPK1
D-myo-inositol (1,4,5)-Trisphosphate Biosynthesis	0.435	#NUM!	0.037	PIP4K2B,
Superpathway of Cholesterol Biosynthesis	0.435	#NUM!	0.037	HSD17B7,
PI3K/AKT Signaling	0.439	#NUM!	0.0234	MAPK1,LIMS1,ITGA5
Role of MAPK Signaling in the Pathogenesis of Influenza	0.444	#NUM!	0.0267	PLA2G2D,MAPK1
Antiproliferative Role of TOB in T Cell Signaling	0.448	#NUM!	0.0385	MAPK1,
Cytotoxic T Lymphocyte-mediated Apoptosis of Target Cells	0.448	#NUM!	0.0385	HLA-C,
Ephrin B Signaling	0.459	#NUM!	0.0274	GNB4,MAPK1
Dendritic Cell Maturation	0.46	-1	0.0226	MAPK1,IL10,HLA-C,LEP
Ephrin Receptor Signaling	0.46	-2	0.0226	GNB4,MAPK1,RAPGEF1,ITGA5
IL-17A Signaling in Gastric Cells	0.462	#NUM!	0.04	MAPK1,
Role of JAK family kinases in IL-6-type Cytokine Signaling	0.462	#NUM!	0.04	MAPK1,
RhoGDI Signaling	0.465	#NUM!	0.0227	GNB4,PIP4K2B,PPP1R12C,ITGA5
Rac Signaling	0.473	#NUM!	0.0246	PIP4K2B,MAPK1,ITGA5
Caveolar-mediated Endocytosis Signaling	0.474	#NUM!	0.0282	HLA-C,ITGA5
IL-22 Signaling	0.476	#NUM!	0.0417	MAPK1,
Phospholipase C Signaling	0.476	-2	0.022	PLA2G2D,GNB4,MAPK1,ITGA5,AHNAK
IL-10 Signaling	0.491	#NUM!	0.029	MAPK1,IL10
Differential Regulation of Cytokine Production in Intestinal Epithelial Cells by IL-17A and IL-17F	0.491	#NUM!	0.0435	IL10,
HGF Signaling	0.497	#NUM!	0.0254	MAPK1,RAPGEF1,ITGA5
EGF Signaling	0.499	#NUM!	0.0294	SRF,MAPK1
p38 MAPK Signaling	0.503	#NUM!	0.0256	PLA2G2D,SRF,HMGN1
Sirtuin Signaling Pathway	0.504	1	0.0219	POLR1E,ESRRA,MAPK1,APP,DUSP6,CLOCK
Polyamine Regulation in Colon Cancer	0.507	#NUM!	0.0455	PSME3,
Lymphotoxin β Receptor Signaling	0.508	#NUM!	0.0299	TNFSF14,MAPK1
Paxillin Signaling	0.51	#NUM!	0.0259	VCL,MAPK1,ITGA5
Virus Entry via Endocytic Pathways	0.51	#NUM!	0.0259	HLA-C,AP2M1,ITGA5
Serotonin Degradation	0.525	#NUM!	0.0308	SMOX,SULT1A1
Neuroprotective Role of THOP1 in Alzheimer's Disease	0.53	#NUM!	0.0265	APP,HLA-C,HLA-F
Tryptophan Degradation X (Mammalian, via Tryptamine)	0.541	#NUM!	0.05	SMOX,
Protein Ubiquitination Pathway	0.546	#NUM!	0.0227	HSPA4,HLA-C,USP49,UBE2D3,BIRC3,PSMC4
Actin Nucleation by ARP-WASP Complex	0.554	#NUM!	0.0323	PPP1R12C,ITGA5
Superpathway of Melatonin Degradation	0.554	#NUM!	0.0323	SMOX,SULT1A1
Regulation of eIF4 and p70S6K Signaling	0.555	#NUM!	0.0252	EIF3A,MAPK1,ITGA5,EIF4G2
Lipid Antigen Presentation by CD1	0.56	#NUM!	0.0526	AP2M1,
Putrescine Degradation III	0.56	#NUM!	0.0526	SMOX,
Activation of IRF by Cytosolic Pattern Recognition Receptors	0.563	#NUM!	0.0328	ADAR,IL10
D-myo-inositol-5-phosphate Metabolism	0.573	-2	0.0256	WBP11,PPM1K,PIP4K2B,PPP1R12C
Differential Regulation of Cytokine Production in Macrophages and T Helper Cells by IL-17A and IL-17F	0.58	#NUM!	0.0556	IL10,
FAK Signaling	0.595	#NUM!	0.0288	VCL,MAPK1,ITGA5
Signaling by Rho Family GTPases	0.607	-1.34164	0.0239	GNB4,PIP4K2B,MAPK1,SEPT6,PPP1R12C,ITGA5
Type I Diabetes Mellitus Signaling	0.61	#NUM!	0.0294	MAPK1,HLA-C,HLA-F
Parkinson's Signaling	0.624	#NUM!	0.0625	MAPK1,
Calcium Signaling	0.625	#NUM!	0.0254	CHRNA5,ATP2C1,TPM4,MAPK1,TPM2
Unfolded protein response	0.627	#NUM!	0.0364	HSPA4,PDIA6
PPAR Signaling	0.643	#NUM!	0.0306	SNW1,MED1,MAPK1
Telomere Extension by Telomerase	0.649	#NUM!	0.0667	HNRNPA1,
Colanic Acid Building Blocks Biosynthesis	0.675	#NUM!	0.0714	GMPPA,
Phenylalanine Degradation IV (Mammalian, via Side Chain)	0.675	#NUM!	0.0714	SMOX,
Amyloid Processing	0.688	#NUM!	0.04	MAPK1,APP
OX40 Signaling Pathway	0.688	#NUM!	0.04	HLA-C,HLA-F
Cholesterol Biosynthesis I	0.704	#NUM!	0.0769	HSD17B7,
Cholesterol Biosynthesis II (via 24,25-dihydrolanosterol)	0.704	#NUM!	0.0769	HSD17B7,
Cholesterol Biosynthesis III (via Desmosterol)	0.704	#NUM!	0.0769	HSD17B7,
Xenobiotic Metabolism Signaling	0.72	#NUM!	0.0251	AHR,SMOX,SNW1,MED1,SULT1A1,MAPK1,CES2
Estrogen Receptor Signaling	0.724	#NUM!	0.0299	TAF15,MED6,MED1,MAPK1
Assembly of RNA Polymerase III Complex	0.735	#NUM!	0.0833	BRF2,
Pyrimidine Ribonucleotides De Novo Biosynthesis	0.758	#NUM!	0.0444	HNRNPA1,ENTPD4
Acyl-CoA Hydrolysis	0.769	#NUM!	0.0909	ACOT7,
Assembly of RNA Polymerase I Complex	0.769	#NUM!	0.0909	POLR1E,
Pyrimidine Ribonucleotides Interconversion	0.789	#NUM!	0.0465	HNRNPA1,ENTPD4
MIF Regulation of Innate Immunity	0.805	#NUM!	0.0476	PLA2G2D,MAPK1
Calcium Transport I	0.807	#NUM!	0.1	ATP2C1,
Cdc42 Signaling	0.816	#NUM!	0.0325	MAPK1,HLA-C,ITGA5,HLA-F
Triacylglycerol Degradation	0.822	#NUM!	0.0488	CES2,ABHD12
Antiproliferative Role of Somatostatin Receptor 2	0.843	#NUM!	0.0385	GNB4,MAPK1,SSTR2
Graft-versus-Host Disease Signaling	0.856	#NUM!	0.0513	HLA-C,HLA-F
Communication between Innate and Adaptive Immune Cells	0.867	#NUM!	0.0395	IL10,HLA-C,HLA-F
Antigen Presentation Pathway	0.894	#NUM!	0.0541	HLA-C,HLA-F
ERK/MAPK Signaling	0.901	-1.63299	0.0297	PLA2G2D,SRF,MAPK1,DUSP6,RAPGEF1,ITGA5
TREM1 Signaling	0.945	#NUM!	0.0429	MAPK1,IL10,ITGA5
Ceramide Biosynthesis	0.951	#NUM!	0.143	SPTLC1,
MIF-mediated Glucocorticoid Regulation	0.954	#NUM!	0.0588	PLA2G2D,MAPK1
Epithelial Adherens Junction Signaling	0.991	#NUM!	0.034	ZYX,VCL,TUBG1,RAPGEF1,TUBB4B
Heparan Sulfate Biosynthesis	1	#NUM!	0.0455	EXT1,SULT1A1,CES2
GDP-mannose Biosynthesis	1.01	#NUM!	0.167	GMPPA,
UDP-N-acetyl-D-glucosamine Biosynthesis II	1.01	#NUM!	0.167	GFPT1,
Zymosterol Biosynthesis	1.01	#NUM!	0.167	HSD17B7,
Dopamine Degradation	1.05	#NUM!	0.0667	SMOX,SULT1A1
Regulation of Cellular Mechanics by Calpain Protease	1.08	#NUM!	0.0492	VCL,MAPK1,ITGA5
Sertoli Cell-Sertoli Cell Junction Signaling	1.09	#NUM!	0.0335	VCL,TJP1,TUBG1,MAPK1,ITGA5,TUBB4B
Heparan Sulfate Biosynthesis (Late Stages)	1.11	#NUM!	0.0508	EXT1,SULT1A1,CES2
Germ Cell-Sertoli Cell Junction Signaling	1.12	#NUM!	0.0343	ZYX,VCL,TJP1,TUBG1,MAPK1,TUBB4B
EIF2 Signaling	1.14	-1	0.0324	HNRNPA1,EIF3A,EIF2AK4,RPL22,MAPK1,WARS,EIF4G2
Integrin Signaling	1.17	-2.44949	0.033	ZYX,VCL,CTTN,MAPK1,LIMS1,RAPGEF1,ITGA5
Melatonin Degradation II	1.18	#NUM!	0.25	SMOX,
Spermine and Spermidine Degradation I	1.18	#NUM!	0.25	SMOX,
Agrin Interactions at Neuromuscular Junction	1.46	#NUM!	0.0548	CTTN,MAPK1,DAG1,ITGA5
Phagosome Maturation	1.54	#NUM!	0.0435	TUBG2,TUBG1,VPS41,HLA-C,ATP6V0B,TUBB4B
Allograft Rejection Signaling	1.56	#NUM!	0.0769	IL10,HLA-C,HLA-F
Remodeling of Epithelial Adherens Junctions	1.6	#NUM!	0.0606	ZYX,VCL,TUBG1,TUBB4B
Systemic Lupus Erythematosus Signaling	1.64	#NUM!	0.039	PPIH,MAPK1,IL10,HLA-C,SNRPD3,HLA-F,PRPF31,SNRNP70
Autoimmune Thyroid Disease Signaling	1.72	#NUM!	0.0882	IL10,HLA-C,HLA-F
Upstream Regulators for My Projects->LX2 miRNA-25-3p pulldown->hsa-miR-25-3p._IPA_analysis - Nr2
Analysis	ID	Upstream Regulator	Expr Log Ratio	Molecule Type	Predicted Activation State	Activation z-score	Notes	Bias Term	Bias-corrected z-score	p-value of overlap	Target molecules in dataset	Mechanistic Network
hsa-miR-25-3p._IPA_analysis - Nr2		atorvastatin		chemical drug	Activated	5.55		0.144	4.749	3.34e-21	ABRAXAS1,ALPP,C2orf69,CCBE1,CCDC125,CRCP,DDX51,DMC1,DUXAP3,FMC1,GOLGA6L1 (includes others),HSD17B7,HYPK,IL10,IL17RD,INIP,LEP,LMOD3,LRRC37BP1,MAPK1,MCMDC2,MFSD14C,NLRP8,PNPT1,SLC25A51,TMEM106A,TMEM267,USP49,ZNF652,ZNF682,ZNF786
hsa-miR-25-3p._IPA_analysis - Nr2		SPHK1	-0.057	kinase		-1.432	bias	-0.302	-0.763	0.000902	APP,BIRC3,CTTN,IL10,TAGLN
hsa-miR-25-3p._IPA_analysis - Nr2		SGCB	-0.257	other						0.00172	DAG1,SGCE
hsa-miR-25-3p._IPA_analysis - Nr2		SGCD		other						0.00172	DAG1,SGCE
hsa-miR-25-3p._IPA_analysis - Nr2		cromolyn		chemical drug						0.00172	APP,IL10
hsa-miR-25-3p._IPA_analysis - Nr2		sertindole		chemical drug						0.00172	APP,MAPK1
hsa-miR-25-3p._IPA_analysis - Nr2		CCKBR		g-protein coupled receptor						0.00195	LEP,MAPK1,TJP1
hsa-miR-25-3p._IPA_analysis - Nr2		Fus		transcription regulator						0.00195	KANK2,PNN,TAF15
hsa-miR-25-3p._IPA_analysis - Nr2		GAPDH	0.427	enzyme		0.655	bias	0.412	-0.154	0.00262	GEM,HLA-C,IL10,WARS
hsa-miR-25-3p._IPA_analysis - Nr2		NLRC5		transcription regulator						0.00284	HLA-C,HLA-F,IL10
hsa-miR-25-3p._IPA_analysis - Nr2		MMP12		peptidase						0.0039	APP,KIF5B,PSME3,TPM4,VCL
hsa-miR-25-3p._IPA_analysis - Nr2		HNRNPA1	-1.169	enzyme						0.00458	APP,HNRNPA1,SRF
hsa-miR-25-3p._IPA_analysis - Nr2		MDL 28170		chemical toxicant						0.00581	AHR,APP
hsa-miR-25-3p._IPA_analysis - Nr2		MED28	1.022	other						0.00581	CNN2,TAGLN
hsa-miR-25-3p._IPA_analysis - Nr2		CCL5	0.426	cytokine	Inhibited	-2.236	bias	-0.909		0.007	AHR,DUSP6,LIMS1,MAPK1,TUBB4B
hsa-miR-25-3p._IPA_analysis - Nr2		MMP3	-0.078	peptidase		-1.633	bias	-0.312	-0.868	0.00716	ADAR,CIR1,PNN,PNPT1,PRPF31,RBM15B
hsa-miR-25-3p._IPA_analysis - Nr2		HRH1	-0.414	g-protein coupled receptor						0.00766	IL10,LEP
hsa-miR-25-3p._IPA_analysis - Nr2		PTGER3		g-protein coupled receptor						0.00766	IL10,LEP
hsa-miR-25-3p._IPA_analysis - Nr2		neomycin		chemical drug						0.00766	IL10,TJP1
hsa-miR-25-3p._IPA_analysis - Nr2		IL1A	0.587	cytokine	Inhibited	-2.025	bias	-0.655		0.00828	APP,BIRC3,GNB4,IK,IL10,ITGA5,LEP,MED1,SSTR2
hsa-miR-25-3p._IPA_analysis - Nr2		Ighg2b		other						0.00974	APP,IL10
hsa-miR-25-3p._IPA_analysis - Nr2		NMU	0.02	other						0.00974	IL10,LEP
hsa-miR-25-3p._IPA_analysis - Nr2		ABCG1	-0.159	transporter						0.0108	APP,IL10,IL13RA1
hsa-miR-25-3p._IPA_analysis - Nr2		6-hydroxydopamine		chemical toxicant	Inhibited	-2.219	bias	-0.478	-1.158	0.0115	HSPA4,IL10,MAPK1,PSMC4,UBE2D3
hsa-miR-25-3p._IPA_analysis - Nr2		vancomycin		biologic drug	Inhibited	-2.236	bias	-0.59		0.0115	BIRC3,FXYD5,IL10,RBM3,TGIF1
hsa-miR-25-3p._IPA_analysis - Nr2		MGAT3		enzyme						0.012	DAG1,ITGA5
hsa-miR-25-3p._IPA_analysis - Nr2		PAWR	-0.016	transcription regulator						0.012	APP,MAPK1
hsa-miR-25-3p._IPA_analysis - Nr2		HRAS	-0.232	enzyme		-0.218	bias	-0.29	0.352	0.0131	APP,BIRC3,C2orf69,CNN2,DUSP6,FSTL1,IL13RA1,IL17RD,ITGA5,MAPK1,MRPL12,PDCD4,SRF,STAU1,TACC3,TAGLN,VCL
hsa-miR-25-3p._IPA_analysis - Nr2		TNFRSF8		transmembrane receptor		0.152		-0.148	0.446	0.0137	AHNAK,CES2,IL10,VCL
hsa-miR-25-3p._IPA_analysis - Nr2		PRKAR1A	0.141	kinase						0.0144	LEP,SRF,TUSC3
hsa-miR-25-3p._IPA_analysis - Nr2		EPHA2	-0.357	kinase						0.0146	MAPK1,TJP1
hsa-miR-25-3p._IPA_analysis - Nr2		indole		chemical - endogenous mammalian						0.0146	IL10,TJP1
hsa-miR-25-3p._IPA_analysis - Nr2		mir-137		microrna						0.0146	APP,SPTLC1
hsa-miR-25-3p._IPA_analysis - Nr2		MIR17HG		other						0.0161	APP,BBX,CLIC1,GDF11,TAGLN,TGIF1
hsa-miR-25-3p._IPA_analysis - Nr2		CD247		transmembrane receptor		-1.951	bias	-0.93		0.0164	IL10,RBM3,SNRNP70,TAF15
hsa-miR-25-3p._IPA_analysis - Nr2		gentamicin C		chemical drug	Inhibited	-2	bias	-0.86		0.0164	BIRC3,FXYD5,RBM3,TGIF1
hsa-miR-25-3p._IPA_analysis - Nr2		miR-21-5p (and other miRNAs w/seed AGCUUAU)		mature microrna		1.918	bias	1		0.0164	LRRFIP1,PDCD4,PRRG4,TAGLN
hsa-miR-25-3p._IPA_analysis - Nr2		CYP1A1		enzyme						0.0169	AP2M1,CNN2,CTTN,DAG1,TACC3
hsa-miR-25-3p._IPA_analysis - Nr2		2-nitrophenyl EGTA		chemical reagent						0.0171	AHNAK
hsa-miR-25-3p._IPA_analysis - Nr2		4-hydroxybutanoic acid		chemical drug						0.0171	APP
hsa-miR-25-3p._IPA_analysis - Nr2		ABC-294640		chemical drug						0.0171	APP
hsa-miR-25-3p._IPA_analysis - Nr2		ABLIM1	-0.444	other						0.0171	TAGLN
hsa-miR-25-3p._IPA_analysis - Nr2		ABLIM2		other						0.0171	TAGLN
hsa-miR-25-3p._IPA_analysis - Nr2		ABLIM3	-0.111	other						0.0171	TAGLN
hsa-miR-25-3p._IPA_analysis - Nr2		ACSS1		enzyme						0.0171	LEP
hsa-miR-25-3p._IPA_analysis - Nr2		ANGPTL6		other						0.0171	LEP
hsa-miR-25-3p._IPA_analysis - Nr2		APBA2	0.046	transporter						0.0171	APP
hsa-miR-25-3p._IPA_analysis - Nr2		ARCN1	0.148	other						0.0171	APP
hsa-miR-25-3p._IPA_analysis - Nr2		ARF3	0.058	enzyme						0.0171	APP
hsa-miR-25-3p._IPA_analysis - Nr2		ATP5F1A	0.3	transporter						0.0171	H2AFY
hsa-miR-25-3p._IPA_analysis - Nr2		Abcb1b		transporter						0.0171	APP
hsa-miR-25-3p._IPA_analysis - Nr2		Apoc3		transporter						0.0171	LEP
hsa-miR-25-3p._IPA_analysis - Nr2		BACE2	0.659	peptidase						0.0171	APP
hsa-miR-25-3p._IPA_analysis - Nr2		BTA-EG4		chemical reagent						0.0171	APP
hsa-miR-25-3p._IPA_analysis - Nr2		C1QTNF6		other						0.0171	IL10
hsa-miR-25-3p._IPA_analysis - Nr2		CALHM1		ion channel						0.0171	APP
hsa-miR-25-3p._IPA_analysis - Nr2		CCDC22		other						0.0171	BIRC3
hsa-miR-25-3p._IPA_analysis - Nr2		CCL13		cytokine						0.0171	IL10
hsa-miR-25-3p._IPA_analysis - Nr2		CCL8		cytokine						0.0171	IL10
hsa-miR-25-3p._IPA_analysis - Nr2		CHF 5074		chemical drug						0.0171	APP
hsa-miR-25-3p._IPA_analysis - Nr2		CLDN9		other						0.0171	TJP1
hsa-miR-25-3p._IPA_analysis - Nr2		CNTNAP1	-0.275	other						0.0171	APP
hsa-miR-25-3p._IPA_analysis - Nr2		CRANAD-17		chemical reagent						0.0171	APP
hsa-miR-25-3p._IPA_analysis - Nr2		CRB2		other						0.0171	APP
hsa-miR-25-3p._IPA_analysis - Nr2		CSGALNACT1		enzyme						0.0171	IL10
hsa-miR-25-3p._IPA_analysis - Nr2		CTNNA1	-0.291	other						0.0171	VCL
hsa-miR-25-3p._IPA_analysis - Nr2		Cd33		other						0.0171	APP
hsa-miR-25-3p._IPA_analysis - Nr2		Cd64		group						0.0171	IL10
hsa-miR-25-3p._IPA_analysis - Nr2		Clec4b2		other						0.0171	IL10
hsa-miR-25-3p._IPA_analysis - Nr2		Cyb5r3		enzyme						0.0171	SRF
hsa-miR-25-3p._IPA_analysis - Nr2		DIAPH3	0.218	enzyme						0.0171	SRF
hsa-miR-25-3p._IPA_analysis - Nr2		ECE		group						0.0171	APP
hsa-miR-25-3p._IPA_analysis - Nr2		ECE2	0.246	peptidase						0.0171	APP
hsa-miR-25-3p._IPA_analysis - Nr2		EG443		chemical reagent						0.0171	APP
hsa-miR-25-3p._IPA_analysis - Nr2		EGFLAM	0.627	other						0.0171	DAG1
hsa-miR-25-3p._IPA_analysis - Nr2		ELP2	-0.059	other						0.0171	HSPA4
hsa-miR-25-3p._IPA_analysis - Nr2		ENTPD7	0.082	enzyme						0.0171	APP
hsa-miR-25-3p._IPA_analysis - Nr2		FBXL2	0.105	enzyme						0.0171	APP
hsa-miR-25-3p._IPA_analysis - Nr2		FBXL20	0.586	enzyme						0.0171	APP
hsa-miR-25-3p._IPA_analysis - Nr2		Fcer		group						0.0171	IL10
hsa-miR-25-3p._IPA_analysis - Nr2		GATM		enzyme						0.0171	LEP
hsa-miR-25-3p._IPA_analysis - Nr2		GF 120918		chemical reagent						0.0171	APP
hsa-miR-25-3p._IPA_analysis - Nr2		GNG3		enzyme						0.0171	LEP
hsa-miR-25-3p._IPA_analysis - Nr2		GRIA3		ion channel						0.0171	LEP
hsa-miR-25-3p._IPA_analysis - Nr2		GSAP	0.323	peptidase						0.0171	APP
hsa-miR-25-3p._IPA_analysis - Nr2		HG-10-11-01		chemical reagent						0.0171	IL10
hsa-miR-25-3p._IPA_analysis - Nr2		HG-10-7-01		chemical reagent						0.0171	IL10
hsa-miR-25-3p._IPA_analysis - Nr2		HG-9-148-01		chemical reagent						0.0171	IL10
hsa-miR-25-3p._IPA_analysis - Nr2		HG-9-150-01		chemical reagent						0.0171	IL10
hsa-miR-25-3p._IPA_analysis - Nr2		HG-9-88-01		chemical reagent						0.0171	IL10
hsa-miR-25-3p._IPA_analysis - Nr2		HM13	-0.266	peptidase						0.0171	APP
hsa-miR-25-3p._IPA_analysis - Nr2		IC261		chemical - kinase inhibitor						0.0171	APP
hsa-miR-25-3p._IPA_analysis - Nr2		ITM2C	-0.77	other						0.0171	APP
hsa-miR-25-3p._IPA_analysis - Nr2		KLC1	-0.32	other						0.0171	APP
hsa-miR-25-3p._IPA_analysis - Nr2		LARGE1	0.12	enzyme						0.0171	DAG1
hsa-miR-25-3p._IPA_analysis - Nr2		LY2811376		chemical drug						0.0171	APP
hsa-miR-25-3p._IPA_analysis - Nr2		Ly6a (includes others)		other						0.0171	APP
hsa-miR-25-3p._IPA_analysis - Nr2		MC55w10		chemical reagent						0.0171	APP
hsa-miR-25-3p._IPA_analysis - Nr2		MC55w21		chemical reagent						0.0171	APP
hsa-miR-25-3p._IPA_analysis - Nr2		MC622		chemical reagent						0.0171	APP
hsa-miR-25-3p._IPA_analysis - Nr2		MIGA2	-0.25	other						0.0171	H2AFY
hsa-miR-25-3p._IPA_analysis - Nr2		MK 1775		chemical drug						0.0171	IL10
hsa-miR-25-3p._IPA_analysis - Nr2		MKKS	0.878	other						0.0171	LEP
hsa-miR-25-3p._IPA_analysis - Nr2		MW-III-36C		chemical - protease inhibitor						0.0171	APP
hsa-miR-25-3p._IPA_analysis - Nr2		N6-methyl-(R)-roscovitine		chemical reagent						0.0171	APP
hsa-miR-25-3p._IPA_analysis - Nr2		NAA15	0.058	transcription regulator						0.0171	HYPK
hsa-miR-25-3p._IPA_analysis - Nr2		NECAB3	0.002	other						0.0171	APP
hsa-miR-25-3p._IPA_analysis - Nr2		NEIL1		enzyme						0.0171	LEP
hsa-miR-25-3p._IPA_analysis - Nr2		NGB		transporter						0.0171	APP
hsa-miR-25-3p._IPA_analysis - Nr2		NTHL1	-0.07	enzyme						0.0171	IL10
hsa-miR-25-3p._IPA_analysis - Nr2		PAK3		kinase						0.0171	APP
hsa-miR-25-3p._IPA_analysis - Nr2		PIBF1	0.294	other						0.0171	IL10
hsa-miR-25-3p._IPA_analysis - Nr2		PICALM	0.256	other						0.0171	APP
hsa-miR-25-3p._IPA_analysis - Nr2		PK 11195		chemical drug						0.0171	APP
hsa-miR-25-3p._IPA_analysis - Nr2		PNRC2	-0.637	other						0.0171	LEP
hsa-miR-25-3p._IPA_analysis - Nr2		PRL-3 inhibitor I		chemical reagent						0.0171	ULBP2
hsa-miR-25-3p._IPA_analysis - Nr2		PRLHR		g-protein coupled receptor						0.0171	LEP
hsa-miR-25-3p._IPA_analysis - Nr2		Psg18 (includes others)		other						0.0171	IL10
hsa-miR-25-3p._IPA_analysis - Nr2		QPCT	0.458	enzyme						0.0171	APP
hsa-miR-25-3p._IPA_analysis - Nr2		RER1	0.613	other						0.0171	APP
hsa-miR-25-3p._IPA_analysis - Nr2		RS86		chemical reagent						0.0171	APP
hsa-miR-25-3p._IPA_analysis - Nr2		RTN1	0.054	other						0.0171	APP
hsa-miR-25-3p._IPA_analysis - Nr2		SHC3	-0.352	kinase						0.0171	APP
hsa-miR-25-3p._IPA_analysis - Nr2		SLC11A2	-0.096	transporter						0.0171	APP
hsa-miR-25-3p._IPA_analysis - Nr2		SLURP1		cytokine						0.0171	LEP
hsa-miR-25-3p._IPA_analysis - Nr2		SORCS1		transporter						0.0171	APP
hsa-miR-25-3p._IPA_analysis - Nr2		SPON1		other						0.0171	APP
hsa-miR-25-3p._IPA_analysis - Nr2		STMN2		other						0.0171	APP
hsa-miR-25-3p._IPA_analysis - Nr2		SYNJ1	0.169	phosphatase						0.0171	APP
hsa-miR-25-3p._IPA_analysis - Nr2		SYT11	-0.172	transporter						0.0171	IL10
hsa-miR-25-3p._IPA_analysis - Nr2		ShK-186 peptide		biologic drug						0.0171	IL10
hsa-miR-25-3p._IPA_analysis - Nr2		TKT	-0.218	enzyme						0.0171	LEP
hsa-miR-25-3p._IPA_analysis - Nr2		TSSK3		kinase						0.0171	IL10
hsa-miR-25-3p._IPA_analysis - Nr2		UCP3		transporter						0.0171	LEP
hsa-miR-25-3p._IPA_analysis - Nr2		UDP-N-acetylglucosamine		chemical - endogenous mammalian						0.0171	LEP
hsa-miR-25-3p._IPA_analysis - Nr2		ZDHHC21		enzyme						0.0171	APP
hsa-miR-25-3p._IPA_analysis - Nr2		acetylcholinesterase inhibitor		chemical drug						0.0171	APP
hsa-miR-25-3p._IPA_analysis - Nr2		agar		chemical - endogenous non-mammalian						0.0171	RBM3
hsa-miR-25-3p._IPA_analysis - Nr2		aleplasinin		chemical drug						0.0171	APP
hsa-miR-25-3p._IPA_analysis - Nr2		bapineuzumab		biologic drug						0.0171	APP
hsa-miR-25-3p._IPA_analysis - Nr2		beta adrenergic receptor agonist		chemical drug						0.0171	LEP
hsa-miR-25-3p._IPA_analysis - Nr2		chlorhexidine		chemical drug						0.0171	LEP
hsa-miR-25-3p._IPA_analysis - Nr2		dabrafenib		chemical drug						0.0171	IL10
hsa-miR-25-3p._IPA_analysis - Nr2		diflunisal		chemical drug						0.0171	APP
hsa-miR-25-3p._IPA_analysis - Nr2		donepezil		chemical drug						0.0171	APP
hsa-miR-25-3p._IPA_analysis - Nr2		epratuzumab		biologic drug						0.0171	IL10
hsa-miR-25-3p._IPA_analysis - Nr2		ginsenoside Rg3		biologic drug						0.0171	APP
hsa-miR-25-3p._IPA_analysis - Nr2		heat killed Listeria Monocytogenes		chemical reagent						0.0171	TNFSF15
hsa-miR-25-3p._IPA_analysis - Nr2		iron sucrose		chemical drug						0.0171	IL10
hsa-miR-25-3p._IPA_analysis - Nr2		meclofenamic acid		chemical drug						0.0171	APP
hsa-miR-25-3p._IPA_analysis - Nr2		methaneselenol		chemical - endogenous non-mammalian						0.0171	ULBP2
hsa-miR-25-3p._IPA_analysis - Nr2		miR-466l-3p (miRNAs w/seed AUAAAUA)		mature microrna						0.0171	IL10
hsa-miR-25-3p._IPA_analysis - Nr2		pinacidil		chemical drug						0.0171	APP
hsa-miR-25-3p._IPA_analysis - Nr2		pubchem compound 1117216		chemical reagent						0.0171	IL10
hsa-miR-25-3p._IPA_analysis - Nr2		soluble gamma-secretase modulator 41		chemical reagent						0.0171	APP
hsa-miR-25-3p._IPA_analysis - Nr2		soluble gamma-secretase modulator 46		chemical reagent						0.0171	APP
hsa-miR-25-3p._IPA_analysis - Nr2		soluble gamma-secretase modulator 49		chemical reagent						0.0171	APP
hsa-miR-25-3p._IPA_analysis - Nr2		sphingosine kinase inhibitor V		chemical - kinase inhibitor						0.0171	APP
hsa-miR-25-3p._IPA_analysis - Nr2		27-hydroxycholesterol		chemical - endogenous non-mammalian						0.0173	APP,LEP
hsa-miR-25-3p._IPA_analysis - Nr2		Laminin1		complex						0.0173	DAG1,MT1F
hsa-miR-25-3p._IPA_analysis - Nr2		PRKAR2B		kinase						0.0173	BIRC3,LEP
hsa-miR-25-3p._IPA_analysis - Nr2		lomustine		chemical drug	Inhibited	-2	bias	-0.831		0.0184	BIRC3,FXYD5,RBM3,TGIF1
hsa-miR-25-3p._IPA_analysis - Nr2		dexamethasone		chemical drug		-1.495		-0.195	-0.351	0.0187	ACOT7,APP,ARHGAP17,BIRC3,BLZF1,CES2,CLIC1,CNN2,FILIP1L,FSTL1,G0S2,GEM,HSD17B7,IL10,ITGA5,KIF4A,LEP,MAPK1,NDUFAF7,OXTR,PDCD4,PPA2,PRRG4,RCN2,SEC63,SNAPC1,SNRNP70,SRF,SRSF11,SSTR2,TAGLN,TJP1,TNFSF14,TPM2,TPR,TSFM,VCL,WARS
hsa-miR-25-3p._IPA_analysis - Nr2		triamterene		chemical drug		-1.98	bias	-0.9		0.0195	BIRC3,FXYD5,RBM3,TGIF1
hsa-miR-25-3p._IPA_analysis - Nr2		mir-155		microrna	Activated	2.204	bias	0.63		0.0202	IL10,IL13RA1,PDCD4,TNPO3,ZNF652
hsa-miR-25-3p._IPA_analysis - Nr2		APBB1		transcription regulator						0.0202	APP,TAGLN
hsa-miR-25-3p._IPA_analysis - Nr2		ITIH1		other						0.0202	IL10,TNFSF14
hsa-miR-25-3p._IPA_analysis - Nr2		PCSK1		peptidase						0.0202	IL10,LEP
hsa-miR-25-3p._IPA_analysis - Nr2		ethyl pyruvate		chemical drug						0.0202	IL10,TJP1
hsa-miR-25-3p._IPA_analysis - Nr2		methoxsalen		chemical drug						0.0202	CES2,IL10
hsa-miR-25-3p._IPA_analysis - Nr2		monophosphoryl lipid A		chemical drug						0.0202	APP,IL10
hsa-miR-25-3p._IPA_analysis - Nr2		ITGB3		transmembrane receptor						0.0206	APLP2,IL10,ITGA5,LIMS1
hsa-miR-25-3p._IPA_analysis - Nr2		RELB	0.438	transcription regulator						0.0206	AIRE,BIRC3,IL10,TNFSF14
hsa-miR-25-3p._IPA_analysis - Nr2		MKL1	-0.105	transcription regulator		-1.725		0.21	-2.221	0.0208	CNN2,CTTN,G0S2,SRF,TAGLN,VCL
hsa-miR-25-3p._IPA_analysis - Nr2		FN1		enzyme		-1.134	bias	-0.588		0.0212	APLP2,APP,BIRC3,EIF4B,ITGA5,LIMS1,TAGLN,ZYX
hsa-miR-25-3p._IPA_analysis - Nr2		HSF2	0.574	transcription regulator						0.0218	CCT7,HSPA4,PSMC4
hsa-miR-25-3p._IPA_analysis - Nr2		propranolol		chemical drug						0.0218	APP,LEP,SRF
hsa-miR-25-3p._IPA_analysis - Nr2		fenamic acid		chemical reagent		-1.98	bias	-0.841		0.0229	BIRC3,FXYD5,RBM3,TGIF1
hsa-miR-25-3p._IPA_analysis - Nr2		101.10 peptide		chemical reagent						0.0233	IL10,OXTR
hsa-miR-25-3p._IPA_analysis - Nr2		ADRB1		g-protein coupled receptor						0.0233	APP,LEP
hsa-miR-25-3p._IPA_analysis - Nr2		CD209		other						0.0233	IL10,TJP1
hsa-miR-25-3p._IPA_analysis - Nr2		IRF3	0.002	transcription regulator		-0.816	bias	-0.733		0.0239	ADAR,AHNAK,BIRC3,HLA-F,IL10,MARCH6,TNFSF15
hsa-miR-25-3p._IPA_analysis - Nr2		benzyloxycarbonyl-Leu-Leu-Leu aldehyde		chemical - protease inhibitor	Inhibited	-2.493	bias	-0.491	-0.99	0.0252	AHR,APP,BIRC3,CLIC1,DAG1,G0S2,HSPA4,PDCD4,PSMC4,TJP1
hsa-miR-25-3p._IPA_analysis - Nr2		IRF6		transcription regulator						0.0252	IL10,PLA2G2D,TJP1
hsa-miR-25-3p._IPA_analysis - Nr2		CSNK2A1	-0.138	kinase						0.0266	AHR,DUSP6
hsa-miR-25-3p._IPA_analysis - Nr2		GRN	-0.931	growth factor						0.0266	APP,IL10
hsa-miR-25-3p._IPA_analysis - Nr2		NREP	-1.617	other						0.0266	ITGA5,TAGLN
hsa-miR-25-3p._IPA_analysis - Nr2		TACR1		g-protein coupled receptor						0.0266	IL10,LEP
hsa-miR-25-3p._IPA_analysis - Nr2		TNK1		kinase						0.0266	APP,IL10
hsa-miR-25-3p._IPA_analysis - Nr2		PP2/AG1879 tyrosine kinase inhibitor		chemical - kinase inhibitor		1	bias	0.594		0.0266	BIRC3,GFPT1,IL10,TJP1
hsa-miR-25-3p._IPA_analysis - Nr2		ADRB2	0.111	g-protein coupled receptor						0.0271	IL10,LEP,RAB1B
hsa-miR-25-3p._IPA_analysis - Nr2		IRAK4	-0.105	kinase						0.028	APP,BIRC3,GEM,IL10
hsa-miR-25-3p._IPA_analysis - Nr2		dalfampridine		chemical drug						0.029	APP,DUSP6,SPTY2D1
hsa-miR-25-3p._IPA_analysis - Nr2		MC4R		g-protein coupled receptor						0.03	IL10,LEP
hsa-miR-25-3p._IPA_analysis - Nr2		PTK2B	0.052	kinase						0.03	IL10,VCL
hsa-miR-25-3p._IPA_analysis - Nr2		rottlerin		chemical toxicant		0.849	bias	0.815		0.0307	BIRC3,IL10,PDCD4,TJP1
hsa-miR-25-3p._IPA_analysis - Nr2		ASXL1	-0.079	transcription regulator						0.0309	G0S2,PDCD4,RPL22
hsa-miR-25-3p._IPA_analysis - Nr2		SST		other						0.0309	APP,IL10,SSTR2
hsa-miR-25-3p._IPA_analysis - Nr2		indomethacin		chemical drug		-1.625	bias	-0.312	-0.767	0.0309	APP,ATP6V0B,BIRC3,FXYD5,IL10,RBM3,TGIF1,TJP1
hsa-miR-25-3p._IPA_analysis - Nr2		bisindolylmaleimide I		chemical - kinase inhibitor		1.432	bias	0.883		0.0322	BIRC3,MAPK1,OXTR,PDCD4,TJP1
hsa-miR-25-3p._IPA_analysis - Nr2		nitric oxide		chemical - endogenous mammalian		0.849	bias	-0.44	1.72	0.0328	AHR,APP,DAG1,DUSP6,IL10,VCL
hsa-miR-25-3p._IPA_analysis - Nr2		candesartan		chemical drug						0.033	GFPT1,LEP,MAPK1
hsa-miR-25-3p._IPA_analysis - Nr2		NUMB	0.593	other						0.0336	APP,BIRC3
hsa-miR-25-3p._IPA_analysis - Nr2		ABRA		other						0.034	TAGLN
hsa-miR-25-3p._IPA_analysis - Nr2		AKAP10	0.048	other						0.034	IL10
hsa-miR-25-3p._IPA_analysis - Nr2		AKT inhibitor VII		chemical reagent						0.034	IL10
hsa-miR-25-3p._IPA_analysis - Nr2		APBA1		transporter						0.034	APP
hsa-miR-25-3p._IPA_analysis - Nr2		ARID5B	-0.202	transcription regulator						0.034	TAGLN
hsa-miR-25-3p._IPA_analysis - Nr2		Akr1b7		enzyme						0.034	LEP
hsa-miR-25-3p._IPA_analysis - Nr2		BACE1-AS		other						0.034	APP
hsa-miR-25-3p._IPA_analysis - Nr2		BCAT2	-0.278	enzyme						0.034	LEP
hsa-miR-25-3p._IPA_analysis - Nr2		BIN1	-0.144	other						0.034	APP
hsa-miR-25-3p._IPA_analysis - Nr2		Bace1-as		other						0.034	APP
hsa-miR-25-3p._IPA_analysis - Nr2		CACNA1B		ion channel						0.034	LEP
hsa-miR-25-3p._IPA_analysis - Nr2		CAMKK1		kinase						0.034	IL10
hsa-miR-25-3p._IPA_analysis - Nr2		CD34		other						0.034	IL10
hsa-miR-25-3p._IPA_analysis - Nr2		CHST2	0.248	enzyme						0.034	IL10
hsa-miR-25-3p._IPA_analysis - Nr2		CHST4		enzyme						0.034	IL10
hsa-miR-25-3p._IPA_analysis - Nr2		CRBN	0.449	enzyme						0.034	LEP
hsa-miR-25-3p._IPA_analysis - Nr2		Clock-Bmal1		complex						0.034	CLOCK
hsa-miR-25-3p._IPA_analysis - Nr2		Cry-Period		complex						0.034	CLOCK
hsa-miR-25-3p._IPA_analysis - Nr2		ECE1		peptidase						0.034	APP
hsa-miR-25-3p._IPA_analysis - Nr2		FHOD1	-0.051	other						0.034	SRF
hsa-miR-25-3p._IPA_analysis - Nr2		HELZ2	0.011	transcription regulator						0.034	LEP
hsa-miR-25-3p._IPA_analysis - Nr2		HIST2H4A	0.161	other						0.034	CHRNA5
hsa-miR-25-3p._IPA_analysis - Nr2		IDE	-0.162	peptidase						0.034	APP
hsa-miR-25-3p._IPA_analysis - Nr2		INPP5K	-0.058	phosphatase						0.034	LEP
hsa-miR-25-3p._IPA_analysis - Nr2		ITM2B	-0.189	other						0.034	APP
hsa-miR-25-3p._IPA_analysis - Nr2		MCHR1		g-protein coupled receptor						0.034	LEP
hsa-miR-25-3p._IPA_analysis - Nr2		MRAP2		other						0.034	LEP
hsa-miR-25-3p._IPA_analysis - Nr2		MTHFR		enzyme						0.034	APP
hsa-miR-25-3p._IPA_analysis - Nr2		NAT8		transcription regulator						0.034	APP
hsa-miR-25-3p._IPA_analysis - Nr2		NAT8B		enzyme						0.034	APP
hsa-miR-25-3p._IPA_analysis - Nr2		NIBR-14		chemical reagent						0.034	IL10
hsa-miR-25-3p._IPA_analysis - Nr2		NTN4		other						0.034	TJP1
hsa-miR-25-3p._IPA_analysis - Nr2		P144		biologic drug						0.034	IL10
hsa-miR-25-3p._IPA_analysis - Nr2		PACS2	-0.214	other						0.034	HLA-C
hsa-miR-25-3p._IPA_analysis - Nr2		PBK	0.574	kinase						0.034	BIRC3
hsa-miR-25-3p._IPA_analysis - Nr2		PLSCR3	0.543	enzyme						0.034	LEP
hsa-miR-25-3p._IPA_analysis - Nr2		PPP1R3C	-0.009	phosphatase						0.034	LEP
hsa-miR-25-3p._IPA_analysis - Nr2		PRG2		other						0.034	IL10
hsa-miR-25-3p._IPA_analysis - Nr2		PYY		other						0.034	LEP
hsa-miR-25-3p._IPA_analysis - Nr2		RAI1	0.135	other						0.034	LEP
hsa-miR-25-3p._IPA_analysis - Nr2		RPLP2	0.097	other						0.034	PDCD4
hsa-miR-25-3p._IPA_analysis - Nr2		RTN2		other						0.034	APP
hsa-miR-25-3p._IPA_analysis - Nr2		RTN3	-0.226	other						0.034	APP
hsa-miR-25-3p._IPA_analysis - Nr2		SAP30	-0.062	transcription regulator						0.034	SRF
hsa-miR-25-3p._IPA_analysis - Nr2		SLC9A6	-0.808	transporter						0.034	APP
hsa-miR-25-3p._IPA_analysis - Nr2		SNRPA	-0.322	other						0.034	APP
hsa-miR-25-3p._IPA_analysis - Nr2		SORL1		transporter						0.034	APP
hsa-miR-25-3p._IPA_analysis - Nr2		SRRT	-0.244	other						0.034	PDCD4
hsa-miR-25-3p._IPA_analysis - Nr2		SSTR5		g-protein coupled receptor						0.034	LEP
hsa-miR-25-3p._IPA_analysis - Nr2		STX6	-0.214	transporter						0.034	ITGA5
hsa-miR-25-3p._IPA_analysis - Nr2		SYMPK	-0.391	other						0.034	TJP1
hsa-miR-25-3p._IPA_analysis - Nr2		TAN 67		chemical reagent						0.034	MAPK1
hsa-miR-25-3p._IPA_analysis - Nr2		TMPRSS4		peptidase						0.034	ITGA5
hsa-miR-25-3p._IPA_analysis - Nr2		TRIB2	0.144	kinase						0.034	IL10
hsa-miR-25-3p._IPA_analysis - Nr2		TUSC2	-0.039	other						0.034	IL10
hsa-miR-25-3p._IPA_analysis - Nr2		WASF1	-0.015	other						0.034	APP
hsa-miR-25-3p._IPA_analysis - Nr2		Z-IL-CHO		chemical - protease inhibitor						0.034	APP
hsa-miR-25-3p._IPA_analysis - Nr2		ZDHHC7	0.393	enzyme						0.034	APP
hsa-miR-25-3p._IPA_analysis - Nr2		ZNF366		transcription regulator						0.034	IL10
hsa-miR-25-3p._IPA_analysis - Nr2		amprenavir		chemical drug						0.034	LEP
hsa-miR-25-3p._IPA_analysis - Nr2		arundic acid		chemical drug						0.034	APP
hsa-miR-25-3p._IPA_analysis - Nr2		dobutamine		chemical drug						0.034	LEP
hsa-miR-25-3p._IPA_analysis - Nr2		ephedrine		chemical drug						0.034	IL10
hsa-miR-25-3p._IPA_analysis - Nr2		fenoprofen		chemical drug						0.034	APP
hsa-miR-25-3p._IPA_analysis - Nr2		filgrastim		biologic drug						0.034	IL10
hsa-miR-25-3p._IPA_analysis - Nr2		interferon gamma-1b		biologic drug						0.034	IL10
hsa-miR-25-3p._IPA_analysis - Nr2		lipopeptide		chemical - endogenous non-mammalian						0.034	IL10
hsa-miR-25-3p._IPA_analysis - Nr2		mycobacterium smegmatis lipoarabinomannan		chemical - endogenous non-mammalian						0.034	IL10
hsa-miR-25-3p._IPA_analysis - Nr2		palytoxin		chemical toxicant						0.034	DUSP6
hsa-miR-25-3p._IPA_analysis - Nr2		sodium fluoride		chemical drug						0.034	LEP
hsa-miR-25-3p._IPA_analysis - Nr2		trichosanthin		chemical drug						0.034	IL10
hsa-miR-25-3p._IPA_analysis - Nr2		trimellitic anhydride		chemical toxicant						0.034	IL10
hsa-miR-25-3p._IPA_analysis - Nr2		voriconazole		chemical drug						0.034	TJP1
hsa-miR-25-3p._IPA_analysis - Nr2		fluoxetine		chemical drug		-1.131	bias	-0.355	-0.429	0.0351	CLOCK,IL10,MAPK1,TAGLN
hsa-miR-25-3p._IPA_analysis - Nr2		HNF4A		transcription regulator						0.0369	ADAT1,AHNAK,APP,ARL1,BLOC1S6,BLZF1,BRF2,BUD23,CDK2AP2,CES2,CIR1,CNOT3,CRYZL1,DAG1,DMC1,DUSP6,EXO5,G0S2,GOLIM4,HLA-C,HLA-F,KLHL28,LIMS1,MBD4,MRPL4,NAA38,PAF1,PDCD4,PLA2G2D,PRPF31,PSMC4,PSME3,RAB1B,RBM6,SERTAD3,SGCE,SNAPC1,SNRPD3,SNW1,SRSF11,SULT1A1,TNPO3,UBE2D3,WDR46,ZNF557,ZNF577
hsa-miR-25-3p._IPA_analysis - Nr2		mir-181		microrna						0.0372	APP,DUSP6,SPTLC1
hsa-miR-25-3p._IPA_analysis - Nr2		W7		chemical reagent						0.0374	BIRC3,IL10
hsa-miR-25-3p._IPA_analysis - Nr2		vemurafenib		chemical drug						0.0374	DUSP6,IL10
hsa-miR-25-3p._IPA_analysis - Nr2		allopurinol		chemical drug	Inhibited	-2	bias	-0.676		0.0383	BIRC3,FXYD5,RBM3,TGIF1
hsa-miR-25-3p._IPA_analysis - Nr2		FHL2	0.785	transcription regulator						0.0394	IL10,TAGLN,TJP1
hsa-miR-25-3p._IPA_analysis - Nr2		BATF		transcription regulator						0.0414	AHR,IL10
hsa-miR-25-3p._IPA_analysis - Nr2		IgG1		complex						0.0414	CTTN,ITGA5
hsa-miR-25-3p._IPA_analysis - Nr2		LRPAP1	-0.333	other						0.0414	APP,MAPK1
hsa-miR-25-3p._IPA_analysis - Nr2		PTP4A3	0.087	phosphatase						0.0414	LEO1,ULBP2
hsa-miR-25-3p._IPA_analysis - Nr2		CpG ODN 2006		chemical reagent						0.0417	BIRC3,IL10,TNFSF15
hsa-miR-25-3p._IPA_analysis - Nr2		bicuculline		chemical - endogenous non-mammalian						0.0417	APP,DUSP6,SPTY2D1
hsa-miR-25-3p._IPA_analysis - Nr2		2-bromoethylamine		chemical reagent						0.0441	FXYD5,RBM3,TGIF1
hsa-miR-25-3p._IPA_analysis - Nr2		IL1R1	-0.17	transmembrane receptor						0.0441	APP,IL10,LEP
hsa-miR-25-3p._IPA_analysis - Nr2		NCOR2	-0.283	transcription regulator						0.0441	BIRC3,LEP,SRF
hsa-miR-25-3p._IPA_analysis - Nr2		diethylstilbestrol		chemical drug		-1.477	bias	-0.429	-0.528	0.0448	AHR,CTTN,DUSP6,ESRRA,KIF4A,MAPK1,OXTR
hsa-miR-25-3p._IPA_analysis - Nr2		MKL2	-0.189	transcription regulator		-1	bias	0.55		0.045	CNN2,G0S2,TAGLN,VCL
hsa-miR-25-3p._IPA_analysis - Nr2		ADM2		other						0.0454	IL10,LEP
hsa-miR-25-3p._IPA_analysis - Nr2		CaMKII		complex						0.0454	BIRC3,IL10
hsa-miR-25-3p._IPA_analysis - Nr2		HOXD3		transcription regulator						0.0454	ITGA5,TAGLN
hsa-miR-25-3p._IPA_analysis - Nr2		ammonium chloride		chemical drug						0.0454	APP,ULBP2
hsa-miR-25-3p._IPA_analysis - Nr2		Rock		group						0.0465	APP,TAGLN,TJP1
hsa-miR-25-3p._IPA_analysis - Nr2		Pkc(s)		group	Inhibited	-2.578	bias	-0.603		0.0469	AHR,APP,IL10,ITGA5,MAPK1,TAGLN,ULBP2
hsa-miR-25-3p._IPA_analysis - Nr2		TREM1		transmembrane receptor	Inhibited	-2.523	bias	-0.518		0.048	GEM,IL10,MT1F,SNAPC1,TNFSF14,TNFSF15,YRDC
hsa-miR-25-3p._IPA_analysis - Nr2		LGALS1	-0.012	other						0.049	AHR,IL10,LEP
hsa-miR-25-3p._IPA_analysis - Nr2		PTK2	0.168	kinase						0.049	BIRC3,ITGA5,TJP1
hsa-miR-25-3p._IPA_analysis - Nr2		carboplatin		chemical drug						0.049	FXYD5,RBM3,TGIF1
hsa-miR-25-3p._IPA_analysis - Nr2		FAM3B		cytokine						0.0497	ITGA5,MED1
hsa-miR-25-3p._IPA_analysis - Nr2		miR-293-5p (and other miRNAs w/seed CUCAAAC)		mature microrna						0.0497	MAPK1,TAGLN
hsa-miR-25-3p._IPA_analysis - Nr2		sucrose		chemical - endogenous mammalian						0.0497	APP,LEP
hsa-miR-25-3p._IPA_analysis - Nr2		GnRH analog		biologic drug		-1.943		0.04	-2.068	0.0591	ACOT7,CLOCK,DYRK4,IK,LIMS1,MAPK1,SNRPD3,TAF15,UBE2D3,VCL
hsa-miR-25-3p._IPA_analysis - Nr2		GATA6		transcription regulator		-1.969		-0.013	-1.944	0.329	FKBP14,LRRFIP1,MPHOSPH9,TAGLN
hsa-miR-25-3p._IPA_analysis - Nr2		glucocorticoid		chemical drug		-1.941		-0.122	-1.704	0.537	AHR,CLOCK,IL10,LEP
hsa-miR-25-3p._IPA_analysis - Nr2		RARA	-0.503	ligand-dependent nuclear receptor		1.982		-0.057	2.095	1	CLOCK,CNOT4,HLA-C,INIP,MAPK1
hsa-miR-25-3p._IPA_analysis - Nr2		TP53	0.026	transcription regulator		-1.964		-0.241	-0.932	1	APP,BIRC3,BLZF1,CES2,CNN2,DUSP6,EIF4G2,FSTL1,H2AFY,HJURP,IL10,IPO9,KAT6A,MAPK1,ORAI2,PDIA6,PLEKHB2,PSME3,PTPRA,RALY,RBM3,STAU1,TJP1,VCL,ZYX
Causal Networks for My Projects->LX2 miRNA-25-3p pulldown->hsa-miR-25-3p._IPA_analysis - Nr2
Diseases and Bio Functions for My Projects->LX2 miRNA-25-3p pulldown->hsa-miR-25-3p._IPA_analysis - Nr2
Categories	Functions	Diseases or Functions Annotation	p-Value	Predicted Activation State	Activation z-score	Notes	Bias-corrected z-score	Molecules	# Molecules
RNA Post-Transcriptional Modification	processing	Processing of RNA	1.77e-12		-0.714		-0.477	YTHDC1,HNRNPU,PPIH,PNN,WDR83,ADAT1,SNRNP70,RBM6,WBP11,SNW1,TCERG1,PQBP1,IK,XRN2,SRSF11,CLK2,RBM15B,RBM3,APP,HNRNPA1,RBPMS,LEO1,SNRPD3,USP49,BUD23,SREK1,PAF1,NSRP1,PRPF31,AHNAK	30
RNA Post-Transcriptional Modification	splicing	Splicing of RNA	9.97e-11		-0.152		-0.39	YTHDC1,RBM15B,PPIH,HNRNPU,PNN,WDR83,SNRNP70,WBP11,HNRNPA1,SNW1,TCERG1,SNRPD3,USP49,SREK1,IK,PQBP1,NSRP1,PRPF31,SRSF11,AHNAK,CLK2	21
RNA Post-Transcriptional Modification	processing	Processing of mRNA	1.2e-08					YTHDC1,RBM15B,PPIH,HNRNPU,APP,PNN,WDR83,SNRNP70,HNRNPA1,SNW1,TCERG1,LEO1,USP49,IK,PQBP1,PAF1,NSRP1,PRPF31,SRSF11	19
RNA Post-Transcriptional Modification	splicing	Splicing of mRNA	2.75e-08					YTHDC1,RBM15B,HNRNPU,PPIH,PNN,WDR83,SNRNP70,HNRNPA1,SNW1,TCERG1,USP49,IK,PQBP1,NSRP1,PRPF31	15
Embryonic Development, Tissue Morphology	conformational modification	Conformational modification of embryonic tissue	9.04e-05					SRF,ATP2C1,TGIF1	3
Cancer, Organismal Injury and Abnormalities, Reproductive System Disease	fallopian tube adenocarcinoma	Fallopian tube adenocarcinoma	0.000209					TUBG2,TUBG1,ALPP,MAPK1,TUBB4B	5
Cell-To-Cell Signaling and Interaction	adhesion	Adhesion of embryonic cancer cell lines	0.000281					VCL,DAG1	2
Cell-To-Cell Signaling and Interaction, Cellular Assembly and Organization, Nervous System Development and Function, Tissue Morphology	quantity	Quantity of neuromuscular synapse	0.000281					APLP2,APP	2
Cancer, Organismal Injury and Abnormalities, Reproductive System Disease	colloid breast carcinoma	Colloid breast carcinoma	0.00045					TUBG2,TUBG1,G0S2,TUBB4B	4
Cellular Development, Embryonic Development, Organismal Development	differentiation	Differentiation of embryonic cells	0.000564	Decreased	-2.736	bias		RCN2,EXT1,TNFSF14,CNOT2,HMGN1,CNOT3,EIF4G2,SRF,ADAR,MAPK1,TPM2,LEP,LIMS1,ITGA5	14
Cancer, Gastrointestinal Disease, Organismal Injury and Abnormalities, Tumor Morphology	gastrointestinal tumor	Progressive gastrointestinal tumor	0.000739					TUBG2,TUBG1,MAPK1,SSTR2,TUBB4B	5
Cancer, Organismal Injury and Abnormalities, Reproductive System Disease	male breast neoplasm	Male breast neoplasm	0.000747					TUBG2,TUBG1,G0S2,TUBB4B	4
DNA Replication, Recombination, and Repair, RNA Post-Transcriptional Modification	annealing	Annealing of hnRNA	0.000834					HNRNPA1,HNRNPU	2
DNA Replication, Recombination, and Repair, Nucleic Acid Metabolism, Small Molecule Biochemistry	deamination	Deamination of adenosine	0.000834					ADAR,ADAT1	2
Cellular Development, Connective Tissue Development and Function, Hematological System Development and Function, Lymphoid Tissue Structure and Development, Tissue Development	maturation	Maturation of PBMCs	0.000834					IL10,APP	2
Cancer, Endocrine System Disorders, Organismal Injury and Abnormalities, Reproductive System Disease	thyrotrophinoma	Thyrotrophinoma	0.000834					SSTR2,LEP	2
Cancer, Organismal Injury and Abnormalities, Reproductive System Disease	fallopian tube cancer	Fallopian tube cancer	0.000977					TUBG2,TUBG1,ALPP,MAPK1,SSTR2,TUBB4B	6
Cancer, Organismal Injury and Abnormalities, Reproductive System Disease	cervical adenocarcinoma	Cervical adenocarcinoma	0.00111					TUBG2,TUBG1,ALPP,CES2,TUBB4B	5
Cancer, Endocrine System Disorders, Organismal Injury and Abnormalities, Reproductive System Disease	recurrent serous ovarian carcinoma	Recurrent serous ovarian carcinoma	0.00116					TUBG2,TUBG1,MAPK1,TUBB4B	4
RNA Post-Transcriptional Modification	splicing	Splicing of primary transcript RNA	0.00116					PQBP1,SNRNP70,CLK2,AHNAK	4
RNA Post-Transcriptional Modification	alternative splicing	Alternative splicing of mRNA	0.00148					HNRNPA1,RBM15B,HNRNPU,PQBP1,NSRP1	5
Cancer, Neurological Disease, Organismal Injury and Abnormalities	1p/19q co-deletion mixed anaplastic oligodendroglioma	1p/19q co-deletion mixed anaplastic oligodendroglioma	0.00149					TUBG2,TUBG1,TUBB4B	3
Cancer, Neurological Disease, Organismal Injury and Abnormalities	1p/19q co-deletion oligoastrocytoma	1p/19q co-deletion oligoastrocytoma	0.00149					TUBG2,TUBG1,TUBB4B	3
Cancer, Neurological Disease, Organismal Injury and Abnormalities	1p/19q co-deletion pure anaplastic oligodendroglioma	1p/19q co-deletion pure anaplastic oligodendroglioma	0.00149					TUBG2,TUBG1,TUBB4B	3
Cancer, Endocrine System Disorders, Organismal Injury and Abnormalities, Reproductive System Disease	advanced testicular carcinoma	Advanced testicular carcinoma	0.00149					TUBG2,TUBG1,TUBB4B	3
Cancer, Endocrine System Disorders, Neurological Disease, Organismal Injury and Abnormalities	pheochromocytoma	Inoperable pheochromocytoma	0.00149					TUBG2,TUBG1,TUBB4B	3
Cancer, Hematological Disease, Immunological Disease, Organismal Injury and Abnormalities	Interdigitating dendritic cell sarcoma	Interdigitating dendritic cell sarcoma	0.00149					TUBG2,TUBG1,TUBB4B	3
Cancer, Hematological Disease, Immunological Disease, Organismal Injury and Abnormalities	Letterer-Siwe disease	Letterer-Siwe disease	0.00149					TUBG2,TUBG1,TUBB4B	3
Cancer, Hematological Disease, Immunological Disease, Organismal Injury and Abnormalities	lymphosarcoma	Lymphosarcoma	0.00149					TUBG2,TUBG1,TUBB4B	3
Cancer, Endocrine System Disorders, Neurological Disease, Organismal Injury and Abnormalities	malignant pheochromocytoma	Metastatic malignant pheochromocytoma	0.00149					TUBG2,TUBG1,TUBB4B	3
Cancer, Organismal Injury and Abnormalities, Renal and Urological Disease	urothelial transitional cell carcinoma	Metastatic urothelial transitional cell carcinoma	0.00149					TUBG2,TUBG1,TUBB4B	3
Cancer, Organismal Injury and Abnormalities, Renal and Urological Disease	bladder cancer	Relapsed bladder cancer	0.00149					TUBG2,TUBG1,TUBB4B	3
Cancer, Organismal Injury and Abnormalities, Respiratory Disease, Tumor Morphology	metastatic non-squamous non-small cell lung cancer	Stage IV progressive metastatic non-squamous non-small cell lung cancer	0.00149					TUBG2,TUBG1,TUBB4B	3
Cancer, Organismal Injury and Abnormalities, Reproductive System Disease	teratocarcinoma	Teratocarcinoma	0.00149					TUBG2,TUBG1,TUBB4B	3
Cancer, Connective Tissue Disorders, Organismal Injury and Abnormalities	metastatic liposarcoma	Unresectable metastatic liposarcoma	0.00149					TUBG2,TUBG1,TUBB4B	3
Cell-To-Cell Signaling and Interaction, Tissue Development	binding	Binding of extracellular matrix	0.00152					ZYX,MKLN1,VCL,SRF,APP,LIMS1,SGCE,ITGA5	8
Neurological Disease, Organismal Injury and Abnormalities, Psychological Disorders	cerebral microhemorrhage	Cerebral microhemorrhage	0.00165					SRF,APP	2
Neurological Disease, Organismal Injury and Abnormalities	dysplasia	Dysplasia of cerebral cortex	0.00165					APLP2,APP	2
Embryonic Development, Tissue Morphology	folding	Folding of embryonic tissue	0.00165					SRF,TGIF1	2
Cell-To-Cell Signaling and Interaction, Inflammatory Response	inflammation	Inflammation of macrophages	0.00165					EIF2AK4,APP	2
Cell Morphology, Cellular Compromise	multinucleation	Multinucleation of muscle cell lines	0.00165					SRF,THOC5	2
Cellular Compromise	oxidative stress response	Oxidative stress response of endothelial cells	0.00165					APP,LEP	2
Cell Death and Survival, Nervous System Development and Function, Tissue Morphology	quantity	Quantity of apoptotic neurons	0.00165					IL10,APP	2
Endocrine System Development and Function, Lipid Metabolism, Molecular Transport, Small Molecule Biochemistry	quantity	Quantity of pregnenolone	0.00165					APP,LEP	2
Cancer, Organismal Injury and Abnormalities	primary peritoneal serous adenocarcinoma	Primary peritoneal serous adenocarcinoma	0.00172					TUBG2,TUBG1,MAPK1,TUBB4B	4
Cancer, Organismal Injury and Abnormalities	primary recurrent peritoneal carcinoma	Primary recurrent peritoneal carcinoma	0.00172					TUBG2,TUBG1,MAPK1,TUBB4B	4
Cancer, Organismal Injury and Abnormalities, Reproductive System Disease	fallopian tube serous adenocarcinoma	Recurrent fallopian tube serous adenocarcinoma	0.00172					TUBG2,TUBG1,MAPK1,TUBB4B	4
Cellular Compromise, Organismal Injury and Abnormalities, Skeletal and Muscular Disorders, Tissue Morphology	degeneration	Degeneration of muscle cells	0.00176		1.067	bias		PDCD4,MAPK1,APP,IL10,DAG1	5
Protein Synthesis	translation	Translation	0.00177		1.002		0.764	PDCD4,RRBP1,EIF4B,RBM3,TPR,APP,TSFM,STAU1,EIF4G2,SNRNP70,EIF2AK4,MRPL12,WARS	13
Cellular Development, Embryonic Development, Organismal Development, Tissue Development	differentiation	Differentiation of embryonic tissue	0.00177	Decreased	-2.358	bias		EXT1,VCL,TNFSF14,CNOT2,APP,HMGN1,CNOT3,SRF,ADAR,MAPK1,TPM2,LEP,LIMS1,ITGA5	14
Infectious Diseases	infection	Infection by HIV-1	0.00183	Decreased	-4.541	bias		RAB1B,RSL1D1,TUBG2,HNRNPU,PDIA6,TUBG1,PSMC4,ZYX,SNW1,MED6,RAPGEF1,POLR1E,UQCRC1,RGPD4 (includes others),APP,PPP1R12C,CLOCK,TUBB4B,KAT6A,TRIM56,TNPO3,PPM1K,HLA-C,IL10,SNRPD3,AP2M1	26
Cancer, Neurological Disease, Organismal Injury and Abnormalities	1p/19q deletion negative anaplastic oligoastrocytoma	1p/19q deletion negative anaplastic oligoastrocytoma	0.00184					TUBG2,TUBG1,TUBB4B	3
Cancer, Neurological Disease, Organismal Injury and Abnormalities	1p/19q deletion negative anaplastic oligodendroglioma	1p/19q deletion negative anaplastic oligodendroglioma	0.00184					TUBG2,TUBG1,TUBB4B	3
Cancer, Organismal Injury and Abnormalities, Reproductive System Disease, Tumor Morphology	HER2 positive metastatic breast cancer	Advanced HER2 positive metastatic breast cancer	0.00184					TUBG2,TUBG1,TUBB4B	3
Cancer, Neurological Disease, Organismal Injury and Abnormalities	anaplastic mixed glioma	Anaplastic mixed glioma	0.00184					TUBG2,TUBG1,TUBB4B	3
Cancer, Organismal Injury and Abnormalities, Reproductive System Disease, Tumor Morphology	metastatic breast cancer	Anthracycline resistant metastatic breast cancer	0.00184					TUBG2,TUBG1,TUBB4B	3
Cancer, Organismal Injury and Abnormalities, Reproductive System Disease, Tumor Morphology	anthracycline-resistant taxane-naive metastatic breast cancer	Anthracycline-resistant taxane-naive metastatic breast cancer	0.00184					TUBG2,TUBG1,TUBB4B	3
Cancer, Organismal Injury and Abnormalities, Reproductive System Disease	corpus uteri carcinoma	Corpus uteri carcinoma	0.00184					TUBG2,TUBG1,TUBB4B	3
Cancer, Endocrine System Disorders, Organismal Injury and Abnormalities, Reproductive System Disease	clear-cell ovarian carcinoma	High grade clear-cell ovarian carcinoma	0.00184					TUBG2,TUBG1,TUBB4B	3
Cancer, Organismal Injury and Abnormalities, Reproductive System Disease	cervical cancer	High risk cervical cancer	0.00184					TUBG2,TUBG1,TUBB4B	3
Cancer, Neurological Disease, Organismal Injury and Abnormalities	low-grade glioma	High risk low-grade glioma	0.00184					TUBG2,TUBG1,TUBB4B	3
Cancer, Gastrointestinal Disease, Organismal Injury and Abnormalities, Respiratory Disease	human papillomavirus positive oropharyngeal squamous cell carcinoma	Human papillomavirus positive oropharyngeal squamous cell carcinoma	0.00184					TUBG2,TUBG1,TUBB4B	3
Cell Morphology, Hematological Disease, Hematological System Development and Function, Hematopoiesis, Lymphoid Tissue Structure and Development, Tissue Morphology	lack	Lack of bone marrow cells	0.00184					KAT6A,MED1,ADAR	3
Cancer, Organismal Injury and Abnormalities, Reproductive System Disease	HER2-positive breast cancer	Locally recurrent unresectable HER2-positive breast cancer	0.00184					TUBG2,TUBG1,TUBB4B	3
Cancer, Organismal Injury and Abnormalities, Tumor Morphology	progressive ROS1 mutation positive solid tumor	Metastatic progressive ROS1 mutation positive solid tumor	0.00184					TUBG2,TUBG1,TUBB4B	3
Cancer, Organismal Injury and Abnormalities, Reproductive System Disease	poorly differentiated endometrial carcinoma	Poorly differentiated endometrial carcinoma	0.00184					TUBG2,TUBG1,TUBB4B	3
Cancer, Organismal Injury and Abnormalities, Reproductive System Disease, Tumor Morphology	HER2 negative breast adenocarcinoma	Progressive HER2 negative breast adenocarcinoma	0.00184					TUBG2,TUBG1,TUBB4B	3
Cancer, Cellular Development, Cellular Growth and Proliferation, Organismal Injury and Abnormalities, Tumor Morphology	proliferation	Proliferation of adenocarcinoma cells	0.00184					MAPK1,IL10,LEP	3
Cancer, Organismal Injury and Abnormalities, Reproductive System Disease, Tumor Morphology	HER2 positive metastatic breast cancer	Recurrent HER2 positive metastatic breast cancer	0.00184					TUBG2,TUBG1,TUBB4B	3
Cancer, Organismal Injury and Abnormalities, Reproductive System Disease	endometrial clear cell carcinoma	Recurrent endometrial clear cell carcinoma	0.00184					TUBG2,TUBG1,TUBB4B	3
Cancer, Organismal Injury and Abnormalities, Reproductive System Disease	endometrioid endometrial cancer	Recurrent uterine endometrioid carcinoma	0.00184					TUBG2,TUBG1,TUBB4B	3
Cancer, Endocrine System Disorders, Organismal Injury and Abnormalities, Reproductive System Disease	ovarian germ cell tumor	Relapsed ovarian germ cell tumor	0.00184					TUBG2,TUBG1,TUBB4B	3
Ophthalmic Disease, Organismal Injury and Abnormalities	rhegmatogenous retinal detachment	Rhegmatogenous retinal detachment	0.00184					TUBG2,TUBG1,TUBB4B	3
Cancer, Endocrine System Disorders, Organismal Injury and Abnormalities, Reproductive System Disease	stage 1C clear cell ovarian adenocarcinoma	Stage 1C clear cell ovarian adenocarcinoma	0.00184					TUBG2,TUBG1,TUBB4B	3
Cancer, Organismal Injury and Abnormalities, Reproductive System Disease	uterine corpus cancer	Stage I uterine corpus cancer	0.00184					TUBG2,TUBG1,TUBB4B	3
Cancer, Organismal Injury and Abnormalities, Reproductive System Disease	fallopian tube clear cell adenocarcinoma	Stage IC fallopian tube clear cell adenocarcinoma	0.00184					TUBG2,TUBG1,TUBB4B	3
Cancer, Organismal Injury and Abnormalities, Reproductive System Disease	high grade serous fallopian tube carcinoma	Stage IC high grade serous fallopian tube carcinoma	0.00184					TUBG2,TUBG1,TUBB4B	3
Cancer, Organismal Injury and Abnormalities, Reproductive System Disease	poorly differentiated fallopian tube carcinoma	Stage IC poorly differentiated fallopian tube carcinoma	0.00184					TUBG2,TUBG1,TUBB4B	3
Cancer, Organismal Injury and Abnormalities, Reproductive System Disease	uterine corpus cancer	Stage II uterine corpus cancer	0.00184					TUBG2,TUBG1,TUBB4B	3
Cancer, Endocrine System Disorders, Organismal Injury and Abnormalities, Reproductive System Disease	clear-cell ovarian carcinoma	Stage IIA clear-cell ovarian carcinoma	0.00184					TUBG2,TUBG1,TUBB4B	3
Cancer, Organismal Injury and Abnormalities, Reproductive System Disease	fallopian tube clear cell adenocarcinoma	Stage IIA fallopian tube clear cell adenocarcinoma	0.00184					TUBG2,TUBG1,TUBB4B	3
Cancer, Organismal Injury and Abnormalities, Reproductive System Disease	high grade serous fallopian tube carcinoma	Stage IIA high grade serous fallopian tube carcinoma	0.00184					TUBG2,TUBG1,TUBB4B	3
Cancer, Organismal Injury and Abnormalities, Reproductive System Disease	poorly differentiated fallopian tube carcinoma	Stage IIA poorly differentiated fallopian tube carcinoma	0.00184					TUBG2,TUBG1,TUBB4B	3
Cancer, Endocrine System Disorders, Organismal Injury and Abnormalities, Reproductive System Disease	poorly differentiated ovarian carcinoma	Stage IIA poorly differentiated ovarian carcinoma	0.00184					TUBG2,TUBG1,TUBB4B	3
Cancer, Organismal Injury and Abnormalities, Reproductive System Disease	postmenopausal breast cancer	Stage IIA-IIIC postmenopausal breast cancer	0.00184					TUBG2,TUBG1,TUBB4B	3
Cancer, Organismal Injury and Abnormalities, Reproductive System Disease	endometrioid endometrial adenocarcinoma	Stage III endometrioid endometrial adenocarcinoma	0.00184					TUBG2,TUBG1,TUBB4B	3
Cancer, Organismal Injury and Abnormalities, Reproductive System Disease	uterine corpus cancer	Stage IIIA uterine corpus cancer	0.00184					TUBG2,TUBG1,TUBB4B	3
Cancer, Organismal Injury and Abnormalities, Reproductive System Disease	uterine corpus cancer	Stage IIIB uterine corpus cancer	0.00184					TUBG2,TUBG1,TUBB4B	3
Cancer, Organismal Injury and Abnormalities, Reproductive System Disease	uterine corpus cancer	Stage IIIC uterine corpus cancer	0.00184					TUBG2,TUBG1,TUBB4B	3
Cancer, Organismal Injury and Abnormalities, Reproductive System Disease	uterine corpus cancer	Stage IVA uterine corpus cancer	0.00184					TUBG2,TUBG1,TUBB4B	3
Cancer, Organismal Injury and Abnormalities, Reproductive System Disease	advanced endometrial cancer	Stage IVA-IVB advanced endometrial cancer	0.00184					TUBG2,TUBG1,TUBB4B	3
Cancer, Organismal Injury and Abnormalities, Reproductive System Disease	endometrial mixed carcinoma	Stage IVA-IVB endometrial mixed carcinoma	0.00184					TUBG2,TUBG1,TUBB4B	3
Cancer, Organismal Injury and Abnormalities, Reproductive System Disease	endometrioid endometrial adenocarcinoma	Stage IVA-IVB endometrioid endometrial adenocarcinoma	0.00184					TUBG2,TUBG1,TUBB4B	3
Cancer, Organismal Injury and Abnormalities, Reproductive System Disease	serous endometrial cancer	Stage IVA-IVB serous endometrial cancer	0.00184					TUBG2,TUBG1,TUBB4B	3
Cancer, Organismal Injury and Abnormalities, Reproductive System Disease	uterine corpus cancer	Stage IVB uterine corpus cancer	0.00184					TUBG2,TUBG1,TUBB4B	3
Cancer, Gastrointestinal Disease, Organismal Injury and Abnormalities	squamous cell carcinoma of middle third of esophagus	TNM stage T1-4N1-3M0 squamous cell carcinoma of middle third of esophagus	0.00184					TUBG2,TUBG1,TUBB4B	3
Cellular Movement	cell movement	Cell movement of fibrosarcoma cell lines	0.00192		-1.342	bias		CTTN,APP,AP2M1,ITGA5,AHNAK	5
Infectious Diseases, Organismal Injury and Abnormalities	infection	Infection of embryonic cell lines	0.00192	Decreased	-3.144	bias		POLR1E,PPP1R12C,CLOCK,PSMC4,ZYX,KAT6A,TRIM56,TNPO3,SNW1,PPM1K,MED6,ADAR,SNRPD3,DAG1	14
Cellular Development, Cellular Growth and Proliferation, Hematological System Development and Function, Lymphoid Tissue Structure and Development	expansion	Expansion of regulatory T lymphocytes	0.00194		-1.213	bias	-0.612	AHR,TNFSF15,IL10,LEP	4
Cellular Growth and Proliferation, Hematological System Development and Function	inhibition	Inhibition of mononuclear leukocytes	0.00199		-0.589	bias		AHR,TNFSF15,HLA-C,IL10,LEP,ITGA5	6
Molecular Transport, RNA Trafficking	export	Export of RNA	0.00209					AGFG1,PHAX,RGPD4 (includes others),TPR,THOC5	5
Cell Death and Survival, Skeletal and Muscular Disorders	cell death	Cell death of vascular smooth muscle cells	0.00213		-1.043		-1.575	PDCD4,EEF1D,APP,LEP,LIMS1,APOPT1	6
Cancer, Organismal Injury and Abnormalities, Reproductive System Disease	nonseminoma	Nonseminoma	0.00218					TUBG2,TUBG1,ALPP,TUBB4B	4
Cancer, Organismal Injury and Abnormalities	AKT1 mutation positive cancer	AKT1 mutation positive cancer	0.00223					TUBG2,TUBG1,TUBB4B	3
Cancer, Organismal Injury and Abnormalities	AKT1 mutation positive malignant solid tumor	AKT1 mutation positive malignant solid tumor	0.00223					TUBG2,TUBG1,TUBB4B	3
Cancer, Organismal Injury and Abnormalities, Respiratory Disease	ALK rearrangement negative EGFR activating mutation negative non-squamous non-small cell lung cancer	ALK rearrangement negative EGFR activating mutation negative non-squamous non-small cell lung cancer	0.00223					TUBG2,TUBG1,TUBB4B	3
Cancer, Organismal Injury and Abnormalities, Respiratory Disease	ALK/EML4 fusion negative EGFR sensitizing mutation negative non-small cell lung cancer	ALK/EML4 fusion negative EGFR sensitizing mutation negative non-small cell lung cancer	0.00223					TUBG2,TUBG1,TUBB4B	3
Cancer, Hematological Disease, Immunological Disease, Organismal Injury and Abnormalities	diffuse large B-cell lymphoma	Aggressive diffuse large B-cell lymphoma	0.00223					TUBG2,TUBG1,TUBB4B	3
Cancer, Hematological Disease, Immunological Disease, Organismal Injury and Abnormalities	CD20 positive centroblastic lymphoma	CD20 positive centroblastic lymphoma	0.00223					TUBG2,TUBG1,TUBB4B	3
Cancer, Hematological Disease, Immunological Disease, Organismal Injury and Abnormalities	CD20 positive immunoblastic diffuse large B-cell lymphoma	CD20 positive immunoblastic diffuse large B-cell lymphoma	0.00223					TUBG2,TUBG1,TUBB4B	3
Cancer, Cardiovascular Disease, Hematological Disease, Immunological Disease, Organismal Injury and Abnormalities	CD20 positive intravascular diffuse large B-cell lymphoma	CD20 positive intravascular diffuse large B-cell lymphoma	0.00223					TUBG2,TUBG1,TUBB4B	3
Cancer, Hematological Disease, Immunological Disease, Organismal Injury and Abnormalities	CD20 positive plasmablastic lymphoma	CD20 positive plasmablastic lymphoma	0.00223					TUBG2,TUBG1,TUBB4B	3
Cancer, Dermatological Diseases and Conditions, Hematological Disease, Immunological Disease, Organismal Injury and Abnormalities	CD20 positive primary cutaneous diffuse large B-cell lymphoma	CD20 positive primary cutaneous diffuse large B-cell lymphoma	0.00223					TUBG2,TUBG1,TUBB4B	3
Cancer, Hematological Disease, Immunological Disease, Organismal Injury and Abnormalities	CD20 positive primary effusion lymphoma	CD20 positive primary effusion lymphoma	0.00223					TUBG2,TUBG1,TUBB4B	3
Hematological Disease, Immunological Disease	chemotherapy-induced neutropenia	Chemotherapy-induced neutropenia	0.00223					TUBG2,TUBG1,TUBB4B	3
Cancer, Hematological Disease, Immunological Disease, Organismal Injury and Abnormalities	aggressive follicular lymphoma	Grade 3B aggressive follicular lymphoma	0.00223					TUBG2,TUBG1,TUBB4B	3
Cancer, Gastrointestinal Disease, Organismal Injury and Abnormalities	HER2 positive Siewert type I gastroesophageal junction adenocarcinoma	HER2 positive Siewert type I gastroesophageal junction adenocarcinoma	0.00223					TUBG2,TUBG1,TUBB4B	3
Cancer, Gastrointestinal Disease, Organismal Injury and Abnormalities	HER2 positive Siewert type II gastroesophageal junction adenocarcinoma	HER2 positive Siewert type II gastroesophageal junction adenocarcinoma	0.00223					TUBG2,TUBG1,TUBB4B	3
Cancer, Gastrointestinal Disease, Organismal Injury and Abnormalities	HER2 positive Siewert type III gastroesophageal junction adenocarcinoma	HER2 positive Siewert type III gastroesophageal junction adenocarcinoma	0.00223					TUBG2,TUBG1,TUBB4B	3
Cancer, Hematological Disease, Immunological Disease, Organismal Injury and Abnormalities	indolent transformed lymphoma	Indolent transformed lymphoma	0.00223					TUBG2,TUBG1,TUBB4B	3
Cancer, Neurological Disease, Organismal Injury and Abnormalities, Tumor Morphology	infiltrative supratentorial astrocytoma	Low grade progressive infiltrative supratentorial astrocytoma	0.00223					TUBG2,TUBG1,TUBB4B	3
Cancer, Neurological Disease, Organismal Injury and Abnormalities, Tumor Morphology	oligodendroglioma	Low grade progressive oligodendroglioma	0.00223					TUBG2,TUBG1,TUBB4B	3
Cancer, Neurological Disease, Organismal Injury and Abnormalities	recurrent astrocytoma	Low grade recurrent astrocytoma	0.00223					TUBG2,TUBG1,TUBB4B	3
Cancer, Neurological Disease, Organismal Injury and Abnormalities	infiltrative supratentorial astrocytoma	Low grade recurrent infiltrative supratentorial astrocytoma	0.00223					TUBG2,TUBG1,TUBB4B	3
Cancer, Neurological Disease, Organismal Injury and Abnormalities	oligodendroglioma	Low grade recurrent oligodendroglioma	0.00223					TUBG2,TUBG1,TUBB4B	3
Cancer, Organismal Injury and Abnormalities, Reproductive System Disease	PIK3CA mutation positive triple negative breast cancer	PIK3CA mutation positive triple negative breast cancer	0.00223					TUBG2,TUBG1,TUBB4B	3
Cancer, Organismal Injury and Abnormalities, Reproductive System Disease	PTEN mutation positive breast cancer	PTEN mutation positive breast cancer	0.00223					TUBG2,TUBG1,TUBB4B	3
Cancer, Neurological Disease, Organismal Injury and Abnormalities, Tumor Morphology	low-grade glioma	Progressive low-grade glioma	0.00223					TUBG2,TUBG1,TUBB4B	3
Cancer, Organismal Injury and Abnormalities, Renal and Urological Disease, Tumor Morphology	metastatic bladder cancer	Progressive metastatic bladder cancer	0.00223					TUBG2,TUBG1,TUBB4B	3
Cancer, Neurological Disease, Organismal Injury and Abnormalities	low grade astrocytoma	Recurrent low grade astrocytoma	0.00223					TUBG2,TUBG1,TUBB4B	3
Cancer, Gastrointestinal Disease, Organismal Injury and Abnormalities	HER2 positive gastric adenocarcinoma	Resectable HER2 positive gastric adenocarcinoma	0.00223					TUBG2,TUBG1,TUBB4B	3
Cancer, Gastrointestinal Disease, Organismal Injury and Abnormalities	HER2 positive gastroesophageal junction adenocarcinoma	Resectable HER2 positive gastroesophageal junction adenocarcinoma	0.00223					TUBG2,TUBG1,TUBB4B	3
Cancer, Connective Tissue Disorders, Ophthalmic Disease, Organismal Injury and Abnormalities, Skeletal and Muscular Disorders	retinoblastoma	Stage 0 retinoblastoma	0.00223					TUBG2,TUBG1,TUBB4B	3
Cancer, Organismal Injury and Abnormalities, Reproductive System Disease	HER2-positive breast cancer	Stage 1 low risk HER2-positive breast cancer	0.00223					TUBG2,TUBG1,TUBB4B	3
Cancer, Organismal Injury and Abnormalities, Reproductive System Disease	breast carcinoma	Stage 2 infiltrating breast carcinoma	0.00223					TUBG2,TUBG1,TUBB4B	3
Cancer, Organismal Injury and Abnormalities, Reproductive System Disease	breast carcinoma	Stage 3 infiltrating breast carcinoma	0.00223					TUBG2,TUBG1,TUBB4B	3
Cancer, Endocrine System Disorders, Organismal Injury and Abnormalities, Reproductive System Disease	stage 3B ovarian carcinoma	Stage 3B ovarian carcinoma	0.00223					TUBG2,TUBG1,TUBB4B	3
Cancer, Organismal Injury and Abnormalities, Respiratory Disease, Tumor Morphology	squamous cell lung cancer	Stage 4 progressive squamous cell lung cancer	0.00223					TUBG2,TUBG1,TUBB4B	3
Cancer, Connective Tissue Disorders, Ophthalmic Disease, Organismal Injury and Abnormalities, Skeletal and Muscular Disorders	childhood unilateral retinoblastoma	Stage I childhood unilateral retinoblastoma	0.00223					TUBG2,TUBG1,TUBB4B	3
Cancer, Gastrointestinal Disease, Organismal Injury and Abnormalities	anal squamous cell carcinoma	Stage I-IIIB anal squamous cell carcinoma	0.00223					TUBG2,TUBG1,TUBB4B	3
Cancer, Inflammatory Disease, Inflammatory Response, Organismal Injury and Abnormalities, Reproductive System Disease	inflammatory breast cancer	Stage II inflammatory breast cancer	0.00223					TUBG2,TUBG1,TUBB4B	3
Cancer, Connective Tissue Disorders, Ophthalmic Disease, Organismal Injury and Abnormalities, Skeletal and Muscular Disorders	retinoblastoma	Stage II retinoblastoma	0.00223					TUBG2,TUBG1,TUBB4B	3
Cancer, Inflammatory Disease, Inflammatory Response, Organismal Injury and Abnormalities, Reproductive System Disease	inflammatory breast cancer	Stage III inflammatory breast cancer	0.00223					TUBG2,TUBG1,TUBB4B	3
Cancer, Organismal Injury and Abnormalities, Reproductive System Disease	malignant mixed Mullerian tumor	Stage III-IV malignant mixed Mullerian tumor	0.00223					TUBG2,TUBG1,TUBB4B	3
Cancer, Organismal Injury and Abnormalities, Respiratory Disease	locally advanced nonsquamous non-small cell lung cancer	Stage IIIB locally advanced nonsquamous non-small cell lung cancer	0.00223					TUBG2,TUBG1,TUBB4B	3
Cancer, Organismal Injury and Abnormalities, Reproductive System Disease	stage IIIB fallopian tube cancer	Stage IIIB stage IIIB fallopian tube cancer	0.00223					TUBG2,TUBG1,TUBB4B	3
Cancer, Organismal Injury and Abnormalities, Respiratory Disease	squamous cell lung cancer	TNM stage M1a squamous cell lung cancer	0.00223					TUBG2,TUBG1,TUBB4B	3
Cancer, Organismal Injury and Abnormalities, Respiratory Disease	squamous cell lung cancer	TNM stage M1b squamous cell lung cancer	0.00223					TUBG2,TUBG1,TUBB4B	3
Cancer, Organismal Injury and Abnormalities, Reproductive System Disease	non-inflammatory HER2 positive breast cancer	Unilateral non-inflammatory HER2 positive breast cancer	0.00223					TUBG2,TUBG1,TUBB4B	3
Cellular Assembly and Organization, Cellular Function and Maintenance	function	Function of mitochondria	0.00257					AHR,PNPT1,PLIN5,COQ9,APP,ITGA5	6
Cardiovascular Disease	pericardial effusion	Pericardial effusion	0.00265					MED1,TUBG2,TUBG1,HSD17B7,TUBB4B	5
Cancer, Connective Tissue Disorders, Organismal Injury and Abnormalities	liposarcoma	Advanced liposarcoma	0.00268					TUBG2,TUBG1,TUBB4B	3
Cancer, Dermatological Diseases and Conditions, Hematological Disease, Immunological Disease, Inflammatory Disease, Inflammatory Response, Organismal Injury and Abnormalities	mycosis fungoides	Advanced stage mycosis fungoides	0.00268					TUBG2,TUBG1,TUBB4B	3
Cancer, Neurological Disease, Organismal Injury and Abnormalities	anaplastic oligoastrocytoma	Anaplastic oligoastrocytoma	0.00268					TUBG2,TUBG1,TUBB4B	3
Cancer, Endocrine System Disorders, Organismal Injury and Abnormalities, Reproductive System Disease	borderline mucinous ovarian tumor	Borderline mucinous ovarian tumor	0.00268					TUBG2,TUBG1,TUBB4B	3
Cancer, Hematological Disease, Immunological Disease, Organismal Injury and Abnormalities	CD30 positive diffuse large B cell lymphoma	CD30 positive diffuse large B cell lymphoma	0.00268					TUBG2,TUBG1,TUBB4B	3
Cancer, Organismal Injury and Abnormalities	CTNNB1 negative solid tumor	CTNNB1 negative solid tumor	0.00268					TUBG2,TUBG1,TUBB4B	3
Cancer, Organismal Injury and Abnormalities, Reproductive System Disease	estrogen receptor negative HER2 positive progesterone receptor negative breast adenocarcinoma	Estrogen receptor negative HER2 positive progesterone receptor negative breast adenocarcinoma	0.00268					TUBG2,TUBG1,TUBB4B	3
Cancer, Organismal Injury and Abnormalities, Reproductive System Disease	estrogen receptor negative HER2 positive progesterone receptor positive breast cancer	Estrogen receptor negative HER2 positive progesterone receptor positive breast cancer	0.00268					TUBG2,TUBG1,TUBB4B	3
Cancer, Organismal Injury and Abnormalities, Reproductive System Disease	estrogen receptor positive HER2 positive breast adenocarcinoma	Estrogen receptor positive HER2 positive breast adenocarcinoma	0.00268					TUBG2,TUBG1,TUBB4B	3
Cancer, Organismal Injury and Abnormalities, Reproductive System Disease	estrogen receptor positive advanced breast carcinoma	Estrogen receptor positive advanced breast carcinoma	0.00268					TUBG2,TUBG1,TUBB4B	3
Cancer, Organismal Injury and Abnormalities, Reproductive System Disease	grade 2 breast cancer	Grade 2 breast cancer	0.00268					TUBG2,TUBG1,TUBB4B	3
Cancer, Neurological Disease, Organismal Injury and Abnormalities	anaplastic astrocytoma	Grade 3 anaplastic astrocytoma	0.00268					TUBG2,TUBG1,TUBB4B	3
Cancer, Hematological Disease, Immunological Disease, Organismal Injury and Abnormalities, Reproductive System Disease, Tumor Morphology	hormone receptor-positive lymph node positive breast cancer	Hormone receptor-positive lymph node positive breast cancer	0.00268					TUBG2,TUBG1,TUBB4B	3
Cancer, Hematological Disease, Immunological Disease, Organismal Injury and Abnormalities	classical Hodgkin lymphoma	Intermediate disease stage classical Hodgkin lymphoma	0.00268					TUBG2,TUBG1,TUBB4B	3
Cancer, Connective Tissue Disorders, Ophthalmic Disease, Organismal Injury and Abnormalities, Skeletal and Muscular Disorders	intraocular retinoblastoma	Intraocular retinoblastoma	0.00268					TUBG2,TUBG1,TUBB4B	3
Cancer, Organismal Injury and Abnormalities, Reproductive System Disease	invasive endometrial carcinoma	Invasive endometrial carcinoma	0.00268					TUBG2,TUBG1,TUBB4B	3
Cancer, Hematological Disease, Immunological Disease, Organismal Injury and Abnormalities	classical Hodgkin lymphoma	Limited disease stage classical Hodgkin lymphoma	0.00268					TUBG2,TUBG1,TUBB4B	3
Cancer, Connective Tissue Disorders, Organismal Injury and Abnormalities	Ewing sarcoma	Localized Ewing sarcoma	0.00268					TUBG2,TUBG1,TUBB4B	3
Cancer, Organismal Injury and Abnormalities, Reproductive System Disease	HER2 negative hormone receptor positive breast adenocarcinoma	Locally advanced HER2 negative hormone receptor positive breast adenocarcinoma	0.00268					TUBG2,TUBG1,TUBB4B	3
Cancer, Organismal Injury and Abnormalities, Reproductive System Disease	HER2 positive breast adenocarcinoma	Locally recurrent HER2 positive breast adenocarcinoma	0.00268					TUBG2,TUBG1,TUBB4B	3
Cancer, Neurological Disease, Organismal Injury and Abnormalities	MYC amplification negative MYCN amplification negative medulloblastoma	MYC amplification negative MYCN amplification negative medulloblastoma	0.00268					TUBG2,TUBG1,TUBB4B	3
Cancer, Organismal Injury and Abnormalities, Reproductive System Disease, Tumor Morphology	HER2-positive carcinoma of breast	Metastatic HER2-positive carcinoma of breast	0.00268					TUBG2,TUBG1,TUBB4B	3
Cancer, Organismal Injury and Abnormalities, Reproductive System Disease, Tumor Morphology	metastatic estrogen receptor negative HER2 positive progesterone receptor negative breast cancer	Metastatic estrogen receptor negative HER2 positive progesterone receptor negative breast cancer	0.00268					TUBG2,TUBG1,TUBB4B	3
Cancer, Neurological Disease, Organismal Injury and Abnormalities	peripheral neuroectodermal tumor	Peripheral neuroectodermal tumor	0.00268					TUBG2,TUBG1,TUBB4B	3
Cancer, Organismal Injury and Abnormalities, Reproductive System Disease	cervical cancer	Persistent cervical cancer	0.00268					TUBG2,TUBG1,TUBB4B	3
Cancer, Gastrointestinal Disease, Organismal Injury and Abnormalities, Tumor Morphology	gastric adenocarcinoma	Progressive gastric adenocarcinoma	0.00268					TUBG2,TUBG1,TUBB4B	3
Cancer, Organismal Injury and Abnormalities, Reproductive System Disease	estrogen receptor negative HER2 positive progesterone receptor negative breast cancer	Recurrent estrogen receptor negative HER2 positive progesterone receptor negative breast cancer	0.00268					TUBG2,TUBG1,TUBB4B	3
Cancer, Organismal Injury and Abnormalities, Respiratory Disease	large cell lung carcinoma	Recurrent large cell lung carcinoma	0.00268					TUBG2,TUBG1,TUBB4B	3
Cancer, Organismal Injury and Abnormalities, Respiratory Disease	locally advanced KRAS mutation positive non-small cell lung cancer	Relapsed locally advanced KRAS mutation positive non-small cell lung cancer	0.00268					TUBG2,TUBG1,TUBB4B	3
Cancer, Organismal Injury and Abnormalities, Respiratory Disease	metastatic KRAS mutation positive non-small-cell lung cancer	Relapsed metastatic KRAS mutation positive non-small-cell lung cancer	0.00268					TUBG2,TUBG1,TUBB4B	3
Cancer, Gastrointestinal Disease, Organismal Injury and Abnormalities	squamous cell carcinoma of the esophagogastric junction	Squamous cell carcinoma of the esophagogastric junction	0.00268					TUBG2,TUBG1,TUBB4B	3
Cancer, Organismal Injury and Abnormalities, Renal and Urological Disease	Wilms' tumor	Stage I Wilms' tumor	0.00268					TUBG2,TUBG1,TUBB4B	3
Cancer, Hematological Disease, Immunological Disease, Organismal Injury and Abnormalities	classical Hodgkin lymphoma	Stage IA classical Hodgkin lymphoma	0.00268					TUBG2,TUBG1,TUBB4B	3
Cancer, Organismal Injury and Abnormalities, Reproductive System Disease	fallopian tube cancer	Stage IA fallopian tube cancer	0.00268					TUBG2,TUBG1,TUBB4B	3
Cancer, Organismal Injury and Abnormalities, Reproductive System Disease	fallopian tube cancer	Stage IB fallopian tube cancer	0.00268					TUBG2,TUBG1,TUBB4B	3
Cancer, Organismal Injury and Abnormalities, Respiratory Disease	stage IB lung adenocarcinoma	Stage IB lung adenocarcinoma	0.00268					TUBG2,TUBG1,TUBB4B	3
Cancer, Endocrine System Disorders, Organismal Injury and Abnormalities, Reproductive System Disease	ovarian cancer	Stage IB ovarian cancer	0.00268					TUBG2,TUBG1,TUBB4B	3
Cancer, Organismal Injury and Abnormalities, Renal and Urological Disease	Wilms' tumor	Stage II Wilms' tumor	0.00268					TUBG2,TUBG1,TUBB4B	3
Cancer, Gastrointestinal Disease, Organismal Injury and Abnormalities	locally advanced esophageal squamous cell carcinoma	Stage II locally advanced esophageal squamous cell carcinoma	0.00268					TUBG2,TUBG1,TUBB4B	3
Cancer, Gastrointestinal Disease, Organismal Injury and Abnormalities	squamous cell carcinoma of middle third of esophagus	Stage II squamous cell carcinoma of middle third of esophagus	0.00268					TUBG2,TUBG1,TUBB4B	3
Cancer, Gastrointestinal Disease, Organismal Injury and Abnormalities	stage II esophageal squamous cell carcinoma	Stage II stage II esophageal squamous cell carcinoma	0.00268					TUBG2,TUBG1,TUBB4B	3
Cancer, Hematological Disease, Immunological Disease, Organismal Injury and Abnormalities	classical Hodgkin lymphoma	Stage IIA classical Hodgkin lymphoma	0.00268					TUBG2,TUBG1,TUBB4B	3
Cancer, Organismal Injury and Abnormalities, Renal and Urological Disease	Wilms' tumor	Stage III Wilms' tumor	0.00268					TUBG2,TUBG1,TUBB4B	3
Cancer, Gastrointestinal Disease, Organismal Injury and Abnormalities	locally advanced esophageal squamous cell carcinoma	Stage III locally advanced esophageal squamous cell carcinoma	0.00268					TUBG2,TUBG1,TUBB4B	3
Cancer, Gastrointestinal Disease, Organismal Injury and Abnormalities	squamous cell carcinoma of middle third of esophagus	Stage III squamous cell carcinoma of middle third of esophagus	0.00268					TUBG2,TUBG1,TUBB4B	3
Cancer, Gastrointestinal Disease, Organismal Injury and Abnormalities	stage III esophageal squamous cell carcinoma	Stage III stage III esophageal squamous cell carcinoma	0.00268					TUBG2,TUBG1,TUBB4B	3
Cancer, Organismal Injury and Abnormalities, Respiratory Disease	lung squamous cell carcinoma	Stage III unresectable lung squamous cell carcinoma	0.00268					TUBG2,TUBG1,TUBB4B	3
Cancer, Organismal Injury and Abnormalities, Reproductive System Disease	fallopian tube carcinoma	Stage III-IV fallopian tube carcinoma	0.00268					TUBG2,TUBG1,TUBB4B	3
Cancer, Endocrine System Disorders, Organismal Injury and Abnormalities, Reproductive System Disease	high-grade serous ovarian carcinoma	Stage III-IV high-grade serous ovarian carcinoma	0.00268					TUBG2,TUBG1,TUBB4B	3
Cancer, Organismal Injury and Abnormalities, Respiratory Disease	stage IIIA lung squamous cell carcinoma	Stage IIIA lung squamous cell carcinoma	0.00268					TUBG2,TUBG1,TUBB4B	3
Cancer, Organismal Injury and Abnormalities, Respiratory Disease	advanced lung squamous cell carcinoma	Stage IIIB advanced lung squamous cell carcinoma	0.00268					TUBG2,TUBG1,TUBB4B	3
Cancer, Organismal Injury and Abnormalities, Renal and Urological Disease	Wilms tumorigenesis	Stage IV Wilms tumorigenesis	0.00268					TUBG2,TUBG1,TUBB4B	3
Cancer, Organismal Injury and Abnormalities, Reproductive System Disease	estrogen receptor negative HER2 positive progesterone receptor negative breast cancer	Stage IV estrogen receptor negative HER2 positive progesterone receptor negative breast cancer	0.00268					TUBG2,TUBG1,TUBB4B	3
Cancer, Gastrointestinal Disease, Organismal Injury and Abnormalities, Respiratory Disease	nasopharyngeal carcinoma	TNM stage T1-4N2-3M0 nasopharyngeal carcinoma	0.00268					TUBG2,TUBG1,TUBB4B	3
Cancer, Gastrointestinal Disease, Organismal Injury and Abnormalities, Respiratory Disease	non-keratinizing nasopharyngeal carcinoma	TNM stage T3-4 non-keratinizing nasopharyngeal carcinoma	0.00268					TUBG2,TUBG1,TUBB4B	3
Cancer, Gastrointestinal Disease, Organismal Injury and Abnormalities	squamous cell carcinoma of middle third of esophagus	TNM stage T4aN0M0 squamous cell carcinoma of middle third of esophagus	0.00268					TUBG2,TUBG1,TUBB4B	3
[truncated: 899 more rows]

## Sheet: target prediction overlap
© 2000-2018 QIAGEN. All rights reserved.
Molecule Name	Entrez Gene ID for Human	Gene name	Function
[truncated: 8 more rows]
