# Supplementary material for: Overexpression of miRNA-25-3p inhibits Notch1 signaling and TGF-β-induced collagen expression in hepatic stellate cells
Source: Sci Rep. 2019 Jun 12;9:8541. doi: 10.1038/s41598-019-44865-1 (PMC6561916; doi:10.1038/s41598-019-44865-1)
Supplement: Supplementary file 3 — Supplementary Dataset 2 [file 41598_2019_44865_MOESM3_ESM.xlsx]

## Sheet: nCounter Stem Cell Panel
			nCounter Gene List - NanoString Stem Cell
Official Symbol	Accession	Alias / Prev Symbol	GO Annotation*	Target Sequence	Official Full Name
ABCG2	NM_004827.2		transport,xenobiotic-transporting ATPase activity,response to drug,integral to membrane,plasma membrane,ATP binding,transporter activity,protein homodimerization activity,protein binding,nucleotide binding,ATPase activity,transporter activity	AGGATTTAGGAACGCACCGTGCACATGCTTGGTGGTCTTGTTAAGTGGAAACTGCTGCTTTAGAGTTTGTTTGGAAGGTCCGGGTGACTCATCCCAACAT	ATP-binding cassette, sub-family G (WHITE), member 2
ACTC1	NM_005159.4	ACTC	actomyosin, actin part,actin filament-based movement,heart contraction,heart contraction,protein binding,apoptosis,cardiac muscle tissue morphogenesis,cytoskeleton,cardiac myofibril assembly,I band,actomyosin structure organization,nucleotide binding,cytoplasm,heart contraction,ATP binding,ATPase activity,myosin binding,ATPase activity,muscle thin filament assembly	GCTGACAGTTGGGCCAGCCACATCCCATTGCAAATACCCTCTAAACATATCAAGACCATTGTGTGTGTGCAAAACAAATGTGAGGAAGCAGGAGCCAAAC	actin, alpha, cardiac muscle 1
ADAM17	NM_003183.4	TACE	positive regulation of cell growth,positive regulation of cell migration,germinal center formation,cytoplasm,positive regulation of transforming growth factor beta receptor signaling pathway,T cell differentiation in the thymus,positive regulation of cell proliferation,positive regulation of T cell chemotaxis,positive regulation of epidermal growth factor receptor activity,positive regulation of …	AGAACGCAGCAATAAAGTTTGTGGGAACTCGAGGGTGGATGAAGGAGAAGAGTGTGATCCTGGCATCATGTATCTGAACAACGACACCTGCTGCAACAGC	ADAM metallopeptidase domain 17
ADAR	NM_001111.3	IFI4, G1P1	metal ion binding,double-stranded RNA adenosine deaminase activity,cytoplasm,nucleus,nucleolus,gene silencing by RNA,hydrolase activity,zinc ion binding,double-stranded RNA binding,intracellular,base conversion or substitution editing,DNA binding,mRNA processing	ATCTAGCAAGCCTGTAGTATTCAGTTTCTGTTGTAGGAAGAGAGCGAGGCATCCCTGAATTCCACGCATCTGCTGGAAACGAGCCGTGTCAGATCGCACA	adenosine deaminase, RNA-specific
ALDH1A1	NM_000689.3	PUMB1, ALDH1	oxidation reduction,Ras GTPase activator activity,cytosol,aldehyde dehydrogenase (NAD) activity,retinal dehydrogenase activity,cellular aldehyde metabolic process,cytoplasm,androgen binding,aldehyde dehydrogenase (NAD) activity,oxidoreductase activity	ATTGCTGAGCCAGTCACCTGTGTTCCAGGAGCCGAATCAGAAATGTCATCCTCAGGCACGCCAGACTTACCTGTCCTACTCACCGATTTGAAGATTCAAT	aldehyde dehydrogenase 1 family, member A1
ALDH2	NM_000690.2		oxidation reduction,electron carrier activity,mitochondrial matrix,mitochondrion,alcohol metabolic process,carbohydrate metabolic process,aldehyde dehydrogenase [NAD(P)+] activity,aldehyde dehydrogenase (NAD) activity,oxidoreductase activity	AAGCCCTATGTCATCTCCTACCTGGTGGATTTGGACATGGTCCTCAAATGTCTCCGGTATTATGCCGGCTGGGCTGATAAGTACCACGGGAAAACCATCC	aldehyde dehydrogenase 2 family (mitochondrial)
APC	NM_000038.3		beta-catenin destruction complex,microtubule binding,cell cycle arrest,negative regulation of cyclin-dependent protein kinase activity,kinetochore,centrosome,cytoplasm,cytoplasm,nucleus,response to DNA damage stimulus,Wnt receptor signaling pathway through beta-catenin,beta-catenin destruction complex,microtubule binding,negative regulation of microtubule depolymerization,Wnt receptor signaling p…	AAACAGCCACCACTTCTCCTAGAGGAGCCAAGCCATCTGTGAAATCAGAATTAAGCCCTGTTGCCAGGCAGACATCCCAAATAGGTGGGTCAAGTAAAGC	adenomatous polyposis coli
APH1A	NM_016022.2		membrane protein intracellular domain proteolysis,membrane protein intracellular domain proteolysis,protein binding,protein binding,amyloid precursor protein catabolic process,Notch receptor processing,protein binding,induction of apoptosis by extracellular signals,apoptosis,plasma membrane,Golgi apparatus,endoplasmic reticulum,integral to plasma membrane,membrane protein ectodomain proteolysis,p…	TGCGGTGTTTTTCGGCTGCACTTTCGTCGCGTTCGGCCCGGCCTTCGCGCTTTTCTTGATCACTGTGGCTGGGGACCCGCTTCGCGTTATCATCCTGGTC	anterior pharynx defective 1 homolog A (C. elegans)
ASCL2	NM_005170.2		nucleus,regulation of transcription, DNA-dependent,central nervous system development,peripheral nervous system development,transcription factor activity,cell differentiation,multicellular organismal development	CGGGGGGCACCAACACTTGGAGATTTTTCCGGAGGGGAGAGGATTTTCTAAGGGCACAGAGAATCCATTTTCTACACATTAACTTGAGCTGCTGGAGGGA	achaete-scute complex homolog 2 (Drosophila)
AXIN1	NM_181050.1		cytosol,cytosol,cytosol,cytosol,lateral plasma membrane,cytoplasm,nucleus,cytosol,apoptosis,signal transducer activity,beta-catenin destruction complex,positive regulation of JNK cascade,protein homodimerization activity,oocyte axis specification,beta-catenin destruction complex,Wnt receptor signaling pathway through beta-catenin,multicellular organismal development,intracellular,negative regulat…	TTAGGGTGCAGCGCTCATTGTTCCTTGACGCAGAGTCCCAAAATGAATATCCAAGAGCAGGGTTTCCCCTTGGACCTCGGAGCAAGTTTCACCGAAGATG	axin 1
BMP1	NM_001199.1	PCOLC	extracellular space,growth factor activity,cell differentiation,peptidase activity,proteolysis,cytokine activity,ossification,multicellular organismal development,cartilage condensation,zinc ion binding,calcium ion binding,metalloendopeptidase activity	GCTTCTTTGCAGTCTACGAAGCCATCTGCGGGGGTGATGTGAAAAAGGACTATGGCCACATTCAATCGCCCAACTACCCAGACGATTACCGGCCCAGCAA	bone morphogenetic protein 1
BMP2	NM_001200.2	BMP2A	extracellular region,growth factor activity,growth,BMP signaling pathway,cardiac cell differentiation,extracellular region,extracellular region,BMP signaling pathway,cell-cell signaling,cytokine activity,extracellular space,cartilage development,organ morphogenesis,positive regulation of transcription from RNA polymerase II promoter,negative regulation of cell cycle,positive regulation of bone mi…	TTAGGATAAGCAGGTCTTTGCACCAAGATGAACACAGCTGGTCACAGATAAGGCCATTGCTAGTAACTTTTGGCCATGATGGAAAAGGGCATCCTCTCCA	bone morphogenetic protein 2
BMP3	NM_001201.1		multicellular organismal development,cell differentiation,cartilage development,positive regulation of transcription from RNA polymerase II promoter,extracellular space,extracellular region,cytokine activity,ossification,cell-cell signaling,growth factor activity	GAGCCAGAAAGTGTGGTATCAAGCTTACAGGGACACCGGAATTTTCCCACTGGAACTGTTCCCAAATGGGATAGCCACATCAGAGCTGCCCTTTCCATTG	bone morphogenetic protein 3
BTRC	NM_033637.2		Wnt receptor signaling pathway,ligase activity,interspecies interaction between organisms,protein binding,protein binding,cytoplasm,ubiquitin-dependent protein catabolic process,signal transduction,cytosol,positive regulation of ubiquitin-protein ligase activity during mitotic cell cycle,cytosol,cytosol	ACACCTACATCTCCAGATAAATAACCATACACTGACCTCATACTTGCCCAGGACCCATTAAAGTTGCGGTATTTAACGTATCTGCCAATACCAGGATGAG	beta-transducin repeat containing
CCNA2	NM_001237.2	CCNA, CCN1	cell division,mitosis,cell cycle,cytoplasm,nucleoplasm,mitotic cell cycle G2/M transition DNA damage checkpoint,nucleus,female pronucleus,male pronucleus,positive regulation of transcription,protein binding,protein binding	CGGGACAAAGCTGGCCTGAATCATTAATACGAAAGACTGGATATACCCTGGAAAGTCTTAAGCCTTGTCTCATGGACCTTCACCAGACCTACCTCAAAGC	cyclin A2
CCND1	NM_053056.2	BCL1, D11S287E, PRAD1	nucleoplasm,cytosol,cell division,G1 DNA damage checkpoint,protein binding,cellular response to DNA damage stimulus,G1/S transition of mitotic cell cycle,protein kinase activity,cellular_component,re-entry into mitotic cell cycle,cyclin-dependent protein kinase regulator activity,endoplasmic reticulum unfolded protein response,nucleoplasm,intracellular,nucleus,response to UV-A,positive regulation…	TTGAACACTTCCTCTCCAAAATGCCAGAGGCGGAGGAGAACAAACAGATCATCCGCAAACACGCGCAGACCTTCGTTGCCCTCTGTGCCACAGATGTGAA	cyclin D1
CCND2	NM_001759.2		nucleus,positive regulation of cell proliferation,G1/S transition of mitotic cell cycle,cell division,protein binding,regulation of cell cycle,protein kinase binding,cyclin-dependent protein kinase holoenzyme complex,positive regulation of cyclin-dependent protein kinase activity,positive regulation of protein amino acid phosphorylation	AGCCTGCATCCCTTCGCCTGCAGCCTACTTTGGGGAAATAAAGTGCCTTACTGACTGTAGCCATTACAGTATCCAATGTCTTTTGACAGGTGCCTGTCCT	cyclin D2
CCND3	NM_001760.2		cytoplasm,cell cycle,cell division,cyclin-dependent protein kinase holoenzyme complex,nucleus,positive regulation of cyclin-dependent protein kinase activity,protein binding,protein binding,protein binding,protein binding,protein binding,protein binding,protein binding,protein kinase binding,positive regulation of protein amino acid phosphorylation	GGCCAGCCATGTCTGCATTTCGGTGGCTAGTCAAGCTCCTCCTCCCTGCATCTGACCAGCAGCGCCTTTCCCAACTCTAGCTGGGGGTGGGCCAGGCTGA	cyclin D3
CCNE1	NM_001238.1	CCNE	protein binding,androgen receptor binding,nucleus,androgen receptor signaling pathway,positive regulation of transcription, DNA-dependent,transcription coactivator activity,G1/S transition of mitotic cell cycle,cell division,cell cycle,cytosol,cytosol,nucleoplasm,nucleoplasm	CCTCCAGACACCAGTGCGTGCTCCCGATGCTGCTATGGAAGGTGCTACTTGACCTAAGGGACTCCCACAACAACAAAAGCTTGAAGCTGTGGAGGGCCAC	cyclin E1
CD3D	NM_000732.4	T3D	protein heterodimerization activity,T cell receptor complex,cytoplasm,cell surface receptor linked signal transduction,transmembrane receptor activity,positive thymic T cell selection,protein binding,plasma membrane,plasma membrane,plasma membrane,plasma membrane,integral to membrane	TATCTACTGGATGAGTTCCGCTGGGAGATGGAACATAGCACGTTTCTCTCTGGCCTGGTACTGGCTACCCTTCTCTCGCAAGTGAGCCCCTTCAAGATAC	CD3d molecule, delta (CD3-TCR complex)
CD4	NM_000616.3		zinc ion binding,plasma membrane,early endosome,T cell selection,MHC class II protein binding,T cell receptor complex,coreceptor activity,immune response,protein kinase binding,conjugation with cellular fusion,positive regulation of calcium-mediated signaling,endoplasmic reticulum lumen,positive regulation of protein kinase activity,positive regulation of interleukin-2 biosynthetic process,transm…	AGACATCGTGGTGCTAGCTTTCCAGAAGGCCTCCAGCATAGTCTATAAGAAAGAGGGGGAACAGGTGGAGTTCTCCTTCCCACTCGCCTTTACAGTTGAA	CD4 molecule
CD44	NM_000610.3	MIC4, MDU2, MDU3	cell-cell adhesion,cell-matrix adhesion,Golgi apparatus,plasma membrane,focal adhesion,extracellular matrix,cytoplasm,hyaluronic acid binding,collagen binding,integral to plasma membrane,phosphoprotein binding,protein complex,phosphoprotein binding,protein complex,regulation of cell growth,regulation of cell growth,cell surface,receptor activity	GTGGGCAGAAGAAAAAGCTAGTGATCAACAGTGGCAATGGAGCTGTGGAGGACAGAAAGCCAAGTGGACTCAACGGAGAGGCCAGCAAGTCTCAGGAAAT	CD44 molecule (Indian blood group)
CD8A	NM_001768.5	CD8	MHC class I protein binding,transmembrane receptor protein tyrosine kinase signaling pathway,protein binding,coreceptor activity,protein binding,immune response,T cell activation,T cell receptor complex,antigen processing and presentation,integral to plasma membrane,plasma membrane,extracellular region	GCTCAGGGCTCTTTCCTCCACACCATTCAGGTCTTTCTTTCCGAGGCCCCTGTCTCAGGGTGAGGTGCTTGAGTCTCCAACGGCAAGGGAACAAGTACTT	CD8a molecule
CD8B	NM_004931.3	CD8B1	T cell receptor complex,T cell activation,MHC class I protein binding,coreceptor activity,transmembrane receptor protein tyrosine kinase signaling pathway,immune response,protein binding,extracellular region,regulation of defense response to virus by virus,plasma membrane,early endosome,integral to plasma membrane,plasma membrane	CAGCTGAGTGTGGTTGATTTCCTTCCCACCACTGCCCAGCCCACCAAGAAGTCCACCCTCAAGAAGAGAGTGTGCCGGTTACCCAGGCCAGAGACCCAGA	CD8b molecule
CDC2	NM_001786.2		cell cycle,RNA polymerase II carboxy-terminal domain kinase activity,positive regulation of ubiquitin-protein ligase activity during mitotic cell cycle,anaphase-promoting complex-dependent proteasomal ubiquitin-dependent protein catabolic process,cytosol,cytosol,cytosol,transferase activity,cell division,nucleotide binding,cyclin-dependent protein kinase activity,spindle microtubule,midbody,anti-…	CACATGAGGTAGTAACACTCTGGTACAGATCTCCAGAAGTATTGCTGGGGTCAGCTCGTTACTCAACTCCAGTTGACATTTGGAGTATAGGCACCATATT	cell division cycle 2, G1 to S and G2 to M
CDC42	NM_001039802.1		macrophage differentiation,filopodium,actin cytoskeleton organization,establishment or maintenance of cell polarity,plasma membrane,cytoplasm,internal side of plasma membrane,protein binding,protein binding,positive regulation of pseudopodium assembly,negative regulation of protein complex assembly,GTPase activity,protein binding,protein binding,protein binding,protein binding,nucleotide binding,…	GATTTGCAGCTCAGTAGTATATGGTGTTCCTAGAATGCAGCTGAAGACCTGTTATGTAGAGGAAATACGAGGGGTGGTGCTAGAAGACAGACATCTGTGG	cell division cycle 42 (GTP binding protein, 25kDa)
CDH1	NM_004360.2	UVO	plasma membrane,integral to membrane,cell junction,homophilic cell adhesion,cytoplasm,Golgi apparatus,focal adhesion,plasma membrane,calcium ion binding,catenin complex,cell-cell adherens junction,actin cytoskeleton,lateral plasma membrane,transcription activator activity,positive regulation of transcription factor import into nucleus,perinuclear region of cytoplasm,cell adhesion molecule binding	CGATAATCCTCCGATCTTCAATCCCACCACGTACAAGGGTCAGGTGCCTGAGAACGAGGCTAACGTCGTAATCACCACACTGAAAGTGACTGATGCTGAT	cadherin 1, type 1, E-cadherin (epithelial)
CDH2	NM_001792.3	NCAD	RPTP-like protein binding,synaptogenesis,adherens junction,calcium-dependent cell-cell adhesion,integral to membrane,plasma membrane,cell adhesion,homophilic cell adhesion,calcium ion binding,blood vessel morphogenesis,synapse,lamellipodium,protein phosphatase binding,cell migration,heterophilic cell adhesion	GGGTCATCCCTCCAATCAACTTGCCAGAAAACTCCAGGGGACCTTTTCCTCAAGAGCTTGTCAGGATCAGGTCTGATAGAGATAAAAACCTTTCACTGCG	cadherin 2, type 1, N-cadherin (neuronal)
CIR1	NM_004882.3		histone deacetylase complex,protein binding,nucleolus,cytoplasm,protein binding,nuclear speck,protein binding,negative regulation of transcription, DNA-dependent,nucleus,transcription factor activity,cytoplasm,nucleolus,nucleus,transcription corepressor activity,mRNA processing,RNA splicing,regulation of transcription	GCAGTTCCGGTTAGGCGGCTGAGTTTGTTTACGTTGCTAACAGATCTAGCCCCTGCTTTCCCTAGTTCCAGTTCCAAGATGGGGAAATCCTTCGCCAACT	corepressor interacting with RBPJ, 1
COL1A1	NM_000088.3		collagen fibril organization,embryonic skeletal system development,identical protein binding,skin morphogenesis,collagen biosynthetic process,collagen fibril organization,extracellular region,collagen type I,collagen fibril organization,visual perception,blood vessel development,collagen type I,collagen fibril organization,tooth mineralization,response to mechanical stimulus,response to peptide h…	CAGAAACATCGGATTTGGGGAACGCGTGTCAATCCCTTGTGCCGCAGGGCTGGGCGGGAGAGACTGTTCTGTTCCTTGTGTAACTGTGTTGCTGAAAGAC	collagen, type I, alpha 1
COL2A1	NM_001844.4	SEDC	extracellular matrix structural constituent conferring tensile strength,visual perception,extracellular region,extracellular region,platelet-derived growth factor binding,collagen,collagen type II,collagen fibril organization,cartilage development,cartilage development,identical protein binding,sensory perception of sound,embryonic skeletal joint morphogenesis,cartilage development	GACCTGATGTCCATTCATCCCACCCTCTCACAGTTCGGACTTTTCTCCCCTCTCTTTCTAAGAGACCTGAACTGGGCAGACTGCAAAATAAAATCTCGGT	collagen, type II, alpha 1
CREBBP	NM_001079846.1	RSTS	positive regulation of transcription,transcription coactivator activity,response to hypoxia,homeostatic process,histone acetylation,MyoD binding,positive regulation of transcription,p53 binding,histone acetyltransferase complex,signal transduction,regulation of transcription, DNA-dependent,zinc ion binding,histone acetyltransferase activity,acetyltransferase activity,nucleus,transcription factor …	GGAGTCTGCATCCTGTGCAACCGTCTTGGGCAATCCAGATGTCGAAGGATGTGACCGAGAGCATGGTCTGTGGATGCTAACCCTAAGTTTGTCGTAAGGA	CREB binding protein
CSNK1A1	NM_001025105.1		cytosol,cytosol,nucleotide binding,cytoplasm,Wnt receptor signaling pathway,transferase activity,cytosol,cytosol,protein binding,protein binding,protein serine/threonine kinase activity,ATP binding,protein amino acid phosphorylation,cytosol	AGTGCTCTGCGCCGTGAAGAAGCGGCTCCCGGGGACTGGGGGCATTTTGTGTTGGCTGGAGCTGGAGTAACAAGATGGCGTCGTCCGCGGAGTGACAGGG	casein kinase 1, alpha 1
CSNK1A1L	NM_145203.2		protein serine/threonine kinase activity,ATP binding,protein amino acid phosphorylation,transferase activity,Wnt receptor signaling pathway,cytoplasm,nucleotide binding	GACATCGCCACGACAGCGAGGCAGCGACCGCCACCGAGAAAGAGGTGGTGGCCCAGCCTGGAACCTTGAGAAACCCTCGCAAACTGTGGCCTGGCGGAAA	casein kinase 1, alpha 1-like
CSNK1D	NM_001893.3		cytosol,cytosol,nucleotide binding,Wnt receptor signaling pathway,transferase activity,cytoplasm,cytosol,cytosol,cytosol,protein binding,protein serine/threonine kinase activity,ATP binding,DNA repair,protein amino acid phosphorylation,signal transduction	GTGGTCTTCAGTCTGTCGTGCACCGATGAGAACTCTCCTTATTGCTGTGAAGGGCAGACAATGCATGGCTGATCTACTCTGTTACCAATGGCTTTACTAG	casein kinase 1, delta
CSNK1E	NM_152221.2		cytosol,cytosol,nucleotide binding,cytoplasm,transferase activity,DNA repair,protein serine/threonine kinase activity,cytosol,cytosol,cytosol,nucleus,protein binding,protein binding,protein binding,ATP binding,protein amino acid phosphorylation,signal transduction	GCTCAAAGCAGCCACCAAGCGCCAGAAGTATGAACGGATCAGCGAGAAGAAGATGTCAACGCCCATCGAGGTCCTCTGCAAAGGCTATCCCTCCGAATTC	casein kinase 1, epsilon
CSNK1G1	NM_022048.3		transferase activity,Wnt receptor signaling pathway,cytoplasm,nucleotide binding,protein amino acid phosphorylation,ATP binding,protein serine/threonine kinase activity	ATTAGTGGAAAAAAAGAGGACAGTGAACCTGCCTTCCACCTGCCAGAGGGACCTCAGGGTGTGGCATTATAGGGCCAGGAAAAGAAAATCGGTGTATCCT	casein kinase 1, gamma 1
CSNK1G2	NM_001319.5		ATP binding,protein serine/threonine kinase activity,transferase activity,Wnt receptor signaling pathway,cytoplasm,nucleotide binding,signal transduction,protein amino acid phosphorylation	GCACCTGGAGTACCGGTTCTACAAGCAGCTCAGCGCCACAGAGGGCGTCCCTCAGGTCTACTACTTCGGTCCGTGCGGGAATTACAACGCCATGGTGCTG	casein kinase 1, gamma 2
CSNK1G3	NM_001031812.1		protein modification process,Wnt receptor signaling pathway,transferase activity,cytoplasm,nucleotide binding,signal transduction,protein amino acid phosphorylation,ATP binding,protein serine/threonine kinase activity	TGAATATGACTGGATTGGTAAACAGTTGCCTACTCCAGTGGGTGCAGTTCAGCAAGATCCTGCTCTGTCATCAAACAGAGAAGCACATCAACACAGAGAT	casein kinase 1, gamma 3
CSNK2A1	NM_177559.2		Wnt receptor signaling pathway,transferase activity,protein N-terminus binding,protein serine/threonine kinase activity,ATP binding,nucleotide binding,signal transduction,NuRD complex,Sin3 complex,nucleus,plasma membrane,protein amino acid phosphorylation	CCATTCCCACCATTGTTCCTCCACCGTCCCACACTTTAGGGGGTTGGTATCTCGTGCTCTTCTCCAGAGATTACAAAAATGTAGCTTCTCAGGGGAGGCA	casein kinase 2, alpha 1 polypeptide
CTBP1	NM_001012614.1		oxidation reduction,white fat cell differentiation,transcription repressor activity,nucleus,transcription factor binding,transcriptional repressor complex,protein domain specific binding,interspecies interaction between organisms,oxidoreductase activity,cytoplasm,oxidoreductase activity, acting on the CH-OH group of donors, NAD or NADP as acceptor,cofactor binding,NAD or NADH binding,protein amin…	GCGCCTCTCGATGGGCAGCTCGCACTTGCTCAACAAGGGCCTGCCGCTTGTAAGACTTTGACCCCGACGCAGGCTTCAGTGATTGCCGCGGATCAGAAGC	C-terminal binding protein 1
CTBP2	NM_001329.2		oxidation reduction,transcription repressor activity,nucleus,protein binding,transcriptional repressor complex,white fat cell differentiation,synapse,cell junction,oxidoreductase activity, acting on the CH-OH group of donors, NAD or NADP as acceptor,cofactor binding,NAD or NADH binding,viral genome replication,negative regulation of cell proliferation,oxidoreductase activity	ATCAAAACCTCACACAAGTCCATCATTATCACGTCATGCCATCCTTAAGATGCAATGGTGGGTTAGTGCTAAATCAATTCAAAAAAAAACAAAGTTGCTC	C-terminal binding protein 2
CTNNA1	NM_001903.2		cell adhesion,cytoplasm,plasma membrane,cell junction,adherens junction,internal side of plasma membrane,vinculin binding,apical junction assembly,cadherin binding,cadherin binding,protein binding,actin cytoskeleton,structural molecule activity,actin filament binding,regulation of cell proliferation,zonula adherens,adherens junction,positive regulation of smoothened signaling pathway,apical junct…	TCGCCCAGCTAGCCGCAGAAATGACTGCTGTCCATGCAGGCAACATAAACTTCAAGTGGGATCCTAAAAGTCTAGAGATCAGGACTCTGGCAGTTGAGAG	catenin (cadherin-associated protein), alpha 1, 102kDa
CTNNB1	NM_001904.3	CTNNB	apical part of cell,positive regulation of MAPKKK cascade,apical junction complex,regulation of cell proliferation,embryonic hindlimb morphogenesis,cellular protein localization,T cell differentiation in the thymus,alpha-catenin binding,bone resorption,positive regulation of osteoblast differentiation,negative regulation of osteoclast differentiation,synaptic vesicle transport,thymus development,…	GCCACAAGATTACAAGAAACGGCTTTCAGTTGAGCTGACCAGCTCTCTCTTCAGAACAGAGCCAATGGCTTGGAATGAGACTGCTGATCTTGGACTTGAT	catenin (cadherin-associated protein), beta 1, 88kDa
CXCL12	NM_199168.2	SDF1A, SDF1B, SDF1	signal transduction,cell adhesion,immune response,chemotaxis,cellular calcium ion homeostasis,G-protein coupled receptor protein signaling pathway,chemokine activity,blood circulation,regulation of actin polymerization or depolymerization,response to virus,G-protein coupled receptor protein signaling pathway,extracellular space,growth factor activity,signal transducer activity,signal transducer a…	GGGCCTGAGGTTTGCCAGCATTTAGACCCTGCATTTATAGCATACGGTATGATATTGCAGCTTATATTCATCCATGCCCTGTACCTGTGCACGTTGGAAC	chemokine (C-X-C motif) ligand 12 (stromal cell-derived factor 1)
DHH	NM_021044.2		peptidase activity,proteolysis,Leydig cell differentiation,protein binding,cell-cell signaling,external side of plasma membrane,extracellular space,plasma membrane,spermatid development,cell cycle process,male sex determination,regulation of steroid biosynthetic process,extracellular region	ATTAACACTGTCTGACACAGCCAGCCAGTCTGACATCTGACGTTTTCCTGCAAGGTGGGCTAATAAAGGGAAGGCTTTCAGGAGCTTACTGGAAAAAAAA	desert hedgehog homolog (Drosophila)
DLL1	NM_005618.3		Notch signaling pathway,cell fate determination,hemopoiesis,regulation of cell adhesion,extracellular region,Notch binding,compartment specification,cell communication,calcium ion binding,protein binding,protein binding,Notch binding,somite specification,plasma membrane,determination of left/right symmetry,cytoplasmic vesicle,negative regulation of cell differentiation,negative regulation of audi…	ACCAGTCGGTGTACGTCATATCCGAGGAGAAGGATGAGTGCGTCATAGCAACTGAGGTGTAAAATGGAAGTGAGATGGCAAGACTCCCGTTTCTCTTAAA	delta-like 1 (Drosophila)
DLL3	NM_203486.2		Notch binding,integral to membrane,skeletal system development,cell differentiation,membrane,multicellular organismal development,Notch signaling pathway	CTGGAGTCAGAGCGTGGATTTTTGTATTTGCTCGGTGGTGCCCAGTCTCTGCCCCAGAGGCTTTGGAGTTCAATCTTGAAGGGGTGTCTGGGGGAACTTT	delta-like 3 (Drosophila)
DLL4	NM_019074.2		protein binding,cell differentiation,blood circulation,signal transduction,Notch binding,integral to membrane,membrane,angiogenesis,negative regulation of blood vessel endothelial cell migration,calcium ion binding,Notch signaling pathway,multicellular organismal development	AATGACCACTTCGGCCACTATGTGTGCCAGCCAGATGGCAACTTGTCCTGCCTGCCCGGTTGGACTGGGGAATATTGCCAACAGCCTATCTGTCTTTCGG	delta-like 4 (Drosophila)
DTX1	NM_004416.2		Notch binding,zinc ion binding,glial cell differentiation,negative regulation of neuron differentiation,metal ion binding,transcription regulator activity,regulation of Notch signaling pathway,protein binding,SH3 domain binding,nucleus,transcription from RNA polymerase II promoter,cytoplasm,transcription coactivator activity	TCTTCATCTCTCTGGACTCTGATCTCCTTCTCCCTTCCCATCTCCAGGCCTTCTGTCTGTCCCAGATAAAGGCGCTGTTCTCCCATCCTCCCTACCCCAT	deltex homolog 1 (Drosophila)
DTX2	NM_020892.2		Notch signaling pathway,metal ion binding,cytoplasm,nucleus,zinc ion binding,protein binding	CCTCTCTCTCCTCCTCCCCTCTGGGAATTGGGCAGCCCTGGGCAGTTGTACTCATGGGGGCTTAGGATGCAGCTACCTCAGTGCGCAGGGCCCGTCTGTC	deltex homolog 2 (Drosophila)
DTX3	NM_178502.2		metal ion binding,Notch signaling pathway,cytoplasm,zinc ion binding,protein binding,protein binding,Notch signaling pathway	CTCCCCGTGTACATATACTCCCGGTTTCCCTGCCCCTCCATTGCCCTTGGCTTTTTCTGGTATGTGCTGTGCTCCACGACCAAGCCGAGAAAGGACCTAG	deltex homolog 3 (Drosophila)
DTX3L	NM_138287.2		metal ion binding,zinc ion binding,protein binding	GGGTACTCTCGCGTATTAGGAGTCTCAGATGTCATCACTTGGAATGATATTCACCACAAAACATCCCGGTTTGGAGGACCAGAAATGTATGGCTATCCTG	deltex 3-like (Drosophila)
DTX4	XM_166213.6		Notch signaling pathway,metal ion binding,cytoplasm,zinc ion binding,protein binding	ATCTACTACCTTGACACAGAGTGTTTTCCCACTAGAAGCTCTGCTCTGCTCTCCTGGCCCAAGTAGGGGATTCCATGCCTTCCCTTTCATGGTCTTAGCA	deltex homolog 4 (Drosophila)
DVL1	NM_004421.2		protein localization in nucleus,signal transducer activity,intracellular,intracellular signaling cascade,multicellular organismal development,cytoplasm,dendrite morphogenesis,identical protein binding,negative regulation of protein kinase activity,neural tube development,positive regulation of Wnt receptor signaling pathway,Wnt receptor signaling pathway through beta-catenin,neurotransmitter secr…	TGCTGCCCCTTGGAGCAGCCTGCACCTTCTCTCCTCCCATCCGGCAACAGTCTGAAAGTACGTGGAGGACGGGACCGGAAGACGAGAGAGGGCTGGACAT	dishevelled, dsh homolog 1 (Drosophila)
DVL2	NM_004422.2		heart development,intracellular,multicellular organismal development,Wnt receptor signaling pathway,imaginal disc pattern formation,cytoplasm,signal transducer activity,intracellular signaling cascade,identical protein binding,segment specification,neural tube closure	GAGGACGTCATCCTTCAGCAGCGTCACAGATTCCACAATGTCTCTCAATATCATCACAGTCACGCTAAACATGGAGAAGTACAACTTCCTGGGTATCTCC	dishevelled, dsh homolog 2 (Drosophila)
DVL3	NM_004423.3		multicellular organismal development,signal transducer activity,intracellular signaling cascade,intracellular,Wnt receptor signaling pathway,cytoplasm,heart development,nervous system development,positive regulation of transcription, DNA-dependent,beta-catenin binding	GACTCAATCTTGCCTGCCTTCTGGGAGCTCTAGAATTGTTCCCAACCCAGTCCATGGCTTCTAGCCACCACTACAGGGCTGTTTCATGTACTTCTCTCTC	dishevelled, dsh homolog 3 (Drosophila)
EP300	NM_001429.2		histone acetyltransferase activity,apoptosis,signal transduction,homeostatic process,response to hypoxia,transcription coactivator activity,positive regulation of transcription factor activity,regulation of transcription, DNA-dependent,zinc ion binding,nucleolus,cytoplasm,transcription factor complex,lung development,histone acetylation,histone acetyltransferase complex,N-terminal peptidyl-lysine…	CCAGCCAGGCCCAACAGAGCAGTCCTGGATTAGGTTTGATAAATAGCATGGTCAAAAGCCCAATGACACAGGCAGGCTTGACTTCTCCCAACATGGGGAT	E1A binding protein p300
FBXW11	NM_033645.2	FBXW1B	ubiquitin-protein ligase activity,ubiquitin ligase complex,protein ubiquitination,modification-dependent protein catabolic process,Wnt receptor signaling pathway,cytoplasm,protein binding,protein binding	TAAACCTCTTCCCGTGGAAGCACACTCTACTACTAAAGGGAAGGCCCTGGGCTCTGATTTGTCCTTTGCATTGAGAACGGTGTGGGGATCAGTGTGTGTG	F-box and WD repeat domain containing 11
FBXW2	NM_012164.3		modification-dependent protein catabolic process,ubiquitin-protein ligase activity,proteolysis,protein modification process,protein binding,cytoplasm	TCCTTTCTTACAAGGATTGGATTTCTTGGGTGACACTGTGGTGTGGTGGAAGCCAGCGGCTTCTTTCAGGTTCATAAAGGCCATCATAACAACTTCAGGC	F-box and WD repeat domain containing 2
FGF1	NM_033136.1	FGFA	extracellular region,extracellular region,fibroblast growth factor receptor signaling pathway,angiogenesis,heparin binding,cell differentiation,positive regulation of cell division,proteinaceous extracellular matrix,multicellular organismal development,extracellular region,extracellular region,extracellular region,extracellular space,lung development,positive regulation of epithelial cell prolife…	ACCAAATGAGGAATGTTTGTTCCTGGAAAGGCTGGAGGAGAACCATTACAACACCTATATATCCAAGAAGCATGCAGAGAAGAATTGGTTTGTTGGCCTC	fibroblast growth factor 1 (acidic)
FGF2	NM_002006.4	FGFB	extracellular region,extracellular region,extracellular region,extracellular region,extracellular region,organ morphogenesis,Ras protein signal transduction,fibroblast growth factor receptor signaling pathway,extracellular region,nervous system development,multicellular organismal development,heparin binding,positive regulation of cell division,protein binding,glial cell differentiation,regulatio…	GTCCGGGAGAAGAGCGACCCTCACATCAAGCTACAACTTCAAGCAGAAGAGAGAGGAGTTGTGTCTATCAAAGGAGTGTGTGCTAACCGTTACCTGGCTA	fibroblast growth factor 2 (basic)
FGF4	NM_002007.2	HSTF1	extracellular region,extracellular region,extracellular region,fibroblast growth factor receptor signaling pathway,heparin binding,positive regulation of cell division,odontogenesis of dentine-containing tooth,extracellular region,growth factor activity,positive regulation of cell proliferation,cartilage condensation,stem cell maintenance,embryonic hindlimb morphogenesis,negative regulation of ap…	GGCGTGGTGAGCATCTTCGGCGTGGCCAGCCGGTTCTTCGTGGCCATGAGCAGCAAGGGCAAGCTCTATGGCTCGCCCTTCTTCACCGATGAGTGCACGT	fibroblast growth factor 4
FGFR1	NM_015850.2	FLT2, KAL2	transferase activity,fibroblast growth factor receptor activity,protein amino acid phosphorylation,ATP binding,heparin binding,membrane fraction,fibroblast growth factor receptor activity,cell growth,protein binding,protein binding,protein amino acid phosphorylation,fibroblast growth factor receptor signaling pathway,fibroblast growth factor receptor activity,receptor activity,nucleotide binding,…	TACAAGGTCCGTTATGCCACCTGGAGCATCATAATGGACTCTGTGGTGCCCTCTGACAAGGGCAACTACACCTGCATTGTGGAGAATGAGTACGGCAGCA	fibroblast growth factor receptor 1
FOSL1	NM_005438.2		positive regulation of cell proliferation,response to virus,transcription factor activity,cellular defense response,transcription activator activity,chemotaxis,regulation of transcription from RNA polymerase II promoter,cellular response to extracellular stimulus,positive regulation of transcription from RNA polymerase II promoter, mitotic,sequence-specific DNA binding,protein dimerization activi…	CAGCAGAAGTTCCACCTGGTGCCAAGCATCAACACCATGAGTGGCAGTCAGGAGCTGCAGTGGATGGTACAGCCTCATTTCCTGGGGCCCAGCAGTTACC	FOS-like antigen 1
FOXA2	NM_153675.2	HNF3B	neuron fate specification,branching morphogenesis of a tube,nucleus,regulation of transcription, DNA-dependent,sequence-specific DNA binding,dorsal/ventral neural tube patterning,negative regulation of neuron differentiation,anatomical structure formation involved in morphogenesis,lung development,RNA polymerase II transcription factor activity, enhancer binding,cell development,positive regulati…	CCACACAGATACCCCACGTTCTATATAAGGAGGAAAACGGGAAAGAATATAAAGTTAAAAAAAAGCCTCCGGTTTCCACTACTGTGTAGACTCCTGCTTC	forkhead box A2
FRAT1	NM_005479.3		embryonic axis specification,cytoplasm,Wnt receptor signaling pathway	CTCAGGCTGGTGGAGAACTCTGGCTTTTGGAAGCGAGAGTAAAAAGCTAATGACGAGGAACCGAAAAATCGCGAGTGTTTCGCGGGTAACTGGGGTTGAG	frequently rearranged in advanced T-cell lymphomas
FOXD3	NM_012183.2		protein binding,nucleus,regulation of transcription, DNA-dependent,sequence-specific DNA binding,multicellular organismal development,trophectodermal cell differentiation,transcription factor activity,positive regulation of transcription from RNA polymerase II promoter,negative regulation of transcription from RNA polymerase II promoter,embryonic placenta development	CCGCGCGCCCGCCGGGGATAGCTTTCCATACAGGTAAAACCGAAAACCGAATTTTCCAAAAATGCACCCCGACGGCGCCTGCTCTTAGTACCGTGGGGAT	forkhead box D3
FURIN	NM_002569.2	PCSK3, FUR, PACE	nerve growth factor processing,Golgi membrane,trans-Golgi network transport vesicle,peptidase activity,negative regulation of low-density lipoprotein receptor catabolic process,signal peptide processing,calcium ion binding,Golgi apparatus,plasma membrane,integral to membrane,peptide binding,peptide biosynthetic process,serine-type endopeptidase activity,proteolysis,cell surface,trans-Golgi networ…	GGGTCCCAGTGGGAGGGGCAGGCTGACATCTGTGTTTCAAGTGGGGCTCGCCATGCCGGGGGTTCATAGGTCACTGGCTCTCCAAGTGCCAGAGGTGGGC	furin (paired basic amino acid cleaving enzyme)
FZD1	NM_003505.1		membrane,non-G-protein coupled 7TM receptor activity,negative regulation of transcription,Wnt receptor signaling pathway,integral to membrane,multicellular organismal development,G-protein coupled receptor protein signaling pathway,G-protein coupled receptor activity,epithelial cell differentiation,cell-cell signaling,protein binding	GTGCCAATCCTGACATCTCGAGGTTTCCTCACTAGACAACTCTCTTTCGCAGGCTCCTTTGAACAACTCAGCTCCTGCAAAAGCTTCCGTCCCTGAGGCA	frizzled homolog 1 (Drosophila)
FZD10	NM_007197.2		Wnt receptor signaling pathway,protein binding,multicellular organismal development,G-protein coupled receptor protein signaling pathway,G-protein coupled receptor activity,integral to plasma membrane,Wnt receptor activity,membrane,non-G-protein coupled 7TM receptor activity	CCGTGCCGGCCACCTGTGTGATCGCCTGCTACTTTTACGAACGCCTCAACATGGATTACTGGAAGATCCTGGCGGCGCAGCACAAGTGCAAAATGAACAA	frizzled homolog 10 (Drosophila)
FZD2	NM_001466.2		cell-cell signaling,protein binding,membrane,non-G-protein coupled 7TM receptor activity,Wnt receptor signaling pathway,multicellular organismal development,G-protein coupled receptor protein signaling pathway,G-protein coupled receptor activity,integral to plasma membrane,establishment of tissue polarity,epithelial cell differentiation	GGAGGAGACGCGTTTCGCGCGCCTCTGGATCCTCACCTGGTCGGTGCTGTGCTGCGCTTCCACCTTCTTCACTGTCACCACGTACTTGGTAGACATGCAG	frizzled homolog 2 (Drosophila)
FZD3	NM_017412.2		cell proliferation,G-protein coupled receptor activity,G-protein coupled receptor protein signaling pathway,multicellular organismal development,Wnt receptor signaling pathway,inner ear morphogenesis,integral to plasma membrane,Wnt receptor activity,establishment of planar polarity,neural tube closure,protein binding,apical part of cell,non-G-protein coupled 7TM receptor activity,membrane	TGAATAGGCCTGATCATCTGAATCTCCTTCAGACCCAGGAAGGATGGCTATGACTTGGATTGTCTTCTCTCTTTGGCCCTTGACTGTGTTCATGGGGCAT	frizzled homolog 3 (Drosophila)
FZD5	NM_003468.2		protein binding,Wnt receptor signaling pathway,multicellular organismal development,G-protein coupled receptor protein signaling pathway,plasma membrane,Golgi apparatus,G-protein coupled receptor activity,establishment of tissue polarity,integral to plasma membrane,non-G-protein coupled 7TM receptor activity,cell maturation	GAGAGAGGGAAGAGGGGCGTTTTCGAGGAAGAACCTGTCCCAGGTCTTCTCCAAGGGGCCCAGCTCACGTGTATTCTATTTTGCGTTTCTTACTGCCTTC	frizzled homolog 5 (Drosophila)
FZD6	NM_003506.2		G-protein coupled receptor protein signaling pathway,Wnt receptor signaling pathway,establishment of planar polarity,non-G-protein coupled 7TM receptor activity,membrane,G-protein coupled receptor activity,Wnt receptor activity,multicellular organismal development,neural tube closure,apicolateral plasma membrane,inner ear morphogenesis,apical part of cell,integral to plasma membrane	TTGGAGTCTTCAGCGGCTTGTATCTTGTGCCATTAGTGACACTTCTCGGATGTTACGTCTATGAGCAAGTGAACAGGATTACCTGGGAGATAACTTGGGT	frizzled homolog 6 (Drosophila)
FZD7	NM_003507.1		non-G-protein coupled 7TM receptor activity,Wnt receptor signaling pathway,multicellular organismal development,G-protein coupled receptor protein signaling pathway,G-protein coupled receptor activity,Wnt receptor activity,integral to membrane,plasma membrane	CCCTCTACTGAGAAGTGACCTGGAAGTGAGAAGTTCTTTGCAGATTTGGGGCGAGGGGTGATTTGGAAAAGAAGACCTGGGTGGAAAGCGGTTTGGATGA	frizzled homolog 7 (Drosophila)
FZD8	NM_031866.1		G-protein coupled receptor activity,Wnt receptor activity,integral to membrane,Wnt receptor signaling pathway,multicellular organismal development,G-protein coupled receptor protein signaling pathway,membrane,non-G-protein coupled 7TM receptor activity,Wnt-protein binding	GTCTCCACCTTCCTTATCGACATGGAGCGCTTCAAGTACCCGGAGCGGCCCATTATCTTCCTCTCGGCCTGCTACCTCTTCGTGTCGGTGGGCTACCTAG	frizzled homolog 8 (Drosophila)
FZD9	NM_003508.2		G-protein coupled receptor activity,non-G-protein coupled 7TM receptor activity,learning or memory,Wnt receptor signaling pathway,multicellular organismal development,G-protein coupled receptor protein signaling pathway,integral to membrane,nervous system development,plasma membrane,Wnt receptor activity,neuroblast proliferation	CCTGCCCGCGCTCAAGACCATCGTCATCCTGACCCTGCGCAAGGTGGCGGGTGATGAGCTGACTGGGCTTTGCTACGTGGCCAGCACGGATGCAGCAGCG	frizzled homolog 9 (Drosophila)
GAS1	NM_002048.2		cell cycle arrest,plasma membrane,cell cycle,negative regulation of S phase of mitotic cell cycle,anchored to plasma membrane,molecular_function,protein binding,positive regulation of smoothened signaling pathway,programmed cell death,middle ear morphogenesis,cell fate commitment,embryonic cranial skeleton morphogenesis,palate development,negative regulation of epithelial cell proliferation,posit…	CTGTGGCTTGGGACAGATAGAAGGGATGGTTGGGGATACTTCCCAAAACTTTTTCCAAGTCAACTTGGTGTAGCCGGTTCCCCGGCCACGACTCTGGGCA	growth arrest-specific 1
GDF3	NM_020634.1		extracellular space,cytokine activity,growth factor activity,extracellular region,response to dietary excess	GCTCCAATTATGCTTTCATGCAAGCCCTGATGCATGCCGTTGACCCAGAGATCCCCCAGGCTGTGTGTATCCCCACCAAGCTGTCTCCCATTTCCATGCT	growth differentiation factor 3
GJB1	NM_000166.5	CMTX1, CMTX	cell junction,integral to membrane,plasma membrane,endoplasmic reticulum membrane,cell-cell signaling,gap junction channel activity,nervous system development,transport,connexon complex	ACACCTTGCTCAGTGGCGTGAACCGGCATTCTACTGCCATTGGCCGAGTATGGCTCTCGGTCATCTTCATCTTCAGAATCATGGTGCTGGTGGTGGCTGC	gap junction protein, beta 1, 32kDa
GLI1	NM_005269.1	GLI	regulation of transcription,metal ion binding,regulation of smoothened signaling pathway,epidermal cell differentiation,positive regulation of transcription from RNA polymerase II promoter,positive regulation of cell proliferation,osteoblast differentiation,positive regulation of DNA replication,cytoplasm,transcription activator activity,chromatin binding,ventral midline development,microtubule b…	TAGCCCAAGCCGTGCTAAAGCTCCAGTGAACACATATGGACCTGGCTTTGGACCCAACTTGCCCAATCACAAGTCAGGTTCCTATCCCACCCCTTCACCA	GLI family zinc finger 1
GLI2	NM_005270.3		heart development,positive regulation of transcription from RNA polymerase II promoter,positive regulation of DNA replication,smoothened signaling pathway,kidney development,zinc ion binding,sequence-specific DNA binding,proximal/distal pattern formation,floor plate formation,hindgut morphogenesis,cell proliferation,transcription factor activity,transcription factor activity,osteoblast developmen…	TTCAGGAGCACATTCTGATTCCAGGTTTGGTAGAGCTGGCTCTTCTACTCCGTAAAGCCGAGTCTGGGACTGGCAGCCCATCCAAGTGTATATGAATGAA	GLI family zinc finger 2
GLI3	NM_000168.5	GCPS, PHS	protein binding,protein binding,intracellular,zinc ion binding,nucleus,protein binding,protein binding,protein binding,embryonic skeletal system morphogenesis,neuron fate commitment,camera-type eye morphogenesis,developmental growth,cilium,protein import into nucleus, translocation,positive regulation of transcription,embryonic digit morphogenesis,mammary gland development,hindgut morphogenesis,m…	CATATCACCACTCTCCGATCATAGCTTTGACCTTCAGACCATGATAAGGACGTCTCCCAACTCCTTGGTCACGATTCTCAATAATTCCCGTAGCAGCTCT	GLI family zinc finger 3
GSK3B	NM_002093.2		tau-protein kinase activity,cytosol,cytosol,cytosol,cytosol,cytosol,positive regulation of protein export from nucleus,nucleotide binding,transferase activity,NF-kappaB binding,beta-catenin destruction complex,Wnt receptor signaling pathway through beta-catenin,beta-catenin destruction complex,dendritic shaft,beta-catenin binding,fat cell differentiation,positive regulation of protein complex ass…	ACTGATTATACCTCTAGTATAGATGTATGGTCTGCTGGCTGTGTGTTGGCTGAGCTGTTACTAGGACAACCAATATTTCCAGGGGATAGTGGTGTGGATC	glycogen synthase kinase 3 beta
HDAC1	NM_004964.2	RPD3L1	cytoplasm,NuRD complex,nucleus,histone deacetylation,histone deacetylase activity,cytosol,enzyme binding,enzyme binding,enzyme binding,transcription activator activity,transcription factor binding,enzyme binding,anti-apoptosis,transcription factor binding,histone deacetylase activity,regulation of transcription,negative regulation of specific transcription from RNA polymerase II promoter,positive…	CAAGCCGGTCATGTCCAAAGTAATGGAGATGTTCCAGCCTAGTGCGGTGGTCTTACAGTGTGGCTCAGACTCCCTATCTGGGGATCGGTTAGGTTGCTTC	histone deacetylase 1
HDAC2	NM_001527.1		hydrolase activity,negative regulation of cell cycle,histone deacetylation,nucleus,histone deacetylase activity,replication fork,regulation of transcription,cytoplasm,NuRD complex,Sin3 complex,transcription factor activity,positive regulation of collagen biosynthetic process,heterochromatin,enzyme binding,specific transcriptional repressor activity,transcription activator activity,transcription f…	AAGCCTATTATCTCAAAGGTGATGGAGATGTATCAACCTAGTGCTGTGGTATTACAGTGTGGTGCAGACTCATTATCTGGTGATAGACTGGGTTGTTTCA	histone deacetylase 2
HES1	NM_005524.2	HRY	cell morphogenesis involved in neuron differentiation,regulation of neurogenesis,regulation of timing of neuron differentiation,regulation of transcription, DNA-dependent,DNA binding,midbrain-hindbrain boundary morphogenesis,neural tube development,auditory receptor cell fate determination,cell maturation,positive regulation of cell proliferation,nucleus,lung development,negative regulation of ne…	GCTGGAGAGGCGGCTAAGGTGTTTGGAGGCTTCCAGGTGGTACCGGCTCCCGATGGCCAGTTTGCTTTCCTCATTCCCAACGGGGCCTTCGCGCACAGCG	hairy and enhancer of split 1, (Drosophila)
HHIP	NM_022475.1		plasma membrane,extrinsic to membrane,integral to plasma membrane,dorsal/ventral pattern formation,negative regulation of smoothened signaling pathway,signal transduction,cytoplasm,extracellular region,catalytic activity,regulation of fibroblast growth factor receptor signaling pathway,lung development,cell surface,organ morphogenesis,neuroblast proliferation,protein binding	GATTTGTATACCGGGGCTGCCAGTCAGAAAGATTGTATGGAAGCTACGTGTTTGGAGATCGTAATGGGAATTTCCTAACTCTCCAGCAAAGTCCTGTGAC	hedgehog interacting protein
IGF1	NM_000618.3		hormone activity,extracellular region,regulation of steroid hormone receptor signaling pathway,insulin-like growth factor receptor binding,hormone activity,DNA replication,regulation of protein metabolic process,chondroitin sulfate proteoglycan biosynthetic process,branching morphogenesis of a tube,positive regulation of transcription from RNA polymerase II promoter,water homeostasis,glial cell d…	CGTGGATGAGTGCTGCTTCCGGAGCTGTGATCTAAGGAGGCTGGAGATGTATTGCGCACCCCTCAAGCCTGCCAAGTCAGCTCGCTCTGTCCGTGCCCAG	insulin-like growth factor 1 (somatomedin C)
IHH	NM_002181.2		patched binding,cell-cell signaling,cholesterol binding,patterning of blood vessels,positive regulation of epithelial cell proliferation,osteoblast differentiation,positive regulation of chondrocyte differentiation,proteolysis,peptidase activity,extracellular region,external side of plasma membrane,extracellular space,skeletal system development,protein binding,negative regulation of signal trans…	GGCAGCCATCCCGGCCATTCTGAGGTATGACATTCCTCCCCGGCCACACTCCTCAAGACACATCCAGAGACTGTTGCTGTCTGTGGGCAGAGTTCTGTGT	Indian hedgehog homolog (Drosophila)
ISL1	NM_002202.2		multicellular organismal development,metal ion binding,zinc ion binding,heart morphogenesis,retinal ganglion cell axon guidance,mesenchymal cell differentiation,regulation of transcription, DNA-dependent,sequence-specific DNA binding,nucleus,protein binding,generation of precursor metabolites and energy,neural crest cell migration,chromatin binding,visceral motor neuron differentiation,pancreas d…	CTTACAGGCTAACCCAGTGGAAGTACAAAGTTACCAGCCACCTTGGAAAGTACTGAGCGACTTCGCCTTGCAGAGTGACATAGATCAGCCTGCTTTTCAG	ISL LIM homeobox 1
JAG1	NM_000214.2	AGS, JAGL1	nervous system development,regulation of cell migration,myoblast differentiation,endothelial cell differentiation,Notch binding,extracellular region,multicellular organismal development,growth factor activity,protein binding,negative regulation of cell differentiation,regulation of cell proliferation,cell communication,structural molecule activity,keratinocyte differentiation,morphogenesis of an …	TTGCTTGTGGAGGCGTGGGATTCCAGTAATGACACCGTTCAACCTGACAGTATTATTGAAAAGGCTTCTCACTCGGGCATGATCAACCCCAGCCGGCAGT	jagged 1 (Alagille syndrome)
JAG2	NM_145159.1		spermatogenesis,regulation of cell migration,cell differentiation,Notch signaling pathway,cell fate determination,auditory receptor cell fate commitment,regulation of cell proliferation,cell cycle,growth factor activity,regulation of apoptosis,Notch binding,thymic T cell selection,integral to plasma membrane,cell differentiation,skeletal system development,membrane fraction,morphogenesis of embry…	ATTTTTGTAAAGTTTCCGTGCGTGGCACTCGCTGTATGAAAGGAGAGAGCAAAGGGTGTCTGCGTCGTCACCAAATCGTAGCGTTTGTTACCAGAGGTTG	jagged 2
JUN	NM_002228.3		protein dimerization activity,nuclear chromosome,transcription factor activity,transcription factor activity,RNA polymerase II transcription factor activity,cytosol,Rho GTPase activator activity,SMAD protein signal transduction,transcription factor complex,negative regulation of protein amino acid autophosphorylation,regulation of cell cycle,regulation of transcription, DNA-dependent,nucleus,tran…	ACACAGCCAGCCAGCCAGGTCGGCAGTATAGTCCGAACTGCAAATCTTATTTTCTTTTCACCTTCTCTCTAACTGCCCAGAGCTAGCGCCTGTGGCTCCC	jun oncogene
KAT2A	NM_021078.2	GCN5L2	protein binding,histone deacetylase binding,histone H3 acetylation,histone acetyltransferase activity,histone deubiquitination,histone H3 acetylation,protein binding,STAGA complex,histone acetyltransferase activity,transcription coactivator activity,transcription factor TFTC complex,interspecies interaction between organisms,transferase activity,histone acetyltransferase complex,protein binding,h…	CCACCTGATGAACCACCTGAAGGAGTATCACATCAAGCACAACATTCTCTACTTCCTCACCTACGCCGACGAGTACGCCATCGGCTACTTCAAAAAGCAG	K(lysine) acetyltransferase 2A
KRT15	NM_002275.3		protein binding,protein binding,structural constituent of cytoskeleton,intermediate filament,epidermis development	TGGTAGCAGCAGCAATTTCCACATCAATGTAGAAGAGTCAGTGGATGGACAGGTGGTTTCTTCCCACAAGAGAGAAATCTAAGTGTCTATTGCAGGAGAA	keratin 15
LDLR	NM_000527.2		plasma membrane,plasma membrane,endosome membrane,clathrin-coated endocytic vesicle membrane,coated pit,lipid transport,steroid metabolic process,cholesterol metabolic process,low-density lipoprotein particle,interspecies interaction between organisms,cholesterol homeostasis,endocytosis,lipid metabolic process,lipid metabolic process,low-density lipoprotein particle clearance,endosome,very-low-de…	TTTCTGAAATCGCCGTGTTACTGTTGCACTGATGTCCGGAGAGACAGTGACAGCCTCCGTCAGACTCCCGCGTGAAGATGTCACAAGGGATTGGCAATTG	low density lipoprotein receptor
LFNG	NM_001040167.1		molecular_function,extracellular region,organ morphogenesis,integral to membrane,Golgi apparatus,O-fucosylpeptide 3-beta-N-acetylglucosaminyltransferase activity,integral to Golgi membrane,transferase activity, transferring glycosyl groups,membrane,pattern specification process	AGGATTTTTGGATCTTTCTACAGCTACGGGGCTCCGGGCTACTTTGCAGGGATGCGATGCGTAGGTGCCTTTCTCTTCCTGCTGACCACAAGCTCTGTGC	LFNG O-fucosylpeptide 3-beta-N-acetylglucosaminyltransferase
LOC400927	NR_002821.2		n/a	TCTTCTTCGAGTATTTGTAGAAGGGCCTTTGAGGGGAGGGACTGCACCTGAGTACAGCACCCAGGCGTCTTCTGCAGCCCACAGAAGGTTCAGCTTAGGG	TPTE and PTEN homologous inositol lipid phosphatase pseudogene
LOC652788	XM_942445.1		n/a	CTCCTCCTTCAGCAGCATAACCGACTCCACCATGTCCCTCAACATCGTCACTGTCACGCTCAACATGGAAAGACATCACTTTCTGGGCATCAGCATCGTG	PREDICTED: Homo sapiens similar to dishevelled 1 isoform a
LRP2	NM_004525.2		coated pit,integral to membrane,SH3 domain binding,protein binding,protein binding,membrane,cell proliferation,brush border,apical plasma membrane,calcium ion binding,receptor activity,receptor-mediated endocytosis,membrane fraction,endosome,endoplasmic reticulum,Golgi apparatus,vitamin metabolic process,endocytic vesicle,forebrain development,lysosome,protein amino acid glycosylation,lipid metab…	TCAGTGTTGTGTATTACACTGTGCGAGGGGAGGGCTCTAGGTTTGGTGCTATCAAACGTGCCTACATCCCCAACTTTGAATCCGGCCGCAATAATCTTGT	low density lipoprotein-related protein 2
MAML1	NM_014757.4		transcription coactivator activity,nucleus,positive regulation of transcription from RNA polymerase II promoter,Notch signaling pathway,regulation of transcription,nuclear speck	ATGGCTTATCTTCCCCAGCAGCTGTCCCATATAAGTCACGAGCAGAACTCCCTGTTTCTGATGAAGCCAAAGCCAGGAAATATGCCTTTCCGATCACTGG	mastermind-like 1 (Drosophila)
MAML2	NM_032427.1		Notch signaling pathway,transcription coactivator activity,nucleus,positive regulation of transcription from RNA polymerase II promoter,regulation of transcription,nuclear speck	GCCACCACAGAGAACATCAAACGTAATGATCACATCCAACACAACTGCACCAAACTGGGCCTCTCAAGAAGGAACAAGCAAACAGCAAGAAGCCCTGACG	mastermind-like 2 (Drosophila)
MAML3	NM_018717.4	TNRC3	nuclear speck,nucleus,transcription coactivator activity,positive regulation of transcription from RNA polymerase II promoter,Notch signaling pathway,regulation of transcription	TGGAAGCCATCAACAATTTGCCCAGTAACATGCCACTGCCTTCAGCTTCTCCTCTTCACCAACTTGACCTGAAACCTTCTTTGCCCTTGCAGAACAGTGG	mastermind-like 3 (Drosophila)
MAP3K7	NM_145333.1	TAK1	T cell receptor signaling pathway,transferase activity,nucleotide binding,cytosol,protein binding,protein binding,positive regulation of T cell cytokine production,activation of NF-kappaB-inducing kinase activity,positive regulation of T cell activation,positive regulation of interleukin-2 production,cytosol,cytosol,magnesium ion binding,protein serine/threonine kinase activity,ATP binding,protei…	GCCATATTATACTGCTGCCCACGCAATGAGTTGGTGTTTACAGTGTTCCCAAGGAGTGGCTTATCTTCACAGCATGCAACCCAAAGCGCTAATTCACAGG	mitogen-activated protein kinase kinase kinase 7
MAP3K7IP1	NM_006116.2		catalytic activity,activation of MAPKKK activity,cytosol,cytosol,cytosol,cytosol,enzyme activator activity	GCTCCCGCCTGGCGAGGACGGTCGTGTTGAGCCCTATGTGGACTTTGCTGAGTTTTACCGCCTCTGGAGCGTGGACCATGGCGAGCAGAGCGTGGTGACA	mitogen-activated protein kinase kinase kinase 7 interacting protein 1
MAPK10	NM_002753.2	PRKM1	JNK cascade,JUN kinase activity,nucleotide binding,transferase activity,cytoplasm,signal transduction,MAP kinase kinase activity,protein amino acid phosphorylation,ATP binding,MAP kinase activity,protein serine/threonine kinase activity	GTATTCATACAGCACTACTTACTTAGAGATGCTACTGTCAGTGTCCTCAGGGCTCTACCAAGACATAATGCACTGGGGTACCACATGGTCCATTTCATGT	mitogen-activated protein kinase 10
MAPK9	NM_002752.3	PRKM9	nucleotide binding,transferase activity,protein binding,protein binding,JUN kinase activity,JNK cascade,response to stress,protein amino acid phosphorylation,ATP binding,response to cadmium ion,induction of apoptosis in response to chemical stimulus,positive regulation of gene expression,positive regulation of foam cell differentiation,protein serine/threonine kinase activity,MAP kinase activity	TCAGCCTTCAGATGCAGCAGTAAGTAGCAACGCCACTCCTTCTCAGTCTTCATCGATCAATGACATTTCATCCATGTCCACTGAGCAGACGCTGGCCTCA	mitogen-activated protein kinase 9
MFNG	NM_002405.2		transferase activity, transferring glycosyl groups,membrane,integral to membrane,Golgi apparatus,pattern specification process,extracellular space,O-fucosylpeptide 3-beta-N-acetylglucosaminyltransferase activity,integral to Golgi membrane	CGAACAGGACCAGATTTTGTTTGGAGCCTCAGCATGCCGGGGCCCAGATGATGGAGCATAACGGGTCCCAGCCAATTGTGATGATCCTTTTTGCTCATTT	MFNG O-fucosylpeptide 3-beta-N-acetylglucosaminyltransferase
MME	NM_000902.2		metal ion binding,peptidase activity,plasma membrane,cell-cell signaling,proteolysis,integral to plasma membrane,zinc ion binding,metalloendopeptidase activity,protein binding,protein binding,protein binding	GGATTGTAGGTGCAAGCTGTCCAGAGAAAAGAGTCCTTGTTCCAGCCCTATTCTGCCACTCCTGACAGGGTGACCTTGGGTATTTGCAATATTCCTTTGG	membrane metallo-endopeptidase
MYC	NM_002467.3		detection of mechanical stimulus involved in sensory perception of sound,nucleus,positive regulation of cell proliferation,transcription factor activity,cellular iron ion homeostasis,cell cycle arrest,protein binding,protein binding,protein binding,protein binding,double-stranded DNA binding,response to radiation,DNA fragmentation involved in apoptosis,induction of apoptosis by intracellular sign…	TCGGACACCGAGGAGAATGTCAAGAGGCGAACACACAACGTCTTGGAGCGCCAGAGGAGGAACGAGCTAAAACGGAGCTTTTTTGCCCTGCGTGACCAGA	v-myc myelocytomatosis viral oncogene homolog (avian)
MYOD1	NM_002478.4	MYF3	nucleus,protein amino acid phosphorylation,muscle organ development,skeletal muscle tissue development,multicellular organismal development,cell differentiation,striated muscle cell differentiation,transcription coactivator activity,RNA polymerase II transcription factor activity, enhancer binding,regulation of alternative nuclear mRNA splicing, via spliceosome,transcription factor complex,myobla…	TGTAATCTATTCCTGTAAATAAGAGTTGCTTTGCCAGAGCAGGAGCCCCTGGGGCTGTATTTATCTCTGAGGCATGGTGTGTGGTGCTACAGGGAATTTG	myogenic differentiation 1
NANOG	NM_024865.2		transcription factor activity,nucleus,regulation of transcription, DNA-dependent,cell proliferation,regulation of cell differentiation,sequence-specific DNA binding,embryonic development	CTACTCCATGAACATGCAACCTGAAGACGTGTGAAGATGAGTGAAACTGATATTACTCAATTTCAGTCTGGACACTGGCTGAATCCTTCCTCTCCCCTCC	Nanog homeobox
NCAM1	NM_000615.5		anchored to membrane,extracellular region,protein binding,plasma membrane,integral to membrane,cell adhesion,plasma membrane	GGTATTTGCCTATCCCAGTGCCACGATCTCATGGTTTCGGGATGGCCAGCTGCTGCCAAGCTCCAATTACAGCAATATCAAGATCTACAACACCCCCTCT	neural cell adhesion molecule 1
NCOR2	NM_006312.3		Notch binding,nucleolus,transcription corepressor activity,negative regulation of specific transcription from RNA polymerase II promoter,nucleus,protein N-terminus binding,nuclear body,regulation of transcription,DNA binding,transcriptional repressor complex,transcription repressor binding	GCAGCATCCCAAGAACTTTGGCCTGATCGCATCATTCCTGGAGAGGAAGACAGTGGCTGAGTGCGTCCTCTATTACTACCTGACTAAGAAGAATGAGAAC	nuclear receptor co-repressor 2
NCSTN	NM_015331.2		plasma membrane,proteolysis,protein processing,protein binding,protein binding,protein binding,Notch receptor processing,melanosome,membrane protein intracellular domain proteolysis,induction of apoptosis by extracellular signals,amyloid precursor protein catabolic process,endoplasmic reticulum,membrane protein ectodomain proteolysis,positive regulation of catalytic activity,Golgi apparatus,integ…	GTGCCCAAATGATGGGTTTGGTGTTTACTCCAATTCCTATGGGCCAGAGTTTGCTCACTGCAGAGAAATACAGTGGAATTCGCTGGGCAATGGTTTGGCT	nicastrin
NLK	NM_016231.2		ubiquitin protein ligase binding,SH2 domain binding,peptidyl-threonine phosphorylation,serine phosphorylation of STAT3 protein,nucleolus,protein serine/threonine kinase activity,MAP kinase activity,regulation of transcription,transcription factor binding,transforming growth factor beta receptor signaling pathway,protein kinase cascade,protein amino acid autophosphorylation,cytoplasm,transferase a…	GGGGTAGATGAGTCAACCCTCTTTCAAGATTCCAAGGGTGGTGTGTTACCTGATCCTTTTCGTGTGTGGAGTTCAGGGGGTCGGGAGGTTGGCCTTTATT	nemo-like kinase
NOTCH1	NM_017617.3	TAN1	nucleus,protein binding,protein binding,integral to membrane,immune response,plasma membrane,receptor activity,multicellular organismal development,calcium ion binding,regulation of neurogenesis,Notch signaling pathway,negative regulation of myoblast differentiation,regulation of transcription,branching morphogenesis of a tube,positive regulation of keratinocyte differentiation,anagen,forebrain d…	CTGCCAGGCTTCACCGGCCAGAACTGTGAGGAAAATATCGACGATTGTCCAGGAAACAACTGCAAGAACGGGGGTGCCTGTGTGGACGGCGTGAACACCT	Notch homolog 1, translocation-associated (Drosophila)
NOTCH2	NM_024408.2		cell differentiation,Notch signaling pathway,regulation of transcription, DNA-dependent,nervous system development,negative regulation of cell proliferation,calcium ion binding,integral to plasma membrane,protein heterodimerization activity,cell growth,regulation of developmental process,protein binding,anti-apoptosis,positive regulation of Ras protein signal transduction,cell cycle arrest,stem c…	TCCTGGTGAACAAGAACAGGAGGTGGCTGGCTCTAAAGTCTTTCTGGAAATTGACAACCGCCAGTGTGTTCAAGACTCAGACCACTGCTTCAAGAACACG	Notch homolog 2 (Drosophila)
NOTCH3	NM_000435.2	CADASIL	plasma membrane,regulation of transcription,forebrain development,neuron fate commitment,negative regulation of neuron differentiation,nucleus,receptor activity,regulation of developmental process,integral to membrane,protein binding,protein binding,protein binding,calcium ion binding,Notch signaling pathway,multicellular organismal development	CTTTGGAGTCTGCCGTGATGGCATCAACCGCTACGACTGTGTCTGCCAACCTGGCTTCACAGGGCCCCTTTGTAACGTGGAGATCAATGAGTGTGCTTCC	Notch homolog 3 (Drosophila)
NOTCH4	NM_004557.3	INT3	calcium ion binding,cell surface,patterning of blood vessels,morphogenesis of a branching structure,regulation of transcription,plasma membrane,regulation of developmental process,Notch signaling pathway,advanced glycation end-product receptor activity,basal plasma membrane,aging,cell fate determination,positive regulation of transcription, DNA-dependent,positive regulation of smooth muscle cell …	ACCCCTAAGTTGGAACCAAGAATTGCAGGCATATGGGATGTAAGATGTTCTTTCCTATATATGGTTTCCAAAGGGTGCCCCTATGATCCATTGTCCCCAC	Notch homolog 4 (Drosophila)
NUMB	NM_001005743.1		extrinsic to membrane,membrane,multicellular organismal development,integral to plasma membrane,protein binding	TCGCCAAGGCTCTTTCCGAGGTTTTCCTGCTCTTAGCCAGAAGATGTCACCCTTTAAACGCCAACTATCCCTACGCATCAATGAGTTGCCTTCCACTATG	numb homolog (Drosophila)
NUMBL	NM_004756.3		neuroblast proliferation,nervous system development,cytoplasm,protein binding,adherens junction organization,forebrain development,axonogenesis	GAAAAGGTCTCCTTTTGTGCTCCTGACCGCAACCTGGACAAGGCTTTCTCCTATATCTGTCGTGACGGGACTACCCGCCGCTGGATCTGCCACTGTTTTC	numb homolog (Drosophila)-like
PAFAH1B1	NM_000430.3	MDCR, MDS	kinetochore,dynein binding,microtubule associated complex,kinetochore,establishment of mitotic spindle orientation,nuclear membrane,spindle,centrosome,cell division,cell differentiation,lipid catabolic process,membrane,cell cortex,neuron migration,microtubule organizing center organization,learning or memory,platelet activating factor metabolic process,heparin binding,perinuclear region of cytopl…	TACTCTGTAAACAAAGTTATCCTTACTTGGGAGATTGCCACAGCCTGCTGCTGAGTTGAGTTACCAGACATCCTCCATGTGAGAAGCAGCGAACATTGAA	platelet-activating factor acetylhydrolase, isoform Ib, subunit 1 (45kDa)
KAT2B	NM_003884.3	PCAF	histone deacetylase binding,PCAF complex,chromatin remodeling complex,histone acetyltransferase activity,histone acetylation,regulation of transcription, DNA-dependent,N-acetyltransferase activity,metabolic process,N-terminal peptidyl-lysine acetylation,transcription coactivator activity,nucleus,cell cycle arrest,nucleoplasm,cell cycle,transferase activity,interspecies interaction between organis…	CATCTGGAGGCACCATCTCAACGAAGACTGCGATCTCCCAATGATGATATTTCTGGATACAAAGAGAACTACACAAGGTGGCTGTGTTACTGCAACGTGC	K(lysine) acetyltransferase 2B
PDX1	NM_000209.3	IPF1	specific RNA polymerase II transcription factor activity,generation of precursor metabolites and energy,organ morphogenesis,multicellular organismal development,negative regulation of transcription from RNA polymerase II promoter,positive regulation of cell proliferation,cell differentiation,intracellular part,nucleus,transcription factor activity,sequence-specific DNA binding,positive regulation…	TGACCTCTTTCTTTCTCCTCCTCCTCCTTCTACCTCCCCTTCTCATCCCTCCTCTTCCTCTTCTCTAGCTGCACACTTCACTACTGCACATCTTATAACT	pancreatic and duodenal homeobox 1
PLAU	NM_002658.2		fibrinolysis,peptidase activity,blood coagulation,extracellular region,plasma membrane,signal transduction,chemotaxis,proteolysis,serine-type endopeptidase activity	TTCATTGATTACCCAAAGAAGGAGGACTACATCGTCTACCTGGGTCGCTCAAGGCTTAACTCCAACACGCAAGGGGAGATGAAGTTTGAGGTGGAAAACC	plasminogen activator, urokinase
POU5F1	NM_002701.4	OCT3, Oct4, MGC22487, OTF3	sequence-specific DNA binding,transcription factor activity,nucleus,regulation of transcription, DNA-dependent	AAGTTCTTCATTCACTAAGGAAGGAATTGGGAACACAAAGGGTGGGGGCAGGGGAGTTTGGGGCAACTGGTTGGAGGGAAGGTGAAGTTCAATGATGCTC	POU class 5 homeobox 1
PPARD	NM_006238.3		placenta development,protein binding,vitamin A metabolic process,positive regulation of cell proliferation,negative regulation of epithelial cell proliferation,fatty acid transport,glucose metabolic process,glucose transport,fatty acid beta-oxidation,drug binding,linoleic acid binding,positive regulation of fat cell differentiation,embryo implantation,transcription factor activity,transcription a…	TGCCCCATCATTGCACCTGCAGGCTTAGGTCCTCACTTCTGTCTCCTGTCTTCAGAGCAAAAGACTTGAGCCATCCAAAGAAACACTAAGCTCTCTGGGC	peroxisome proliferator-activated receptor delta
PPARG	NM_015869.3		cytosol,long-chain fatty acid transport,transcription repressor activity,epithelial cell differentiation,cell fate commitment,positive regulation of transcription,negative regulation of cytokine production,cell maturation,response to low density lipoprotein stimulus,low-density lipoprotein receptor biosynthetic process,lipoprotein transport,signal transduction,retinoid X receptor binding,monocyte…	GAGCAAAGAGGTGGCCATCCGCATCTTTCAGGGCTGCCAGTTTCGCTCCGTGGAGGCTGTGCAGGAGATCACAGAGTATGCCAAAAGCATTCCTGGTTTT	peroxisome proliferator-activated receptor gamma
PPP2CA	NM_002715.2		protein binding,response to organic substance,regulation of DNA replication,protein heterodimerization activity,negative regulation of tyrosine phosphorylation of Stat3 protein,regulation of growth,nucleus,negative regulation of cell growth,regulation of cell differentiation,hydrolase activity,soluble fraction,induction of apoptosis,regulation of transcription,protein phosphatase type 2A complex,…	GACATTTAATCATGCCAATGGCCTCACGTTGGTGTCTAGAGCTCACCAGCTAGTGATGGAGGGATATAACTGGTGCCATGACCGGAATGTAGTAACGATT	protein phosphatase 2 (formerly 2A), catalytic subunit, alpha isoform
PPP2R5C	NM_002719.2		protein phosphatase type 2A complex,protein phosphatase type 2A regulator activity,signal transduction,nucleus,proteasomal ubiquitin-dependent protein catabolic process,protein binding,protein binding,protein binding	CCAGTACACAGTGTATAGTCAAGCCAGCACCATGAGCATTCCGGTTGCAATGGAGACAGATGGGCCTTTATTTGAAGATGTGCAGATGCTGAGAAAGACA	protein phosphatase 2, regulatory subunit B', gamma isoform
PPP2R5E	NM_006246.2		intracellular membrane-bounded organelle,protein phosphatase type 2A regulator activity,cytoplasm,signal transduction,protein phosphatase type 2A complex,protein binding,protein binding	GTGGATAAAGTAGACGGATTTTCTCGGAAGTCCGTCAGAAAAGCCAGACAGAAGAGGTCGCAAAGTTCCTCACAGTTTAGGTCTCAAGGCAAGCCTATTG	protein phosphatase 2, regulatory subunit B', epsilon isoform
PRKACA	NM_002730.3		nucleotide binding,activation of protein kinase A activity,hormone-mediated signaling,protein kinase cascade,cytosol,cytosol,nucleus,cytoplasm,transferase activity,cAMP-dependent protein kinase activity,cAMP-dependent protein kinase complex,ATP binding,mesoderm formation,mitochondrion,positive regulation of protein export from nucleus,cytosol,cytosol,protein kinase binding,protein kinase binding,…	GAACCACTATGCCATGAAGATCCTCGACAAACAGAAGGTGGTGAAACTGAAACAGATCGAACACACCCTGAATGAAAAGCGCATCCTGCAAGCTGTCAAC	protein kinase, cAMP-dependent, catalytic, alpha
PRKACB	NM_182948.2		transferase activity,cAMP-dependent protein kinase activity,protein amino acid phosphorylation,ATP binding,magnesium ion binding,cAMP-dependent protein kinase complex,G-protein signaling, coupled to cAMP nucleotide second messenger,cytoplasm,nucleus,protein serine/threonine kinase activity,signal transduction,cytosol,protein kinase cascade,hormone-mediated signaling,activation of protein kinase A…	GAGTTAAAGGCAGAACTTGGACATTATGTGGAACTCCAGAGTATTTGGCTCCAGAAATAATTCTCAGCAAGGGCTACAATAAGGCAGTGGATTGGTGGGC	protein kinase, cAMP-dependent, catalytic, beta
PRKACG	NM_002732.2		transferase activity,nucleotide binding,activation of protein kinase A activity,hormone-mediated signaling,protein kinase cascade,cytosol,male gonad development,spermatogenesis,cAMP-dependent protein kinase activity,protein amino acid phosphorylation,ATP binding,protein serine/threonine kinase activity	CCTCCAAACTCAGCTCTGACCTCAAGCATCTGCTGCGGAGCCTGCTGCAGGTGGACCTCACCAAGCGCTTCGGAAACCTCAGGAACGGGGTTGGCGACAT	protein kinase, cAMP-dependent, catalytic, gamma
PRKCA	NM_002737.2	PKCA	protein binding,diacylglycerol binding,transferase activity,calcium ion binding,nucleotide binding,plasma membrane,plasma membrane,plasma membrane,plasma membrane,cytoplasm,membrane fraction,induction of apoptosis by extracellular signals,extrinsic to membrane,induction of positive chemotaxis,negative regulation of glucose import,regulation of muscle contraction,positive regulation of protein ami…	CCGGCAGTGCTTCCCTTCCTTTCATCCACTGGCCTCGTGTGGTCCATGCAGGGCCACTGTCTGCCCTTTCTGATGCCACGTATTAGGCTTTCTTACTCAG	protein kinase C, alpha
PRKCB	NM_212535.1	PRKCB2, PKCB, PRKCB1	plasma membrane,nucleotide binding,calcium ion binding,transferase activity,diacylglycerol binding,extrinsic to membrane,plasma membrane,cytoplasm,nucleus,cellular calcium ion homeostasis,plasma membrane,plasma membrane,plasma membrane,lipoprotein transport,calcium channel regulator activity,calcium ion transport,protein binding,ATP binding,intracellular signaling cascade,zinc ion binding,protein…	GCATTTGGAGTCCTGCTGTATGAAATGTTGGCTGGGCAGGCACCCTTTGAAGGGGAGGATGAAGATGAACTCTTCCAATCCATCATGGAACACAACGTAG	protein kinase C, beta
PRKCD	NM_006254.3		cytoplasm,nucleus,enzyme binding,cytoplasm,nucleus,enzyme binding,protein amino acid phosphorylation,protein C-terminus binding,enzyme activator activity,protein stabilization,ATP binding,intracellular signaling cascade,extrinsic to membrane,plasma membrane,transferase activity,metal ion binding,negative regulation of insulin receptor signaling pathway,insulin receptor substrate binding,negative …	ACCATAAACTGGACTCTGCTGGAAAAGCGGAGGTTGGAGCCACCTTTCAGGCCCAAAGTGAAGTCACCCAGAGACTACAGTAACTTTGACCAGGAGTTCC	protein kinase C, delta
PRKCE	NM_005400.2		metal ion binding,plasma membrane,enzyme binding,cytoplasm,intracellular signaling cascade,ATP binding,diacylglycerol binding,transferase activity,zinc ion binding,protein kinase C activity,signal transducer activity,protein amino acid phosphorylation,induction of apoptosis,signal transducer activity,nucleotide binding	GCTCCCGAAAATTCGACGAGCCTCGTTCACGGTTCTATGCTGCAGAGGTCACATCGGCCCTCATGTTCCTCCACCAGCATGGAGTCATCTACAGGGATTT	protein kinase C, epsilon
PRKCG	NM_002739.3	PKCG, SCA14	protein kinase C activity,cytosol,nucleotide binding,calcium ion binding,cell death,transferase activity,diacylglycerol binding,nucleus,synaptosome,protein amino acid phosphorylation,zinc ion binding,intracellular signaling cascade,cytoplasm,cytosol,learning or memory,chemosensory behavior,dendrite,positive regulation of mismatch repair,negative regulation of protein ubiquitination,negative regul…	TCATCTGGGGTATCGGAAAGCAGGGCCTGCAATGTCAAGTCTGCAGCTTTGTGGTTCATCGACGATGCCACGAATTTGTGACCTTCGAGTGTCCAGGCGC	protein kinase C, gamma
PRKCH	NM_006255.3	PRKCL	diacylglycerol binding,metal ion binding,cytoplasm,plasma membrane,enzyme binding,transferase activity,zinc ion binding,nucleotide binding,protein amino acid phosphorylation,protein kinase C activity,intracellular signaling cascade,ATP binding	CACCTACTGCTCTCACTGCAGGGAGTTTATCTGGGGAGTGTTTGGGAAACAGGGTTATCAGTGCCAAGTGTGCACCTGTGTCGTCCATAAACGCTGCCAT	protein kinase C, eta
PRKCI	NM_002740.4	DXS1179E	establishment or maintenance of epithelial cell apical/basal polarity,polarisome,protein targeting to membrane,secretion,cell-cell junction organization,phospholipid binding,protein binding,cytosol,cytoskeleton organization,membrane organization,nucleus,vesicle-mediated transport,ATP binding,apical plasma membrane,eye photoreceptor cell development,intracellular signaling cascade,protein amino ac…	GAACTCTTGATTCATGTGTTCCCTTGTGTACCAGAACGTCCTGGGATGCCTTGTCCAGGAGAAGATAAATCCATCTACCGTAGAGGTGCACGCCGCTGGA	protein kinase C, iota
PRKCQ	NM_006257.2		protein binding,protein kinase C activity,nucleotide binding,magnesium ion binding,zinc ion binding,transferase activity,diacylglycerol binding,intracellular signaling cascade,ATP binding,protein amino acid phosphorylation,intracellular,regulation of cell growth,protein binding,protein binding,positive regulation of interleukin-2 biosynthetic process,plasma membrane,immunological synapse,membrane…	GATGGACGATGATGTTGAGTGCACGATGGTAGAGAAGAGAGTTCTTTCCTTGGCCTGGGAGCATCCGTTTCTGACGCACATGTTTTGTACATTCCAGACC	protein kinase C, theta
PRKCZ	NM_002744.4		plasma membrane,nucleotide binding,endosome,transferase activity,diacylglycerol binding,metal ion binding,ATP binding,intracellular signaling cascade,protein kinase C activity,anti-apoptosis,insulin receptor substrate binding,negative regulation of insulin receptor signaling pathway,negative regulation of peptidyl-tyrosine phosphorylation,negative regulation of protein complex assembly,peptidyl-s…	TTCCTTCCGAGGAGACAGATGGAATTGCTTACATTTCCTCATCCCGGAAGCATGACAGCATTAAAGACGACTCGGAGGACCTTAAGCCAGTTATCGATGG	protein kinase C, zeta
PRKD1	NM_002742.1	PRKCM	nucleotide binding,zinc ion binding,transferase activity,diacylglycerol binding,metal ion binding,protein binding,cell proliferation,protein amino acid phosphorylation,integral to plasma membrane,protein kinase C activity,ATP binding,intracellular signaling cascade,cytosol,plasma membrane,plasma membrane	AAAGCAGCACAGTCATGAAAGAAGGATGGATGGTCCACTACACCAGCAAGGACACGCTGCGGAAACGGCACTATTGGAGATTGGATAGCAAATGTATTAC	protein kinase D1
PRKX	NM_005044.1		ATP binding,protein serine/threonine kinase activity,transferase activity,nucleotide binding,protein amino acid phosphorylation,cAMP-dependent protein kinase activity	CAGTGAAGCTGGGTGCGGTGGTGCACTCCTGTAACCCTGGGACTTTGGGAAGCTGAGGCAGGAAGATTGAGCCTAGGAGTTCGAGACTGACCTGGGCAGC	protein kinase, X-linked
PRKY	NM_002760.3		transferase activity,nucleotide binding,protein amino acid phosphorylation,protein serine/threonine kinase activity,ATP binding	AGGGGTACACTCACACAGACCTCCAAGACTTTCTTCTCCACCTCTTCTTTTTCTCATGCCCTGCCTTCATCTGTCTCCTTCTGCACCCAGAGTAGGGGTG	protein kinase, Y-linked
PSEN1	NM_000021.2	AD3	positive regulation of protein amino acid phosphorylation,negative regulation of protein amino acid phosphorylation,neuron migration,somitogenesis,blood vessel development,autophagic vacuole formation,Golgi apparatus,Notch receptor processing,amyloid precursor protein catabolic process,integral to plasma membrane,membrane protein ectodomain proteolysis,hemopoietic progenitor cell differentiation,…	CACTTCGACTCCAGCAGGCATATCTCATTATGATTAGTGCCCTCATGGCCCTGGTGTTTATCAAGTACCTCCCTGAATGGACTGCGTGGCTCATCTTGGC	presenilin 1
PSEN2	NM_000447.2	AD4	apoptosis,induction of apoptosis by extracellular signals,membrane protein intracellular domain proteolysis,cell death,peptidase activity,protein binding,protein binding,protein binding,plasma membrane,plasma membrane,intracellular signaling cascade,Golgi apparatus,Notch receptor processing,endoplasmic reticulum,integral to plasma membrane,membrane protein ectodomain proteolysis,protein processin…	CTGCTACAAGTTCATCCATGGCTGGTTGATCATGTCTTCACTGATGCTGCTGTTCCTCTTCACCTATATCTACCTTGGGGAAGTGCTCAAGACCTACAAT	presenilin 2 (Alzheimer disease 4)
PSENEN	NM_172341.1		apoptosis,endopeptidase activity,plasma membrane,plasma membrane,peptidase activity,induction of apoptosis by extracellular signals,membrane protein intracellular domain proteolysis,protein binding,membrane protein ectodomain proteolysis,protein processing,integral to plasma membrane,positive regulation of catalytic activity,Notch receptor processing,amyloid precursor protein catabolic process,en…	GGAAGTACTACCTGGGGGGGTTTGCTTTCCTGCCTTTTCTCTGGTTGGTCAACATCTTCTGGTTCTTCCGAGAGGCCTTCCTTGTCCCAGCCTACACAGA	presenilin enhancer 2 homolog (C. elegans)
RAB23	NM_183227.1		nucleotide binding,plasma membrane,internal side of plasma membrane,regulation of smoothened signaling pathway,embryonic digit morphogenesis,protein transport,small GTPase mediated signal transduction,signal transduction,nervous system development,spinal cord dorsal/ventral patterning,negative regulation of proteolysis,GTP binding	TAGAGTGCTGGAATATGAATGAGCCAAATTGTGCTGTTCCATTGACACTGGTTGCTACAGAATTAACTTTACTCGGAGATCCGAGGAGCCATCGGCAGTT	RAB23, member RAS oncogene family
RAC1	NM_198829.1		apoptosis,plasma membrane,plasma membrane,cytosol,cytosol,positive regulation of lamellipodium assembly,GTP binding,anatomical structure morphogenesis,cell adhesion,inflammatory response,cell motion,induction of apoptosis by extracellular signals,cytosol,GTP-dependent protein binding,internal side of plasma membrane,regulation of respiratory burst,enzyme binding,positive regulation of Rho protein…	AAAGACCTTCGTCTTTGAGAAGACGGTAGCTTCTGCAGTTAGGAGGTGCAGACACTTGCTCTCCTATGTAGTTCTCAGATGCGTAAAGCAGAACAGCCTC	ras-related C3 botulinum toxin substrate 1 (rho family, small GTP binding protein Rac1)
RB1	NM_000321.1	OSRC	transcription factor binding,phosphoprotein binding,transcription factor binding,transcription factor binding,PML body,G1 phase,M phase,negative regulation of cell growth,androgen receptor signaling pathway,nucleus,transcription factor binding,negative regulation of protein kinase activity,striated muscle cell differentiation,transcription repressor activity,negative regulation of transcription f…	CCTATCTCCGGCTAAATACACTTTGTGAACGCCTTCTGTCTGAGCACCCAGAATTAGAACATATCATCTGGACCCTTTTCCAGCACACCCTGCAGAATGA	retinoblastoma 1
RBPJ	NM_015874.3	IGKJRB1, RBPSUH	DNA recombination,recombinase activity,protein binding,negative regulation of transcription, DNA-dependent,transcription factor activity,nucleus,nucleolus,protein binding,Notch signaling pathway,somitogenesis,sprouting angiogenesis,determination of left/right symmetry,determination of left/right symmetry,heart development,heart development,neurogenesis,sprouting angiogenesis,somitogenesis,neuroge…	ATCAGAAGGAGAAGAATTCACAGTCCGAGATGGCTACATCCATTATGGACAAACAGTCAAACTTGTGTGCTCAGTTACTGGCATGGCACTCCCAAGATTG	recombination signal binding protein for immunoglobulin kappa J region
RFNG	NM_002917.1		cell differentiation,organ morphogenesis,extracellular region,molecular_function,integral to membrane,nervous system development,Golgi apparatus,pattern specification process,membrane,transferase activity, transferring glycosyl groups,integral to Golgi membrane,O-fucosylpeptide 3-beta-N-acetylglucosaminyltransferase activity	GCCCTCTGCTGCAAGATGTCCGTGGAGTATGACAAGTTCATTGAGTCCGGGCGCAAGTGGTTTTGCCACGTGGATGATGACAATTATGTGAACGCCAGGA	RFNG O-fucosylpeptide 3-beta-N-acetylglucosaminyltransferase
RHOA	NM_001664.2	ARH12, ARHA	positive regulation of I-kappaB kinase/NF-kappaB cascade,positive regulation of NF-kappaB import into nucleus,Rho protein signal transduction,GTPase activity,internal side of plasma membrane,interspecies interaction between organisms,plasma membrane,myosin binding,GTP binding,small GTPase mediated signal transduction,protein binding,skeletal muscle tissue development,intracellular,actin cytoskele…	GGTACTCTGGTGAGTCACCACTTCAGGGCTTTACTCCGTAACAGATTTTGTTGGCATAGCTCTGGGGTGGGCAGTTTTTTGAAAATGGGCTCAACCAGAA	ras homolog gene family, member A
S100B	NM_006272.1		learning or memory,S100 beta binding,calcium-dependent protein binding,ruffle,nucleus,cytoplasm,protein homodimerization activity,tau protein binding,cytoplasm,axonogenesis,central nervous system development,cell proliferation,calcium ion binding,protein homodimerization activity,S100 beta binding,zinc ion binding	AGAAGGCCATGGTGGCCCTCATCGACGTTTTCCACCAATATTCTGGAAGGGAGGGAGACAAGCACAAGCTGAAGAAATCCGAACTCAAGGAGCTCATCAA	S100 calcium binding protein B
SFRP4	NM_003014.2		protein binding,cell differentiation,Wnt receptor signaling pathway,extracellular region,embryo implantation,signal transduction,extracellular space	AATGGAGAGATCAGCTTAGTAAAAGATCCATACAGTGGGAAGAGAGGCTGCAGGAACAGCGGAGAACAGTTCAGGACAAGAAGAAAACAGCCGGGCGCAC	secreted frizzled-related protein 4
SHH	NM_000193.2	HPE3, HLP3	negative regulation of cell migration,male genitalia development,forebrain development,laminin-1 binding,negative regulation of cell differentiation,neuron fate commitment,lung development,regulation of proteolysis,androgen metabolic process,heart development,salivary gland morphogenesis,axon guidance,cell-cell signaling,signal transduction,protein binding,neural crest cell migration,cell fate sp…	CCCCAATTACAACCCCGACATCATATTTAAGGATGAAGAAAACACCGGAGCGGACAGGCTGATGACTCAGAGGTGTAAGGACAAGTTGAACGCTTTGGCC	sonic hedgehog homolog (Drosophila)
SMAD4	NM_005359.3	MADH4	BMP signaling pathway,nucleoplasm,nucleoplasm,transcription factor activity,positive regulation of SMAD protein nuclear translocation,regulation of binding,positive regulation of transcription from RNA polymerase II promoter,positive regulation of pathway-restricted SMAD protein phosphorylation,positive regulation of epithelial to mesenchymal transition,cytosol,nucleus,palate development,intracel…	AGGTTGCACATAGGCAAAGGTGTGCAGTTGGAATGTAAAGGTGAAGGTGATGTTTGGGTCAGGTGCCTTAGTGACCACGCGGTCTTTGTACAGAGTTACT	SMAD family member 4
SMO	NM_005631.3	SMOH	G-protein coupled receptor protein signaling pathway,osteoblast differentiation,cilium,cell fate specification,odontogenesis of dentine-containing tooth,positive regulation of neuroblast proliferation,regulation of gene expression,multicellular organism growth,non-G-protein coupled 7TM receptor activity,membrane,smoothened signaling pathway involved in regulation of granule cell precursor cell pr…	AACGAGACCATGCTGCGCCTGGGCATTTTTGGCTTCCTGGCCTTTGGCTTTGTGCTCATTACCTTCAGCTGCCACTTCTACGACTTCTTCAACCAGGCTG	smoothened homolog (Drosophila)
SNW1	NM_012245.2	SKIIP	nucleolus,nuclear mRNA splicing, via spliceosome,protein binding,Notch binding,protein binding,negative regulation of transcription,protein binding,spliceosomal complex,RNA splicing,regulation of transcription from RNA polymerase II promoter	GTGGAAATGCGTGCCCAAGTAGAGAGAAAAATGGCTCAGAAAGAAAAGGAAAAACATGAAGAGAAACTTAGAGAAATGGCCCAGAAAGCCAGGGAGAGAA	SNW domain containing 1
SOX1	NM_005986.2		forebrain development,neuron migration,regulation of transcription, DNA-dependent,transcription factor activity,chromatin organization,nucleus,sequence-specific DNA binding,forebrain neuron development,lens morphogenesis in camera-type eye	TATTTATCACCTACGGAGGAAGCGGAAAGCGTTTTCTTTGCTCGAGGGGACAAAAAAGTCAAAACGAGGCGAGAGGCGAAGCCCACTTTTGTATACCGGC	SRY (sex determining region Y)-box 1
SOX2	NM_003106.2		regulation of transcription, DNA-dependent,transcription factor activity,lens induction in camera-type eye,retina morphogenesis in camera-type eye,detection of mechanical stimulus involved in sensory perception of sound,diencephalon morphogenesis,neuron fate commitment,chromatin organization,nucleus,cytoplasm,adenohypophysis development,olfactory placode formation,sequence-specific DNA binding,ne…	ATGTGAGGGCCGGACAGCGAACTGGAGGGGGGAGAAATTTTCAAAGAAAAACGAGGGAAATGGGAGGGGTGCAAAAGAGGAGAGTAAGAAACAGCATGGA	SRY (sex determining region Y)-box 2
STK36	NM_015690.2		nucleus,protein serine/threonine kinase activity,protein amino acid phosphorylation,ATP binding,protein serine/threonine kinase activity,post-embryonic development,cytoplasm,transcription factor binding,nucleotide binding,transferase activity,protein amino acid phosphorylation,magnesium ion binding,ATP binding,regulation of transcription factor activity	TGGGGATCAATGCCATCAGTCCCTGTTATTGAGGGATTATCCCTTAGCCAACATTCCTATCTGTGGGTGGGCGTGGAGAGTGTATCTTTTTTTGGGGTGT	serine/threonine kinase 36, fused homolog (Drosophila)
SUFU	NM_016169.2		nucleolus,transcription corepressor activity,regulation of transcription, DNA-dependent,cytoplasm,multicellular organismal development,signal transduction,proteolysis,nucleus,signal transducer activity,signal transducer activity,skeletal system development,identical protein binding	GGTGCCTCTTCCTGCCCGTATCTTTCTCTTCCAAGGGCAGTGCTCCAAGGCAGGGACTGGAGAAGCCAAGGGGAGAGTCTAAAAGGGCTAGAGCATTTTT	suppressor of fused homolog (Drosophila)
T	NM_003181.2		mesoderm development,multicellular organismal development,nucleus,regulation of transcription, DNA-dependent,positive regulation of transcription from RNA polymerase II promoter,vasculogenesis,protein binding,anatomical structure morphogenesis,determination of anterior/posterior axis, embryo,signal transduction,somitogenesis,neural plate morphogenesis,neural tube closure,cytoplasm,positive regula…	TTTTTGTCGTGGCAGCCAGTGGTGACTGGATTGACCTACTAGGTACCCAGTGGCAGTCTCAGGTTAAGAAGGAAATGCAGCCTCAGTAACTTCCTTTTCA	T, brachyury homolog (mouse)
TCF7	NM_003202.2		protein binding,regulation of transcription,Wnt receptor signaling pathway,immune response,regulation of transcription from RNA polymerase II promoter,RNA polymerase II transcription factor activity,nucleus,DNA binding	ATTCCATTTCCAGTTCATCTATGGCAGTCCAGCCAGCTCCTGGGCAGCTTGAGAGGGCAAACCCAAAACCTCATGACAGCCAGAGCCTGTCTTTCAGCAT	transcription factor 7 (T-cell specific, HMG-box)
TERT	NM_198253.1		nucleoplasm,nucleoplasm,chromosome,transferase activity,nucleotidyltransferase activity,protein binding,telomerase holoenzyme complex,chromosome, telomeric region,telomere maintenance,telomeric template RNA reverse transcriptase activity,telomeric DNA binding,nucleus,DNA binding,telomerase activity,protein binding,telomere formation via telomerase,anti-apoptosis,protein homodimerization activity,…	GGCTTCAAGGCTGGGAGGAACATGCGTCGCAAACTCTTTGGGGTCTTGCGGCTGAAGTGTCACAGCCTGTTTCTGGATTTGCAGGTGAACAGCCTCCAGA	telomerase reverse transcriptase
TLE1	NM_005077.3		transcription factor binding,negative regulation of Wnt receptor signaling pathway,negative regulation of transcription,transcription factor binding,nucleus,organ morphogenesis,multicellular organismal development,signal transduction	CCGACTCACATGACAGCCCATTCTTTCTTTCTGGGTGATCTGGGGATCACGCCTTGCCCAAGTGTGAGATTACCTTTCTGTTCCTTGCAGTTCACCTCAC	transducin-like enhancer of split 1 (E(sp1) homolog, Drosophila)
WIF1	NM_007191.2		Wnt receptor signaling pathway,multicellular organismal development,extracellular region,signal transduction,protein tyrosine kinase activity	ACGATGTATGAATGGTGGACTTTGTGTGACTCCTGGTTTCTGCATCTGCCCACCTGGATTCTATGGAGTGAACTGTGACAAAGCAAACTGCTCAACCACC	WNT inhibitory factor 1
WNT1	NM_005430.2	INT1	signal transducer activity,extracellular region,Wnt receptor signaling pathway, calcium modulating pathway,multicellular organismal development,receptor binding,forebrain anterior/posterior pattern formation,cell migration,establishment or maintenance of cell polarity,cell differentiation,cell fate specification,diencephalon development,midbrain-hindbrain boundary maturation during brain developm…	GAGTCTGCAACTGGTACTCGAGCCCAGTCTGCAGCTGTTGAGCCGCAAACAGCGGCGTCTGATACGCCAAAATCCGGGGATCCTGCACAGCGTGAGTGGG	wingless-type MMTV integration site family, member 1
WNT10A	NM_025216.2		proteinaceous extracellular matrix,multicellular organismal development,Wnt receptor signaling pathway, calcium modulating pathway,extracellular region,signal transducer activity	GGTGGCAATGCAAGGCACTGAGGCCACAGATGTGAGTAAGCGAGACACAACACTTGTCCTCTTGGAGGTTACATTCTTGCTGGGGGGAGGCATGGGCAAT	wingless-type MMTV integration site family, member 10A
WNT10B	NM_003394.2		signal transducer activity,multicellular organismal development,Wnt receptor signaling pathway, calcium modulating pathway,extracellular region,proteinaceous extracellular matrix,signal transduction	GAGAGTTGTCTGTCCAGGCCCTTAGGGAAGTTGTCTCCTTCCATTCAGATGTTAATGGGGACCCTCCAAAGGAAGGGGTTTTCCCATGACTCTTGGAGCC	wingless-type MMTV integration site family, member 10B
WNT11	NM_004626.2		proteinaceous extracellular matrix,signal transduction,anatomical structure morphogenesis,multicellular organismal development,Wnt receptor signaling pathway, calcium modulating pathway,extracellular region,signal transducer activity	CCTGACTTCTGCATGAAGAATGAGAAGGTGGGCTCCCACGGGACACAAGACAGGCAGTGCAACAAGACATCCAACGGAAGCGACAGCTGCGACCTTATGT	wingless-type MMTV integration site family, member 11
WNT16	NM_057168.1		proteinaceous extracellular matrix,cell-cell signaling,extracellular matrix structural constituent,extracellular region,multicellular organismal development,Wnt receptor signaling pathway, calcium modulating pathway,signal transducer activity	CTGCTGAGAGTCCCTATCACTGCTGGCCTTTTAATGTTGTATGCAAGGAGGAAGAGGGCGAGGGATAACTTGGTGCTGGACAACTGACCTGCGGCCCGAA	wingless-type MMTV integration site family, member 16
WNT2	NM_003391.1	INT1L1	extracellular matrix structural constituent,extracellular region,multicellular organismal development,proteinaceous extracellular matrix,Wnt receptor signaling pathway, calcium modulating pathway,signal transducer activity,nitric-oxide synthase binding,soluble fraction,sperm motility,neuron migration,mitochondrion,synaptic transmission,apical plasma membrane,transepithelial chloride transport,vas…	GGAGTTGTATTTGCCATCACCAGGGCCTGTAGCCAAGGAGAAGTAAAATCCTGTTCCTGTGATCCAAAGAAGATGGGAAGCGCCAAGGACAGCAAAGGCA	wingless-type MMTV integration site family member 2
WNT2B	NM_024494.1	WNT13	proteinaceous extracellular matrix,anatomical structure morphogenesis,multicellular organismal development,extracellular space,Wnt receptor signaling pathway, calcium modulating pathway,extracellular region,signal transducer activity	CGACACTTCTTGGTGTGCAAGAGGAAGGGTACCTGTAGAGAGCTTCTTTTTGTTTCTACCTGGCCAAAGTTAGATGGGACAAAGATGAATGGCATGTCCC	wingless-type MMTV integration site family, member 2B
WNT3	NM_030753.3	INT4	multicellular organismal development,Wnt receptor signaling pathway, calcium modulating pathway,signal transducer activity,anterior/posterior pattern formation,protein binding,extracellular region,extracellular matrix structural constituent,mesoderm formation,anatomical structure formation involved in morphogenesis,Spemann organizer formation at the anterior end of the primitive streak,proteinace…	CCAACTCGCCTGTGGACGGGGAGGCTCTCCCTCTCTCTCATCTTACATTTCTCACCCTACTCTGGATGGTGTGTGGTTTTTAAAGAAGGGGGCTTTCTTT	wingless-type MMTV integration site family, member 3
WNT3A	NM_033131.2		extracellular matrix structural constituent,cell-cell signaling,hemopoiesis,heart looping,axonogenesis,inner ear morphogenesis,signal transducer activity,Wnt receptor signaling pathway, calcium modulating pathway,multicellular organismal development,regulation of cell differentiation,extracellular region,proteinaceous extracellular matrix,in utero embryonic development,somitogenesis,protein bindi…	TCTCTCCGCGGGTGGGACTCTTCCCTGGGAACCGCCCTCCTGATTAAGGCGTGGCTTCTGCAGGAATCCCGGCTCCAGAGCAGGAAATTCAGCCCACCAG	wingless-type MMTV integration site family, member 3A
WNT4	NM_030761.3		Wnt receptor signaling pathway, calcium modulating pathway,signal transducer activity,cell-cell signaling,extracellular matrix structural constituent,multicellular organismal development,extracellular region,proteinaceous extracellular matrix	GGGTCAGCCCACAGGGCTTCCAGTGGTCAGGATGCTCTGACAACATCGCCTACGGTGTGGCCTTCTCACAGTCGTTTGTGGATGTGCGGGAGAGAAGCAA	wingless-type MMTV integration site family, member 4
WNT5A	NM_003392.3		cell-cell signaling,signal transduction,soluble fraction,extracellular space,receptor binding,receptor binding,signal transducer activity,signal transducer activity,Wnt receptor signaling pathway, calcium modulating pathway,extracellular region,embryonic limb morphogenesis,lung development,JNK cascade,anatomical structure morphogenesis,proteinaceous extracellular matrix,cell differentiation,carti…	ACCCTGTTCAGATGTCAGAAGTATATATTATAGGAGCACAGCCTCTCTGCAGCCAACTGGCAGGACTTTCTCAAGGACAGAAGAAACTGTGCCACTTGTA	wingless-type MMTV integration site family, member 5A
WNT5B	NM_032642.2		proteinaceous extracellular matrix,multicellular organismal development,Wnt receptor signaling pathway, calcium modulating pathway,extracellular region,signal transducer activity	GGTGCTCTCTTACTCTTTCATCCACGTGCACTTGTGCGGCATCTGCAGTTTACAGGAACGGCTCCTTCCCTAAAATGAGAAGTCCAAGGTCATCTCTGGC	wingless-type MMTV integration site family, member 5B
WNT6	NM_006522.3		extracellular region,cell-cell signaling,extracellular matrix structural constituent,multicellular organismal development,proteinaceous extracellular matrix,Wnt receptor signaling pathway, calcium modulating pathway,signal transducer activity,protein binding	ACCGCCAGGAGAGCGTGCAGCTCGAAGAGAACTGCCTGTGCCGCTTCCACTGGTGCTGCGTAGTACAGTGCCACCGCTGCCGTGTGCGCAAGGAGCTCAG	wingless-type MMTV integration site family, member 6
WNT7A	NM_004625.3		proteinaceous extracellular matrix,signal transducer activity,extracellular region,Wnt receptor signaling pathway, calcium modulating pathway,multicellular organismal development,regulation of axon diameter,dorsal/ventral pattern formation,skin morphogenesis,synapse organization,sex differentiation,anatomical structure morphogenesis,signal transduction,neurotransmitter secretion,cerebellar granul…	CTGCCTGGGCCACCTCTTTCTCAGCCTGGGCATGGTCTACCTCCGGATCGGTGGCTTCTCCTCAGTGGTAGCTCTGGGCGCAAGCATCATCTGTAACAAG	wingless-type MMTV integration site family, member 7A
WNT7B	NM_058238.1		organ morphogenesis,Wnt receptor signaling pathway, calcium modulating pathway,signal transducer activity,cell-cell signaling,multicellular organismal development,extracellular matrix structural constituent,extracellular region,proteinaceous extracellular matrix,synapse organization,positive regulation of osteoblast differentiation	GACACAGAAAAGCTACGCCGGCTGGCCTCTCCAGACCAGTTCCCAGGCTGGGTCTGCCGCTGGGCCCTGGGGCGGTGGGGACAGATGTTGACACAAATTA	wingless-type MMTV integration site family, member 7B
WNT8A	NM_058244.2		proteinaceous extracellular matrix,multicellular organismal development,Wnt receptor signaling pathway, calcium modulating pathway,extracellular region,signal transducer activity	AGAGAGGAAAACTGAGGTCATAAGCAGCTGTAACTGCAAATTCCAGTGGTGCTGTACGGTCAAGTGTGACCAGTGTAGGCATGTGGTGAGCAAGTATTAC	wingless-type MMTV integration site family, member 8A
WNT8B	NM_003393.2		multicellular organismal development,Wnt receptor signaling pathway, calcium modulating pathway,extracellular region,proteinaceous extracellular matrix,cell-cell signaling,signal transducer activity,nervous system development,signal transduction,signal transduction,signal transducer activity	TTTCCTGATGACTGGTCCAAAGGCTTACCTGATTTACTCCAGCAGTGTGGCAGCTGGTGCCCAGAGTGGTATTGAAGAATGCAAGTATCAGTTTGCCTGG	wingless-type MMTV integration site family, member 8B
WNT9A	NM_003395.1	WNT14	cell-cell signaling,extracellular matrix structural constituent,extracellular region,embryonic skeletal system morphogenesis,signal transducer activity,Wnt receptor signaling pathway, calcium modulating pathway,multicellular organismal development,proteinaceous extracellular matrix,negative regulation of chondrocyte differentiation,embryonic arm morphogenesis,positive regulation of cell different…	TCCTGGGCAGACGGTCAAGCAAGGATCTGCGAGCCCGTGTGGACTTCCACAACAACCTCGTGGGTGTGAAGGTGATCAAGGCTGGGGTGGAGACCACCTG	wingless-type MMTV integration site family, member 9A
WNT9B	NM_003396.1	WNT15	extracellular region,Wnt receptor signaling pathway, calcium modulating pathway,signal transducer activity,extracellular matrix structural constituent,cell-cell signaling,multicellular organismal development,proteinaceous extracellular matrix	GAGAGGAGGGCAGAGTGAGAAAGACATGGAGGGAAATAAGGGAGACCAAGAGCACAGCAGGACTGAAATTTTGGACGGGAGAGAGGGGCTATTCCATCTT	wingless-type MMTV integration site family, member 9B
ZIC2	NM_007129.2		metal ion binding,DNA binding,cell differentiation,nervous system development,multicellular organismal development,nucleus,brain development,zinc ion binding,intracellular	AACCAAACCTCCCTGCTAATCTCCATGCCCACGTTCTTTCCCACCCTGTTCCCAGTCTTCTGACAAACTGTGTACATAGCGGACTCCTCCTTTCTCCTCC	Zic family member 2 (odd-paired homolog, Drosophila)
Internal Reference Genes
CLTC	NM_004859.2	CLTCL2, Hc	post-Golgi vesicle-mediated transport,membrane organization,cytoplasmic vesicle,internal side of plasma membrane,melanosome,intracellular protein transport,structural molecule activity,plasma membrane,plasma membrane,clathrin coat of coated pit,protein binding,protein binding,protein binding,protein binding,protein binding,vesicle-mediated transport,clathrin coat of trans-Golgi network vesicle	GGGTATCAACCCAGCAAACATTGGCTTCAGTACCCTGACTATGGAGTCTGACAAATTCATCTGCATTAGAGAAAAAGTAGGAGAGCAGGCCCAGGTGGTA	clathrin, heavy chain (Hc)
GAPDH	NM_002046.3	GAPD,	oxidation reduction,protein binding,glyceraldehyde-3-phosphate dehydrogenase (phosphorylating) activity,glycolysis,cytoplasm,glyceraldehyde-3-phosphate dehydrogenase (phosphorylating) activity,perinuclear region of cytoplasm,oxidoreductase activity,membrane,NAD or NADH binding,glucose metabolic process	TCCTCCTGTTCGACAGTCAGCCGCATCTTCTTTTGCGTCGCCAGCCGAGCCACATCGCTCAGACACCATGGGGAAGGTGAAGGTCGGAGTCAACGGATTT	glyceraldehyde-3-phosphate dehydrogenase
GUSB	NM_000181.1		metabolic process,lysosome,glycosaminoglycan catabolic process,carbohydrate metabolic process,beta-glucuronidase activity,cation binding	CGGTCGTGATGTGGTCTGTGGCCAACGAGCCTGCGTCCCACCTAGAATCTGCTGGCTACTACTTGAAGATGGTGATCGCTCACACCAAATCCTTGGACCC	glucuronidase, beta
HPRT1	NM_000194.1	HPRT, HGPRT	purine nucleotide biosynthetic process,protein homotetramerization,magnesium ion binding,hypoxanthine phosphoribosyltransferase activity,cytoplasm,hypoxanthine metabolic process,positive regulation of dopamine metabolic process,protein homodimerization activity,purine binding,grooming behavior,central nervous system neuron development,lymphocyte proliferation,purine ribonucleoside salvage,hypoxan…	TGTGATGAAGGAGATGGGAGGCCATCACATTGTAGCCCTCTGTGTGCTCAAGGGGGGCTATAAATTCTTTGCTGACCTGCTGGATTACATCAAAGCACTG	hypoxanthine phosphoribosyltransferase 1
PGK1	NM_000291.2		ATP binding,phosphorylation,phosphoglycerate kinase activity,transferase activity,cytoplasm,nucleotide binding,glycolysis	GCAAGAAGTATGCTGAGGCTGTCACTCGGGCTAAGCAGATTGTGTGGAATGGTCCTGTGGGGGTATTTGAATGGGAAGCTTTTGCCCGGGGAACCAAAGC	phosphoglycerate kinase 1
TUBB	NM_178014.2	OK/SW-cl.56, MGC16435, M4, Tubb5	cytosol,cytosol,nucleotide binding,cytoskeleton,cell motion,natural killer cell mediated cytotoxicity,MHC class I protein binding,flotillin complex,cytosol,cytosol,structural constituent of cytoskeleton,spindle assembly,GTPase activity,GTP binding,microtubule,microtubule-based movement,protein polymerization,cytosol	TGGTGGATCTAGAACCTGGGACCATGGACTCTGTTCGCTCAGGTCCTTTTGGCCAGATCTTTAGACCAGACAACTTTGTATTTGGTCAGTCTGGGGCAGG	tubulin, beta
© 2009 NanoString Technologies			LBL-10061

## Sheet: normalised Data
	Supplementary Data 2: Normalised counts from nanoString Stem Cell panel
	Normalised mRNA counts at 24 h post transfection						Ratio miR25 to MOCK at 24 hours			Normalised mRNA counts at 48 h post transfection						Ratio miR25 to MOCK at 48 hours				Corrected for transfection efficiency						24 hours			48hours
																										Average Ratio	2way ANOVA with FDR correction (Two-stage linear step-up procedure of Benjamini, Krieger and Yekutieli)		Average Ratio	2way ANOVA with FDR correction (Two-stage linear step-up procedure of Benjamini, Krieger and Yekutieli)
Symbol	MOCKA-24h	miR25A-24h	MOCKC-24h	miR25C-24h	MOCKD-24h	miR25D-424h	miR25A-24h ratio	miR25C-24h ratio	miR25D-24h ratio	MOCKA-48h	miR25A-48h	MOCKC-48h	miR25C-48h	MOCKD-48h	miR25D-48h	miR25A-48h ratio	miR25C-48h ratio	miR25D-48h ratio	Average Ratio 48 hours	miR25A-24h ratio	miR25C-24h ratio	miR25D-24h ratio	miR25A-48h ratio	miR25C-48h ratio	miR25D-48h ratio		q value (0.05 FDR)	Individual P Value		q value (0.05 FDR)	Individual P Value
PRKCE	0.0612562	0.0574446	0.0687658	0.0715067	0.0839227	0.0696373	0.937776	1.03986	0.829779	0.0752207	0.0475166	0.117314	0.0908573	0.110608	0.0948111	0.631696	0.77448	0.857183	0.754453	0.553288	0.779894	0.672121	0.265312	0.472433	0.557169	0.668434	0.0062	0.0115	0.431638	0.0286	0.0325
NOTCH3	0.010288	0.00787359	0.0134857	0.0153999	0.0121248	0.00852278	0.765316	1.14195	0.70292	0.0310152	0.0189574	0.045539	0.0312472	0.027965	0.0270345	0.61123	0.686163	0.966727	0.754707	0.451536	0.856461	0.569366	0.256717	0.41856	0.628372	0.625788	0.0032	0.0056	0.43455	0.0243	0.0253
RAB23	0.0261448	0.034709	0.0255225	0.0322712	0.0330461	0.0259841	1.32757	1.26442	0.786299	0.0352931	0.0179726	0.0270515	0.0225942	0.0413214	0.0384575	0.509238	0.835226	0.930693	0.758386	0.783266	0.948317	0.636902	0.21388	0.509488	0.60495	0.789495	0.0246	0.0839	0.442773	0.0286	0.0309
PLAU	0.500715	0.522594	0.56807	0.55842	0.541337	0.601791	1.04369	0.983011	1.11168	1.18891	0.658092	0.804614	0.682151	0.60396	0.572293	0.553524	0.8478	0.947569	0.782964	0.61578	0.737258	0.900457	0.23248	0.517158	0.61592	0.751165	0.018	0.0575	0.455186	0.021	0.0214
NOTCH1	0.0476647	0.0492449	0.0513793	0.051889	0.0511144	0.0600752	1.03315	1.00992	1.17531	0.0780726	0.0573646	0.060764	0.0427847	0.0630255	0.0620651	0.734759	0.704112	0.984761	0.807877	0.60956	0.757439	0.952	0.308599	0.429508	0.640095	0.773	0.0246	0.0844	0.459401	0.0286	0.0314
FRAT1	0.0227469	0.0280002	0.0206186	0.0232471	0.0325706	0.0251526	1.23094	1.12748	0.772249	0.0395711	0.0219118	0.052064	0.0408618	0.0329736	0.0338883	0.553733	0.784837	1.02774	0.78877	0.726257	0.845609	0.625521	0.232568	0.47875	0.668031	0.732462	0.0114	0.0279	0.459783	0.0286	0.0321
GAS1	0.00500244	0.00824631	0.00724437	0.0118688	0.0097474	0.0101858	1.64846	1.63834	1.04497	0.0238852	0.0169878	0.023789	0.0216327	0.012939	0.0110422	0.711226	0.909355	0.853408	0.824663	0.97259	1.22876	0.846427	0.298715	0.554707	0.554715	1.01592	0.2619	0.9435	0.469379	0.0286	0.033
CXCL12	4.77866	4.7268	5.0021	4.73271	5.48779	4.8083	0.989147	0.946145	0.876183	0.50872	0.314397	4.99041	4.57796	4.92475	4.54903	0.618017	0.917352	0.923706	0.819692	0.583596	0.709609	0.709708	0.259567	0.559585	0.600409	0.667638	0.006	0.0109	0.473187	0.0452	0.0882
FBXW2	0.345923	0.34518	0.395543	0.3952	0.386805	0.398908	0.997852	0.999133	1.03129	0.33475	0.287808	0.452264	0.382178	0.458709	0.403232	0.85977	0.845033	0.87906	0.861287	0.588733	0.74935	0.835343	0.361103	0.51547	0.571389	0.724475	0.0136	0.0367	0.482654	0.0381	0.0483
NCSTN	0.480328	0.485323	0.477126	0.483088	0.509955	0.472079	1.0104	1.0125	0.925725	0.445977	0.35182	0.658889	0.578314	0.65989	0.601993	0.788875	0.877711	0.912263	0.859616	0.596135	0.759372	0.749837	0.331327	0.535404	0.592971	0.701781	0.0106	0.0216	0.486567	0.0399	0.0533
MAML3	0.0265223	0.0339636	0.0237393	0.0236394	0.0263893	0.0280628	1.28057	0.995794	1.06342	0.0167553	0.0150182	0.0727265	0.0735512	0.0555125	0.0445498	0.896325	1.01134	0.802517	0.903394	0.755534	0.746845	0.861367	0.376456	0.616917	0.521636	0.787915	0.0289	0.1017	0.505003	0.0431	0.0802
MME	0.393116	0.386553	0.463751	0.461508	0.412481	0.437988	0.983306	0.995163	1.06184	0.367547	0.322276	0.318501	0.277379	0.235824	0.226556	0.876828	0.870889	0.960702	0.902806	0.580151	0.746372	0.860087	0.368268	0.531242	0.624456	0.72887	0.0139	0.0382	0.507989	0.0372	0.0464
PSEN2	0.123173	0.134224	0.133408	0.139777	0.141456	0.145719	1.08972	1.04774	1.03013	0.210689	0.189328	0.126014	0.121624	0.150677	0.129842	0.898612	0.965161	0.861722	0.908498	0.642933	0.785804	0.834408	0.377417	0.588748	0.560119	0.754381	0.0191	0.0619	0.508762	0.0372	0.0458
KAT2B	0.182825	0.176341	0.192255	0.177443	0.181872	0.197687	0.964533	0.922957	1.08695	0.155076	0.110544	0.219539	0.203347	0.187407	0.191526	0.712837	0.926247	1.02198	0.887021	0.569074	0.692218	0.880433	0.299392	0.565011	0.664286	0.713909	0.0112	0.0266	0.509563	0.0416	0.0633
CD44	2.88716	2.95344	2.78596	2.69519	2.80559	2.79402	1.02296	0.967416	0.995876	3.01275	2.45437	1.82687	1.72052	1.91456	1.80446	0.81466	0.941787	0.942493	0.899647	0.603544	0.725562	0.806659	0.342157	0.57449	0.61262	0.711922	0.0112	0.0255	0.509756	0.0364	0.0429
FZD6	0.208875	0.216594	0.238173	0.227664	0.234651	0.237183	1.03695	0.955878	1.01079	0.301952	0.273036	0.220626	0.214885	0.240833	0.215895	0.904235	0.973976	0.896453	0.924888	0.611802	0.716909	0.81874	0.379779	0.594125	0.582694	0.715817	0.0118	0.0302	0.518866	0.0399	0.0535
COL1A1	1.60616	1.72907	1.59922	1.57227	1.66395	1.63866	1.07653	0.983143	0.9848	1.12902	0.822554	2.21293	2.36566	2.83865	2.62615	0.728554	1.06901	0.92514	0.90757	0.63515	0.737357	0.797688	0.305993	0.652099	0.601341	0.723398	0.0127	0.0331	0.519811	0.0452	0.0892
ADAM17	0.286649	0.299336	0.32243	0.323399	0.339733	0.344861	1.04426	1.003	1.01509	0.354714	0.265157	0.400064	0.365833	0.409457	0.434455	0.747525	0.914436	1.06105	0.907671	0.616114	0.752253	0.822227	0.313961	0.557806	0.689684	0.730198	0.014	0.0414	0.520484	0.0416	0.0661
RBPJ	1.75869	1.7287	1.68393	1.70449	1.71816	1.63326	0.982948	1.01221	0.950585	1.18749	1.01361	1.23418	1.22922	1.27178	1.17086	0.853571	0.995978	0.920646	0.923398	0.57994	0.759158	0.769974	0.3585	0.607547	0.59842	0.703024	0.0106	0.0212	0.521489	0.0416	0.063
AXIN1	0.208498	0.21473	0.229257	0.225702	0.256048	0.245913	1.02989	0.984497	0.960421	0.27058	0.295686	0.209751	0.189887	0.239998	0.206757	1.09278	0.905295	0.861494	0.953191	0.607636	0.738373	0.777941	0.458969	0.55223	0.559971	0.707983	0.0112	0.027	0.523724	0.0416	0.0605
FZD3	0.0216143	0.0257639	0.0277515	0.0244241	0.0254383	0.0268156	1.19198	0.8801	1.05414	0.0809246	0.0691822	0.045539	0.0475919	0.0329736	0.0293191	0.854897	1.04508	0.889168	0.929715	0.70327	0.660075	0.853854	0.359057	0.637499	0.577959	0.739066	0.014	0.0428	0.524838	0.0365	0.0438
PRKCI	0.509777	0.525203	0.576095	0.549003	0.574621	0.553565	1.03026	0.952974	0.963356	0.795343	0.773314	0.507726	0.465824	0.512969	0.480147	0.972303	0.917471	0.936016	0.94193	0.607854	0.71473	0.780319	0.408367	0.559657	0.60841	0.700968	0.0107	0.0225	0.525478	0.0399	0.0541
FZD5	0.0491749	0.0436542	0.0464754	0.0514966	0.049688	0.052176	0.887734	1.10804	1.05007	0.0609608	0.065243	0.065114	0.0629752	0.0671994	0.0559728	1.07024	0.967152	0.832936	0.956778	0.523763	0.83103	0.85056	0.449503	0.589963	0.541408	0.735117	0.0139	0.0396	0.526958	0.0416	0.0655
SMO	0.0559706	0.0585628	0.0598497	0.0569896	0.062526	0.0642326	1.04631	0.952212	1.02729	0.102314	0.111529	0.108614	0.102395	0.0989208	0.0841495	1.09006	0.94274	0.850676	0.961158	0.617324	0.714159	0.832109	0.457824	0.575071	0.552939	0.721197	0.0127	0.0337	0.528612	0.0416	0.0657
JUN	0.971511	1.04477	0.938982	1.04494	1.04582	0.999244	1.0754	1.11284	0.95546	1.1333	1.01853	0.943814	0.833099	0.792619	0.8236	0.898728	0.882695	1.03909	0.94017	0.634489	0.834633	0.773923	0.377466	0.538444	0.675406	0.747681	0.0162	0.0508	0.530439	0.0404	0.0569
STK36	0.0706948	0.0734713	0.0651994	0.0726838	0.0834472	0.078368	1.03928	1.11479	0.939132	0.0723687	0.0711518	0.0879515	0.0783584	0.0838949	0.083388	0.983185	0.890928	0.993959	0.956024	0.613172	0.836095	0.760697	0.412938	0.543466	0.646073	0.736655	0.014	0.0409	0.534159	0.0427	0.0721
BMP1	0.705721	0.76374	0.746839	0.796972	0.799525	0.75728	1.08221	1.06713	0.947163	0.980721	0.775284	1.04169	1.03885	1.12486	1.14649	0.790525	0.997275	1.01923	0.935677	0.638506	0.800345	0.767202	0.33202	0.608338	0.662499	0.735351	0.014	0.0427	0.534286	0.0427	0.0731
PGK1	6.4995	6.4316	5.66902	5.49466	5.60856	5.49054	0.989553	0.969243	0.978958	8.21902	7.20504	5.16114	5.07888	5.06249	4.97625	0.876631	0.984061	0.982964	0.947885	0.583836	0.726932	0.792956	0.368185	0.600277	0.638926	0.701241	0.0096	0.0187	0.535796	0.0399	0.0543
ADAR	1.1365	1.10142	1.35358	1.39453	1.32446	1.36385	0.969136	1.03025	1.02974	1.38713	1.23715	1.40057	1.45612	1.53223	1.4115	0.891883	1.03966	0.921209	0.950919	0.57179	0.772687	0.834093	0.374591	0.634195	0.598786	0.72619	0.0139	0.0398	0.535857	0.0427	0.071
MAML1	0.211518	0.222557	0.227473	0.23865	0.217533	0.245498	1.05219	1.04913	1.12855	0.0880545	0.0908478	0.261951	0.252382	0.252519	0.22808	1.03172	0.963467	0.903216	0.966135	0.620792	0.786851	0.914126	0.433323	0.587715	0.58709	0.773923	0.0246	0.0826	0.536043	0.0452	0.0887
CTBP2	0.0959901	0.0999341	0.11513	0.11035	0.108172	0.107886	1.04109	0.958483	0.997352	0.0652388	0.0681974	0.095564	0.0947032	0.0863992	0.0757727	1.04535	0.990992	0.877007	0.971116	0.614241	0.718862	0.807855	0.439047	0.604505	0.570055	0.713653	0.0118	0.0292	0.537869	0.043	0.0776
RAC1	3.50897	3.54233	3.62943	3.56818	3.63245	3.55899	1.00951	0.983123	0.979775	3.65301	3.51795	3.25476	3.0954	3.16421	3.07013	0.963027	0.951039	0.970265	0.961443	0.595608	0.737342	0.793618	0.404471	0.580134	0.630672	0.708856	0.0112	0.0251	0.538426	0.0418	0.0675
PPP2R5E	1.14027	1.1167	1.21093	1.28035	1.27025	1.27862	0.979328	1.05733	1.00659	1.08054	1.06088	1.23636	1.20422	1.301	1.22341	0.981802	0.974007	0.94036	0.96539	0.577804	0.793001	0.815338	0.412357	0.594144	0.611234	0.728714	0.0139	0.0391	0.539245	0.043	0.0758
DTX3L	0.509777	0.490913	0.714295	0.705161	0.701575	0.767258	0.962997	0.987211	1.09362	1.24168	1.03133	0.865514	0.827331	0.798462	0.8434	0.830597	0.955884	1.05628	0.947587	0.568168	0.740409	0.885834	0.348851	0.583089	0.686582	0.73147	0.0162	0.0511	0.539507	0.0404	0.0562
GSK3B	0.65513	0.724978	0.753972	0.802857	0.81474	0.752291	1.10662	1.06484	0.923351	0.582871	0.607868	0.744801	0.716763	0.745871	0.685	1.04289	0.962355	0.918389	0.974543	0.652904	0.798628	0.747914	0.438012	0.587037	0.596953	0.733149	0.014	0.0421	0.540667	0.043	0.0776
MYC	0.515817	0.55502	0.517248	0.576468	0.526122	0.560217	1.076	1.11449	1.0648	0.460236	0.420756	0.467489	0.491783	0.425318	0.395617	0.914216	1.05197	0.930168	0.965451	0.634841	0.835867	0.862491	0.383971	0.6417	0.604609	0.777733	0.0249	0.0865	0.543427	0.0427	0.0735
RHOA	1.7281	1.70037	1.65852	1.69704	1.70627	1.62868	0.983951	1.02323	0.954528	1.66662	1.61433	1.95737	1.93108	1.95796	1.88594	0.968627	0.986569	0.963215	0.972804	0.580531	0.767419	0.773167	0.406823	0.601807	0.62609	0.707039	0.0107	0.0231	0.544907	0.0431	0.0798
SMAD4	0.704966	0.70746	0.743273	0.734587	0.769569	0.734414	1.00354	0.988315	0.954319	0.591427	0.539916	0.723051	0.753299	0.73168	0.695662	0.912905	1.04183	0.950773	0.968504	0.592088	0.741236	0.772998	0.38342	0.635518	0.618002	0.702107	0.0107	0.0226	0.545647	0.0439	0.0827
MAML2	0.181315	0.193113	0.173976	0.181759	0.171412	0.184799	1.06507	1.04473	1.0781	0.156502	0.136149	0.180389	0.162005	0.165703	0.184672	0.869949	0.898086	1.11448	0.960838	0.628391	0.783549	0.873261	0.365379	0.547833	0.72441	0.761733	0.0191	0.0626	0.545874	0.043	0.0779
CREBBP	0.0688071	0.0786893	0.105322	0.101718	0.102942	0.113706	1.14362	0.965782	1.10457	0.0937585	0.0928174	0.0553265	0.0610523	0.0905731	0.0765342	0.989963	1.10349	0.844999	0.979484	0.674737	0.724336	0.894699	0.415784	0.673129	0.54925	0.764591	0.0246	0.0823	0.546054	0.0416	0.0637
CDC42	1.93575	1.77864	1.90906	1.82063	1.81088	1.75216	0.918837	0.953677	0.967575	1.26021	1.18299	1.65613	1.61476	1.62155	1.63083	0.938723	0.97502	1.00572	0.973154	0.542114	0.715258	0.783735	0.394263	0.594762	0.653718	0.680369	0.0068	0.0129	0.547581	0.0448	0.0853
CDH2	2.7335	2.63514	2.65891	2.75286	2.76042	2.77489	0.964017	1.03534	1.00524	2.45519	2.17075	1.63003	1.61284	1.78266	1.857	0.884146	0.989452	1.0417	0.971767	0.56877	0.776502	0.814248	0.371341	0.603566	0.677106	0.71984	0.0118	0.0303	0.550671	0.0416	0.0654
FZD1	0.136765	0.170004	0.126721	0.156648	0.161426	0.161517	1.24304	1.23617	1.00056	0.226375	0.203115	0.192352	0.182195	0.154851	0.16868	0.89725	0.9472	1.08931	0.977919	0.733395	0.927124	0.810455	0.376845	0.577792	0.708049	0.823658	0.0462	0.1644	0.554229	0.0418	0.0683
NLK	0.206988	0.225539	0.214991	0.210401	0.22847	0.235104	1.08962	0.978649	1.02904	0.224949	0.22675	0.215189	0.212962	0.21412	0.231126	1.00801	0.98965	1.07942	1.02569	1.84682	1.30487	1.27042	2.40002	1.62238	1.66065	1.47404	0.0003	0.0003	1.89435	0.0006	0.0005
TUBB	10.8057	10.8121	10.8988	11.3568	11.2316	11.0661	1.00059	1.04203	0.985263	9.32273	9.92708	12.1549	12.4965	12.4035	12.3509	1.06483	1.02811	0.995763	1.02956	1.69591	1.38937	1.21637	2.5353	1.68542	1.53194	1.43389	0.0007	0.0009	1.91755	0.0009	0.0008
PRKACB	0.242099	0.230757	0.249318	0.28534	0.254621	0.282499	0.953151	1.14448	1.10949	0.321916	0.323261	0.310889	0.326413	0.294258	0.314133	1.00418	1.04994	1.06754	1.04055	1.61551	1.52598	1.36974	2.3909	1.72121	1.64237	1.50374	0.0002	0.0001	1.91816	0.0004	0.0003
FGFR1	1.1599	1.24156	1.3839	1.50439	1.42716	1.39836	1.0704	1.08707	0.979818	0.975017	1.01853	0.998189	1.10904	1.2075	1.14649	1.04463	1.11105	0.949472	1.03505	1.81424	1.44942	1.20965	2.48721	1.82139	1.46073	1.4911	0.0003	0.0003	1.92311	0.0006	0.0006
CCNE1	0.152621	0.153978	0.13207	0.125259	0.13575	0.13782	1.00889	0.948429	1.01524	0.177892	0.180465	0.148852	0.167774	0.135651	0.135934	1.01446	1.12712	1.00209	1.04789	1.70998	1.26457	1.25339	2.41539	1.84774	1.54167	1.40931	0.0008	0.0012	1.93493	0.0003	0.0002
CSNK2A1	0.956031	0.919535	0.917138	1.00296	1.00351	0.984693	0.961825	1.09357	0.981252	0.82101	0.906262	0.906839	0.92636	0.991295	0.972861	1.10384	1.02153	0.981403	1.03559	1.63021	1.4581	1.21142	2.62818	1.67463	1.50985	1.43324	0.0007	0.001	1.93756	0.0006	0.0005
LDLR	0.169233	0.192367	0.190471	0.193529	0.177593	0.180226	1.1367	1.01605	1.01482	0.267728	0.255309	0.166252	0.184118	0.124799	0.141265	0.953613	1.10747	1.13194	1.06434	1.92661	1.35474	1.25287	2.27051	1.81552	1.74144	1.51141	0.0002	0.0001	1.94249	0.0002	<0.0001
CCND2	0.0412465	0.0332182	0.0625245	0.0616979	0.0601486	0.0588279	0.805357	0.98678	0.978043	0.0253112	0.0288054	0.0422765	0.0514377	0.0513387	0.039219	1.13805	1.2167	0.763928	1.03956	1.36501	1.31571	1.20746	2.70964	1.99459	1.17527	1.29606	0.0112	0.027	1.95983	0.0021	0.0021
CSNK1D	1.42456	1.45923	1.34333	1.48399	1.43715	1.48774	1.02433	1.10471	1.03521	1.46413	1.61039	1.91496	2.03107	1.97299	1.96742	1.0999	1.06064	0.997179	1.05257	1.73616	1.47294	1.27803	2.61881	1.73875	1.53412	1.49571	0.0002	0.0001	1.96389	0.0006	0.0005
CSNK1E	0.874104	0.929225	0.902426	0.997858	0.9474	0.991345	1.06306	1.10575	1.04638	1.07484	1.19875	0.941639	1.02058	1.01884	0.970576	1.11528	1.08384	0.952626	1.05058	1.8018	1.47433	1.29183	2.65544	1.77678	1.46558	1.52265	0.0001	<0.0001	1.96593	0.0003	0.0002
GLI1	0.0242571	0.0194277	0.0188354	0.0314865	0.0287667	0.0284786	0.80091	1.67167	0.989983	0.0153293	0.0120638	0.034664	0.0495148	0.0471648	0.0521651	0.786975	1.42842	1.10602	1.10714	1.35747	2.22889	1.2222	1.87375	2.34167	1.70157	1.60286	0.0001	<0.0001	1.97233	0.0003	0.0002
HDAC1	1.28223	1.36195	1.40396	1.50047	1.48184	1.53847	1.06217	1.06874	1.03821	2.18853	2.48982	1.83557	1.83301	1.75845	1.81055	1.13767	0.998606	1.02963	1.0553	1.80029	1.42498	1.28174	2.70873	1.63706	1.58404	1.50234	0.0002	0.0002	1.97661	0.0002	<0.0001
KAT2A	0.285894	0.291509	0.288995	0.328499	0.310253	0.305781	1.01964	1.1367	0.985586	0.280562	0.283869	0.310889	0.345642	0.320971	0.354494	1.01178	1.11179	1.10444	1.07601	1.72821	1.5156	1.21677	2.40901	1.8226	1.69914	1.48686	0.0003	0.0002	1.97692	0.0003	0.0002
HPRT1	2.31745	2.25758	2.17699	2.15688	2.0781	2.05815	0.974166	0.99076	0.990399	2.37961	2.72814	2.05198	2.05414	1.85696	1.89508	1.14646	1.00105	1.02053	1.05602	1.65113	1.32101	1.22272	2.72968	1.64107	1.57004	1.39829	0.0011	0.0018	1.98027	0.0002	<0.0001
DVL3	0.2051	0.258338	0.263584	0.275531	0.260327	0.289151	1.25957	1.04533	1.11072	0.331898	0.332124	0.294576	0.346604	0.316797	0.337741	1.00068	1.17662	1.06611	1.08114	2.13487	1.39377	1.37126	2.38257	1.92888	1.64017	1.6333	<0.0001	<0.0001	1.98387	0.0003	0.0001
PPARD	0.216049	0.237838	0.194484	0.217855	0.210877	0.227621	1.10086	1.12017	1.0794	0.169336	0.190313	0.206489	0.222576	0.222467	0.219703	1.12388	1.07791	0.987572	1.06312	1.86586	1.49356	1.33259	2.6759	1.76706	1.51934	1.56401	<0.0001	<0.0001	1.98744	0.0004	0.0003
MAPK9	0.674762	0.650062	0.817277	0.771076	0.786211	0.777651	0.963394	0.94347	0.989113	0.276284	0.306519	0.754589	0.810024	0.795958	0.810654	1.10943	1.07346	1.01846	1.06712	1.63287	1.25796	1.22113	2.64151	1.75978	1.56687	1.37065	0.0033	0.006	1.98938	0.0018	0.0017
SNW1	0.211518	0.202803	0.211424	0.225702	0.21896	0.207249	0.958799	1.06753	0.946516	0.212115	0.232659	0.240201	0.24469	0.207442	0.22808	1.09685	1.01869	1.09949	1.07168	1.62508	1.42338	1.16854	2.61155	1.66998	1.69152	1.40567	0.0012	0.0019	1.99102	0.0003	0.0002
CTBP1	0.506001	0.532658	0.600614	0.640422	0.613611	0.583914	1.05268	1.06628	0.951604	0.540091	0.624609	0.682814	0.723494	0.684933	0.668246	1.15649	1.05958	0.975638	1.0639	1.7842	1.4217	1.17482	2.75354	1.73701	1.50098	1.46024	0.0005	0.0007	1.99718	0.0004	0.0003
MAP3K7IP1	0.0178389	0.0231549	0.021956	0.0244241	0.0244874	0.0263998	1.298	1.11241	1.0781	0.0196073	0.0248662	0.0270515	0.0274014	0.0262954	0.0224653	1.26821	1.01293	0.854342	1.04516	2.2	1.48321	1.33099	3.01955	1.66055	1.31437	1.6714	<0.0001	<0.0001	1.99816	0.0006	0.0005
NCOR2	0.420299	0.486441	0.566287	0.627474	0.622645	0.610938	1.15737	1.10805	0.981198	0.637058	0.733922	0.525126	0.549471	0.605629	0.608847	1.15205	1.04636	1.00531	1.06791	1.96164	1.4774	1.21136	2.74297	1.71534	1.54664	1.55013	0.0002	0.0001	2.00165	0.0002	<0.0001
CSNK1G1	0.199437	0.202803	0.234606	0.237473	0.21896	0.243835	1.01688	1.01222	1.1136	0.185021	0.218872	0.259776	0.289878	0.28758	0.258541	1.18295	1.11588	0.899023	1.06595	1.72353	1.34963	1.37482	2.81656	1.8293	1.38311	1.48266	0.0003	0.0003	2.00966	0.0006	0.0005
PPP2CA	3.31643	3.20055	3.53091	3.51913	3.24303	3.41098	0.965059	0.996665	1.05179	2.41811	2.86995	2.87522	2.96656	3.0966	3.09069	1.18686	1.03177	0.998091	1.07224	1.63569	1.32889	1.2985	2.82585	1.69143	1.53553	1.42103	0.0008	0.0012	2.0176	0.0003	0.0002
FOSL1	1.63561	1.87853	1.83238	2.09017	1.88077	1.93342	1.14852	1.14069	1.02799	1.95752	2.24854	1.54521	1.56765	1.60319	1.74963	1.14867	1.01452	1.09134	1.08485	1.94665	1.52092	1.26913	2.73493	1.66316	1.67899	1.5789	<0.0001	<0.0001	2.02569	0.0001	<0.0001
CCND3	0.234548	0.254611	0.24486	0.29201	0.296464	0.284578	1.08554	1.19256	0.959908	0.274858	0.311443	0.314151	0.35045	0.322641	0.331648	1.1331	1.11554	1.02792	1.09219	1.83989	1.59008	1.18507	2.69786	1.82876	1.58141	1.53835	0.0001	<0.0001	2.03601	0.0002	0.0001
PPP2R5C	0.131102	0.143542	0.11513	0.129968	0.129569	0.134909	1.09489	1.12888	1.04122	0.105166	0.107589	0.146677	0.194694	0.161529	0.160303	1.02304	1.32737	0.99241	1.11427	1.85574	1.50517	1.28545	2.43581	2.17602	1.52679	1.54879	<0.0001	<0.0001	2.0462	0.0003	0.0001
PRKCZ	0.0929698	0.0984432	0.10978	0.121728	0.130996	0.105391	1.05887	1.10884	0.804542	0.130834	0.110544	0.095564	0.120662	0.101425	0.135934	0.844916	1.26263	1.34024	1.14926	1.7947	1.47845	0.993262	2.0117	2.06989	2.0619	1.42214	0.0023	0.0038	2.04783	0.0002	<0.0001
LOC652788	0.445594	0.486068	0.503428	0.529778	0.541337	0.518642	1.09083	1.05234	0.958076	0.333324	0.378409	0.398976	0.446595	0.426987	0.453494	1.13526	1.11935	1.06208	1.10556	1.84887	1.40312	1.18281	2.703	1.835	1.63397	1.47827	0.0004	0.0004	2.05732	0.0002	0.0001
FURIN	0.0941024	0.0991886	0.089273	0.108388	0.0986627	0.103313	1.05405	1.21412	1.04713	0.190725	0.244477	0.214101	0.226422	0.208276	0.193049	1.28182	1.05755	0.926888	1.08875	1.78652	1.61883	1.29275	3.05196	1.73368	1.42598	1.56604	<0.0001	<0.0001	2.07054	0.0002	<0.0001
DTX3	0.0827761	0.0962069	0.104876	0.116235	0.115305	0.11828	1.16225	1.10831	1.0258	0.119426	0.13024	0.141239	0.17835	0.171546	0.173249	1.09055	1.26275	1.00993	1.12107	1.96992	1.47774	1.26642	2.59654	2.07008	1.55373	1.57136	<0.0001	<0.0001	2.07345	0.0002	0.0001
GLI2	0.22964	0.265046	0.259126	0.281809	0.280773	0.287072	1.15418	1.08754	1.02244	0.323342	0.370531	0.266301	0.316799	0.357701	0.36744	1.14594	1.18962	1.02723	1.12093	1.95624	1.45005	1.26227	2.72843	1.9502	1.58035	1.55619	<0.0001	<0.0001	2.08633	0.0001	<0.0001
WNT5B	0.543	0.552411	0.541768	0.544687	0.505201	0.511159	1.01733	1.00539	1.01179	0.109444	0.13024	0.169514	0.195656	0.24918	0.251687	1.19001	1.15422	1.01006	1.1181	1.72429	1.34052	1.24913	2.83336	1.89216	1.55394	1.43798	0.0005	0.0007	2.09315	0.0004	0.0003
PSENEN	0.577357	0.553902	0.548455	0.612172	0.530401	0.540261	0.959376	1.11618	1.01859	0.775379	0.977168	0.632789	0.639847	0.591438	0.643877	1.26025	1.01115	1.08866	1.12002	1.62606	1.48823	1.25752	3.00058	1.65763	1.67487	1.45727	0.0003	0.0004	2.11103	<0.0001	<0.0001
BTRC	0.119398	0.129751	0.117805	0.133499	0.137177	0.1241	1.08671	1.13322	0.904671	0.119426	0.150921	0.095564	0.128354	0.115616	0.0879572	1.26371	1.34312	0.760768	1.12253	1.84189	1.51096	1.11688	3.00884	2.20184	1.17041	1.48991	0.0003	0.0003	2.12703	<0.0001	<0.0001
LFNG	0.155642	0.183049	0.251101	0.257483	0.250817	0.242172	1.17609	1.02542	0.96553	0.118	0.147966	0.152114	0.180273	0.217459	0.214372	1.25395	1.18511	0.985805	1.14162	1.99338	1.36722	1.19201	2.98559	1.94281	1.51662	1.51754	0.0005	0.0006	2.14834	0.0002	0.0001
PRKCH	0.0174613	0.0160733	0.0170521	0.0181464	0.02211	0.0172534	0.920509	1.06417	0.780347	0.0381451	0.0416078	0.025964	0.0322087	0.0196172	0.0232268	1.09078	1.24051	1.184	1.17176	1.56018	1.4189	0.963391	2.59709	2.03362	1.82154	1.31416	0.0112	0.0267	2.15075	<0.0001	<0.0001
PRKCD	0.147336	0.152859	0.167289	0.181759	0.190431	0.193114	1.03749	1.08649	1.01409	0.183595	0.238568	0.224976	0.269688	0.243337	0.249403	1.29942	1.19874	1.02493	1.17436	1.75846	1.44866	1.25196	3.09386	1.96514	1.57681	1.48636	0.0003	0.0003	2.21194	<0.0001	<0.0001
WNT3	0.0623888	0.0794347	0.0839233	0.10211	0.0924814	0.0808625	1.27322	1.21671	0.874364	0.102314	0.118422	0.110789	0.127393	0.114782	0.154211	1.15743	1.14987	1.34352	1.21694	2.158	1.62228	1.07946	2.7558	1.88503	2.06695	1.61991	<0.0001	<0.0001	2.23592	<0.0001	<0.0001
NUMBL	0.123551	0.142423	0.14812	0.146054	0.173314	0.156944	1.15275	0.986056	0.905549	0.159354	0.212963	0.186914	0.212	0.19325	0.21818	1.33642	1.13421	1.129	1.19988	1.95382	1.31474	1.11796	3.18194	1.85937	1.73692	1.46217	0.0009	0.0013	2.25941	<0.0001	<0.0001
DTX2	0.0219918	0.0313546	0.0393425	0.0467884	0.0444577	0.0376249	1.42574	1.18926	0.84631	0.0352931	0.0445622	0.0335765	0.0447076	0.0396518	0.0445498	1.26263	1.33151	1.12352	1.23922	2.41651	1.58568	1.04483	3.00627	2.18281	1.7285	1.68234	<0.0001	<0.0001	2.30586	<0.0001	<0.0001
CSNK1G2	0.105051	0.118197	0.124492	0.148016	0.130996	0.14655	1.12514	1.18896	1.11874	0.0980364	0.145012	0.132539	0.155275	0.161529	0.155734	1.47916	1.17154	0.964123	1.20494	1.90701	1.58528	1.38116	3.52181	1.92056	1.48327	1.62449	<0.0001	<0.0001	2.30855	<0.0001	<0.0001
FZD2	0.0910821	0.108506	0.0964059	0.103288	0.117682	0.108717	1.1913	1.07138	0.923823	0.048127	0.070167	0.130364	0.167774	0.152346	0.15878	1.45796	1.28696	1.04223	1.26238	2.01916	1.42851	1.14052	3.47132	2.10977	1.60343	1.5294	0.0002	0.0002	2.39484	0.0001	<0.0001
DLL3	0.0257673	0.0276275	0.0179438	0.0212853	0.0216345	0.0251526	1.07219	1.18622	1.16262	0.0124774	0.0199422	0.019439	0.0235556	0.0196172	0.0224653	1.59827	1.21177	1.14518	1.31841	1.81728	1.58163	1.43533	3.80541	1.9865	1.76182	1.61141	<0.0001	<0.0001	2.51791	<0.0001	<0.0001
FGF1	0.79331	0.753677	1.01834	1.02336	0.903655	0.908196	0.95004	1.00493	1.00502	0.45881	0.733922	0.428339	0.526396	0.50963	0.595139	1.59962	1.22892	1.16779	1.33211	1.61024	1.33991	1.24077	3.80862	2.01463	1.79659	1.39697	0.0018	0.0029	2.53995	<0.0001	<0.0001
WNT5A	0.730261	0.74995	0.636725	0.607464	0.657355	0.635051	1.02696	0.954045	0.96607	0.731173	0.534992	1.01885	1.03212	0.963748	1.02388	0.73169	1.01302	1.0624	0.935704	Excluded: effect seen on 1 of the 3 replicates only
FZD8	0.0420016	0.0511085	0.0518251	0.0526737	0.0649034	0.0525918	1.21682	1.01637	0.810308	0.043849	0.0268358	0.0596765	0.0658596	0.0655298	0.0742496	0.612005	1.10361	1.13307	0.94956
FGF2	1.79153	1.71752	1.89479	1.83436	1.91739	1.8141	0.958686	0.968105	0.946135	2.95286	2.59421	1.48104	1.54073	1.80687	1.82273	0.878542	1.0403	1.00878	0.975873
CCND1	3.64564	4.02535	2.761	3.10951	2.82175	2.90128	1.10416	1.12623	1.02818	2.57925	2.81677	1.32336	1.3071	1.41035	1.38333	1.09209	0.987713	0.980838	1.02021
CSNK1A1	0.324781	0.342198	0.338925	0.33517	0.345438	0.34195	1.05363	0.988919	0.989903	0.537239	0.606883	0.420726	0.398522	0.406953	0.402471	1.12963	0.947225	0.988987	1.02195
DVL1	0.054838	0.050363	0.0545	0.0644444	0.0577712	0.052176	0.918397	1.18247	0.90315	0.0281632	0.0416078	0.043364	0.0341316	0.0479996	0.0407421	1.47738	0.787094	0.848801	1.03776
PRKCA	0.378769	0.397735	0.448148	0.465824	0.45052	0.509496	1.05007	1.03944	1.13091	0.197855	0.244477	0.352214	0.348527	0.354362	0.326317	1.23563	0.989532	0.920859	1.04867
HES1	0.0518177	0.0511085	0.0553916	0.0499272	0.0444577	0.0488501	0.986314	0.90135	1.0988	0.046701	0.0386534	0.0792515	0.109125	0.101425	0.0986187	0.827678	1.37694	0.97233	1.05898
GLI3	0.101276	0.114843	0.128504	0.129968	0.134799	0.137404	1.13396	1.01139	1.01932	0.130834	0.123346	0.133627	0.133161	0.115616	0.146595	0.942768	0.996518	1.26795	1.06908
TLE1	0.230395	0.256474	0.233269	0.229234	0.240832	0.246329	1.11319	0.982701	1.02282	0.163632	0.218872	0.171689	0.170658	0.19492	0.182388	1.33759	0.993995	0.935705	1.0891
NOTCH4	0.0174613	0.024273	0.0255225	0.0197159	0.0183061	0.0193322	1.3901	0.77249	1.05605	0.0253112	0.020927	0.039014	0.0389389	0.0237911	0.0354114	0.826788	0.998073	1.48843	1.10443
ALDH2	0.0537054	0.0492449	0.0732239	0.081708	0.0810698	0.0808625	0.916946	1.11587	0.997442	0.182169	0.184404	0.108614	0.0937417	0.109773	0.116896	1.01226	0.863072	1.06488	0.980074	Excluded: ratio is not < 0.98 or > 1.02
ABCG2	0.0453994	0.0414179	0.0620787	0.0546355	0.0506389	0.0513445	0.912299	0.8801	1.01393	0.0224592	0.0248662	0.062939	0.0485534	0.0521734	0.0574958	1.10717	0.771435	1.10201	0.99354
APC	0.185845	0.208767	0.227919	0.224525	0.252244	0.239677	1.12334	0.98511	0.950181	0.137964	0.15289	0.129277	0.135084	0.174885	0.156495	1.10819	1.04492	0.894845	1.01599
APH1A	0.0737151	0.0607991	0.0732239	0.0919092	0.0677563	0.0937506	0.824784	1.25518	1.38364	0.0737947	0.0563798	0.089039	0.128354	0.125634	0.0940495	0.764009	1.44155	0.748601	0.984719
CCNA2	3.39231	3.38839	3.64281	3.69883	3.22591	3.27088	0.998846	1.01538	1.01394	1.98747	2.16976	2.95787	3.03387	3.02147	2.82491	1.09172	1.02569	0.934947	1.01745
CDK1	3.06121	3.02239	3.10739	3.11972	2.83174	2.89296	0.98732	1.00397	1.02162	2.76463	2.98321	3.02747	3.04636	2.97222	2.88355	1.07906	1.00624	0.970168	1.01849
CIR1	0.288159	0.267655	0.308165	0.287302	0.269837	0.287072	0.928846	0.932301	1.06387	0.351862	0.365607	0.358739	0.372563	0.337666	0.311087	1.03906	1.03854	0.921284	0.999628
CLTC	1.48384	1.53153	1.65138	1.66722	1.63019	1.72389	1.03214	1.00959	1.05747	1.36003	1.40162	1.26463	1.26095	1.50051	1.43587	1.03058	0.997086	0.956925	0.994862
CSNK1G3	0.709496	0.689943	0.691559	0.691036	0.696345	0.709054	0.97244	0.999243	1.01825	0.597131	0.681728	0.704564	0.63504	0.62149	0.587524	1.14167	0.901324	0.945347	0.996114
CTNNA1	1.93877	1.91468	2.03611	1.9403	1.94972	2.02239	0.987574	0.95294	1.03727	1.70369	1.61039	1.83122	1.86858	1.87866	1.87376	0.945236	1.0204	0.997389	0.987677
CTNNB1	4.3309	4.18413	4.4863	4.38665	4.51162	4.47155	0.96611	0.977789	0.991119	4.28615	4.12459	3.97468	4.04051	4.19182	4.07307	0.962306	1.01656	0.97167	0.983512
DVL2	0.329311	0.352262	0.434774	0.448953	0.431025	0.410133	1.06969	1.03261	0.951528	0.424587	0.403029	0.464226	0.513897	0.465387	0.464917	0.949227	1.107	0.99899	1.0184
EP300	0.240589	0.257592	0.333576	0.344978	0.364458	0.359412	1.07067	1.03418	0.986155	0.210689	0.255309	0.214101	0.210078	0.244172	0.20828	1.21178	0.981205	0.853005	1.01533
FBXW11	0.599254	0.621736	0.706716	0.699275	0.638811	0.685356	1.03752	0.989471	1.07286	0.560055	0.507418	0.607776	0.612926	0.582256	0.598947	0.906014	1.00847	1.02867	0.981052
FZD7	0.135254	0.149505	0.16506	0.157433	0.16	0.153618	1.10536	0.953788	0.960112	0.116574	0.102665	0.0923015	0.098549	0.0947469	0.0955726	0.880687	1.06769	1.00871	0.985696
GAPDH	45.9125	44.7399	42.9426	41.0973	42.2264	42.7078	0.974459	0.957029	1.0114	50.0118	51.0405	46.7961	46.1724	44.4547	46.3306	1.02057	0.986671	1.0422	1.01648
GUSB	0.348188	0.337726	0.378156	0.419526	0.417712	0.413875	0.969952	1.1094	0.990814	0.199281	0.203115	0.637139	0.663883	0.63902	0.568485	1.01924	1.04198	0.889621	0.983611
HDAC2	3.29075	3.10178	3.50639	3.39123	3.4047	3.45671	0.942574	0.967156	1.01528	3.35071	3.34857	3.57992	3.54344	3.45555	3.54075	0.999361	0.989809	1.02466	1.00461
JAG1	0.299108	0.300454	0.287212	0.286125	0.284101	0.300792	1.0045	0.996217	1.05875	0.157928	0.168647	0.406589	0.379293	0.452031	0.445117	1.06787	0.932867	0.984705	0.995149
MAP3K7	0.621529	0.627327	0.688884	0.652193	0.680178	0.696997	1.00933	0.946737	1.02473	0.672708	0.707332	0.803526	0.759067	0.695785	0.694139	1.05147	0.94467	0.997634	0.997925
NOTCH2	0.94697	1.03098	1.15787	1.22385	1.1704	1.1855	1.08871	1.05698	1.0129	1.06343	1.15739	0.724139	0.736954	0.847714	0.771815	1.08835	1.0177	0.910466	1.00551
NUMB	0.462206	0.491286	0.432099	0.466216	0.473819	0.443808	1.06292	1.07896	0.936662	0.49446	0.510372	0.551226	0.539856	0.532169	0.522793	1.03218	0.979373	0.982382	0.997979
PAFAH1B1	0.926583	0.94637	1.0647	1.10301	1.07673	1.11856	1.02136	1.03598	1.03885	0.873772	0.871794	0.972089	0.961934	1.05891	1.01018	0.997736	0.989554	0.953975	0.980422
PRKACA	2.74407	2.86473	2.77259	2.80073	2.78276	2.7038	1.04397	1.01015	0.971624	3.87832	3.62628	2.99049	3.00791	2.99559	3.0054	0.935013	1.00582	1.00327	0.98137
PRKD1	0.238701	0.256101	0.231931	0.255129	0.226568	0.220137	1.0729	1.10002	0.971618	0.378955	0.344926	0.221714	0.259112	0.248346	0.237218	0.910203	1.16868	0.955193	1.01136
PSEN1	0.579244	0.577383	0.599723	0.601971	0.599822	0.616343	0.996787	1.00375	1.02754	0.612817	0.614761	0.819839	0.815793	0.783436	0.780953	1.00317	0.995065	0.996831	0.998356
RB1	1.62239	1.64968	1.67323	1.71822	1.63923	1.72472	1.01682	1.02689	1.05215	1.59247	1.56312	2.08352	2.13971	2.02475	1.98494	0.981573	1.02697	0.98034	0.996295
RFNG	0.247007	0.2848	0.314852	0.327322	0.308826	0.32241	1.15301	1.03961	1.04399	0.252043	0.252355	0.408764	0.41679	0.426987	0.415417	1.00124	1.01964	0.972902	0.997925
SOX1	0.00424735	0.00675545	0.00546114	0.00519871	0.00404161	0.00311809				0.00962539	-0.0007386	0.00530156	0.00240363	0.00709559	-0.000380767					Excluded: genes not expressed in all replicates
GJB1	0.000471928	0.00563731	0.0027863	0.00402164	0.00404161	0.00561256				0.00677343	0.0041854	0.0118266	0.00528799	0.00793036	0.0011423
TCF7	0.00802277	0.00563731	0.00456953	0.00716049	0.0097474	0.0101858				0.043849	0.035699	0.0183516	0.00432654	0.0154433	0.00723458
DTX1	0.00537998	0.00377373	0.00234049	0.00559107	0.0068945	0.00436533				0.00677343	0.0041854	0.0107391	0.00624945	0.00542604	0.00418844
SUFU	0.00500244	0.0101099	0.00991922	0.011084	0.00832095	0.00727554				0.00677343	0.0041854	0.00856406	0.00913381	0.0154433	0.0110422
PRKX	0.0397363	0.0395543	0.0469213	0.0373718	0.0435067	0.0434454				0.0110514	0.0071398	0.039014	0.0360545	0.0321388	0.0270345
CD4	0.0125533	0.0116007	0.00991922	0.0150076	0.00784547	0.0151747				0.00392146	0.0041854	0.032489	0.0216327	0.0246259	0.0224653
PRKCQ	0.00991048	0.00750088	0.00635276	0.0126535	0.00879643	0.0155904				0.00392146	-0.0027082	0.00965156	0.0110567	0.00626081	0.00723458
ZIC2	0.0208592	0.0171915	0.019727	0.0201082	0.0149777	0.0218266				0.105166	0.0967566	0.00312656	0.00144218	0.00292171	0.00418844
DLL4	0.00122701	0.000792018	0.00100307	0.00245222	0.00261516	-0.000207873				-0.000356496	0.0032006	0.0118266	0.00913381	0.00375649	0.00494997
PRKCB	0.0121757	0.0130916	0.010365	0.0114764	0.0116493	0.014759				-0.000356496	0.0150182	0.00965156	0.0100953	0.00542604	0.00571151
WNT9A	0.00840032	0.00675545	0.00546114	0.0118688	0.0068945	0.0106015				0.00534744	0.0022158	0.00421406	0.0072109	0.0104347	0.0110422
WNT10A	0.00386981	0.00601002	0.00456953	0.00716049	0.0068945	0.00436533				0.00249547	0.0041854	0.0107391	0.0120182	0.0137738	0.00494997
COL2A1	9.43855e-05	0.00116473	0.00055726	0.000882799	-0.000237741	-0.000207873				-0.000356496	-0.0017234	0.00965156	0.0149025	0.0137738	0.016373
POU5F1	0.010288	0.00787359	0.0130399	0.0122611	0.0149777	0.0201636				0.00819941	0.0081246	0.00747656	0.0129796	0.0104347	0.0118038
ISL1	0.00537998	0.00563731	0.00991922	0.00676813	0.00356612	0.0068598				0.00819941	0.0091094	0.00965156	0.00528799	0.00292171	0.00647304
DTX4	0.010288	0.00824631	0.00991922	0.0122611	0.00927192	0.0118487				0.0124774	0.0238814	0.00747656	0.00817235	0.00959992	0.00571151
DLL1	0.0133084	0.0168187	0.0148231	0.0146152	0.0145022	0.0143432				0.00534744	0.0120638	0.0161766	0.0139411	0.0171129	0.00951918
JAG2	0.0155736	0.019055	0.0134857	0.0146152	0.0111738	0.0143432				0.00677343	0.016003	0.0248765	0.0389389	0.0262954	0.037696
WNT10B	0.00802277	0.00861902	0.0121483	0.00833755	0.0106984	0.0106015				0.00534744	0.0140334	0.00203906	0.00528799	0.00459126	-0.000380767
PRKY	0.014441	0.0142097	0.0183896	0.0142229	0.0173551	0.0218266				0.00106949	0.0091094	0.00747656	0.0072109	0.012939	0.00875765
WNT2	0.00462489	0.00414645	0.00412372	0.00284458	0.00404161	0.00478107				-0.00178248	-0.0007386	0.00638906	0.00144218	0.00292171	0.0011423
WNT16	0.00084947	0.00191016	-0.000334356	0.00402164	0.00261516	0.00519682				-0.00178248	0.0002462	0.00530156	-0.00144218	0.00125216	0.00190384
ALDH1A1	0.00235964	0.00228288	0.00367791	0.000882799	0.00309064	0.00478107				0.00392146	-0.0007386	0.00203906	0.00336509	0.00208694	0.00266537
NCAM1	0.00160455	0.00824631	0.010365	0.0134382	0.0111738	0.0176692				-0.000356496	0.0002462	0.00312656	0.00144218	0.00208694	0.0034269
KRT15	0.00235964	0.00377373	0.00546114	0.00362929	0.00641902	0.00436533				-0.000356496	0.0032006	0.000951562	0.00144218	0.00125216	0.00266537
NANOG	0.00311472	0.0030283	0.00501533	0.00480635	0.00546805	0.00769129				0.00106949	0.006155	0.00421406	0.00336509	-0.000417387	0.00190384

## Sheet: Transfection paramters
Nr.	sample	date	TF	rel. miRNA expression
1	Mock	20.07.16	0.59	1
2	miR25	20.07.16	0.59	62.3412
3	Mock	12.08.16	0.75	1
4	miR25	12.08.16	0.75	192.527
5	Mock	17.08.16	0.81	1
6	miR25	17.08.16	0.81	350.13
Nr.	sample	date	TF	rel. miRNA expression
1	Mock	27.01.17	0.42	1
2	miR25	27.01.17	0.42	347.449
3	Mock	23.01.17	0.61	1
4	miR25	23.01.17	0.61	482.359
5	Mock	02.03.17	0.65	1
6	miR25	02.03.17	0.65	681.219
TF= transfection efficiency
